# Supplementary material for: Ethylene induces combinatorial effects of histone H3 acetylation in gene expression in Arabidopsis
Source: BMC Genomics. 2017 Jul 17;18:538. doi: 10.1186/s12864-017-3929-6 (PMC5512946; doi:10.1186/s12864-017-3929-6)
Supplement: Supplementary file 2 — Primers for ChIP-qPCR and qPCR. Table S2. list of genome wide genes with differential histone markers in seedlings treated with air. Table S3. list of genome wide genes with differential histone markers in seedlings treated with ethylene. Table S4. list of ethylene regulated genes with differential histone markers in seedlings treated with air. Table S5. List of ethylene regulated genes with differential histone markers in seedlings treated with ethylene. (ZIP 1241 kb) [file 12864_2017_3929_MOESM2_ESM.zip]

Archive with 5 entries (5 files):
- Additional file 2 Table S1.xlsx
- Additional file 2 Table S2.xlsx
- Additional file 2 Table S3.xlsx
- Additional file 2 Table S4.xlsx
- Additional file 2 Table S5.xlsx
