# Supplementary material for: Ethylene induces combinatorial effects of histone H3 acetylation in gene expression in Arabidopsis
Source: BMC Genomics. 2017 Jul 17;18:538. doi: 10.1186/s12864-017-3929-6 (PMC5512946; doi:10.1186/s12864-017-3929-6)
Supplement: Supplementary file 2 — Primers for ChIP-qPCR and qPCR. Table S2. list of genome wide genes with differential histone markers in seedlings treated with air. Table S3. list of genome wide genes with differential histone markers in seedlings treated with ethylene. Table S4. list of ethylene regulated genes with differential histone markers in seedlings treated with air. Table S5. List of ethylene regulated genes with differential histone markers in seedlings treated with ethylene. (ZIP 1241 kb) [file 12864_2017_3929_MOESM2_ESM.zip › Additional file 2 Table S1.xlsx]

## Sheet: Sheet1
Additional file 2 Table S1: Primers for ChIP-qPCR and qPCR.
	name	forward	reverse
ChIP-qPCR	ACT2	CCCGCTATGTATGTCGC	AAGGTCAAGACGGAGGAT
qPCR	At3G51240	TGTTGCGTTGGTTCTGTTT	TTGTCATAGACAAGTGCATCAA
	At2G20750	TTCTCCGTGAAGCTCACAAC	CGAGAGGTGTAAGTAGCTTTGG
	At3G46700	GATTCAGGTAGGAGGTGAACTG	CTCATGCTTGCACCTTCTTTATC
