# Supplementary material for: Ethylene induces combinatorial effects of histone H3 acetylation in gene expression in Arabidopsis
Source: BMC Genomics. 2017 Jul 17;18:538. doi: 10.1186/s12864-017-3929-6 (PMC5512946; doi:10.1186/s12864-017-3929-6)
Supplement: Supplementary file 2 — Primers for ChIP-qPCR and qPCR. Table S2. list of genome wide genes with differential histone markers in seedlings treated with air. Table S3. list of genome wide genes with differential histone markers in seedlings treated with ethylene. Table S4. list of ethylene regulated genes with differential histone markers in seedlings treated with air. Table S5. List of ethylene regulated genes with differential histone markers in seedlings treated with ethylene. (ZIP 1241 kb) [file 12864_2017_3929_MOESM2_ESM.zip › Additional file 2 Table S2.xlsx]

## Sheet: Fig2A_summary.anno
Additional file 2 Table S2: list of genome wide genes with differential histone markers in seedlings treated with air.
gene_id	histone_modification	TAIR10 Primary Gene Symbol/Gene Model Description
AT1G01130	K9K14K23	CONTAINS InterPro DOMAIN/s: CBL-interacting protein kinase (InterPro:IPR020660), Calcium/calmodulin-dependent protein kinase-like (InterPro:IPR020636); BEST Arabidopsis thaliana protein match is: unknown protein (TAIR:AT5G47170.1); Has 176 Blast hits to 176 proteins in 20 species: Archae - 0; Bacteria - 0; Metazoa - 0; Fungi - 0; Plants - 176; Viruses - 0; Other Eukaryotes - 0 (source: NCBI BLink…
AT1G01180	K9K14K23	S-adenosyl-L-methionine-dependent methyltransferases superfamily protein
AT1G01260	K9K14K23	basic helix-loop-helix (bHLH) DNA-binding superfamily protein
AT1G01300	K9K14K23	Eukaryotic aspartyl protease family protein
AT1G01390	K9K14K23	UDP-Glycosyltransferase superfamily protein
AT1G01730	K9K14K23	unknown protein; FUNCTIONS IN: molecular_function unknown; INVOLVED IN: biological_process unknown; LOCATED IN: chloroplast; EXPRESSED IN: 23 plant structures; EXPRESSED DURING: 13 growth stages; Has 42 Blast hits to 42 proteins in 17 species: Archae - 0; Bacteria - 2; Metazoa - 5; Fungi - 1; Plants - 34; Viruses - 0; Other Eukaryotes - 0 (source: NCBI BLink).
AT1G01800	K9K14K23	NAD(P)-binding Rossmann-fold superfamily protein
AT1G01820	K9K14K23	peroxin 11c
AT1G01860	K9K14K23	Ribosomal RNA adenine dimethylase family protein
AT1G02020	K9K14K23	nitroreductase family protein
AT1G02060	K9K14K23	Tetratricopeptide repeat (TPR)-like superfamily protein
AT1G02170	K9K14K23	metacaspase 1
AT1G02330	K9K14K23	CONTAINS InterPro DOMAIN/s: Hepatocellular carcinoma-associated antigen 59 (InterPro:IPR010756); Has 1239 Blast hits to 998 proteins in 204 species: Archae - 4; Bacteria - 71; Metazoa - 421; Fungi - 109; Plants - 87; Viruses - 5; Other Eukaryotes - 542 (source: NCBI BLink).
AT1G02660	K9K14K23	alpha/beta-Hydrolases superfamily protein
AT1G02780	K9K14K23	Ribosomal protein L19e family protein
AT1G02880	K9K14K23	thiamin pyrophosphokinase1
AT1G02910	K9K14K23	tetratricopeptide repeat (TPR)-containing protein
AT1G03000	K9K14K23	peroxin 6
AT1G03140	K9K14K23	splicing factor Prp18 family protein
AT1G03160	K9K14K23	FZO-like
AT1G03220	K9K14K23	Eukaryotic aspartyl protease family protein
AT1G03230	K9K14K23	Eukaryotic aspartyl protease family protein
AT1G03350	K9K14K23	BSD domain-containing protein
AT1G03420	K9K14K23	transposable element gene
AT1G03475	K9K14K23	Coproporphyrinogen III oxidase
AT1G03540	K9K14K23	Pentatricopeptide repeat (PPR-like) superfamily protein
AT1G03560	K9K14K23	Pentatricopeptide repeat (PPR-like) superfamily protein
AT1G03600	K9K14K23	photosystem II family protein
AT1G03680	K9K14K23	thioredoxin M-type 1
AT1G03687	K9K14K23	DTW domain-containing protein
AT1G03900	K9K14K23	non-intrinsic ABC protein 4
AT1G03930	K9K14K23	dual specificity kinase 1
AT1G04200	K9K14K23	FUNCTIONS IN: molecular_function unknown; INVOLVED IN: N-terminal protein myristoylation; LOCATED IN: cellular_component unknown; EXPRESSED IN: 22 plant structures; EXPRESSED DURING: 13 growth stages; CONTAINS InterPro DOMAIN/s: Dymeclin (InterPro:IPR019142); Has 395 Blast hits to 389 proteins in 117 species: Archae - 0; Bacteria - 0; Metazoa - 262; Fungi - 21; Plants - 68; Viruses - 0; Other Euk…
AT1G04480	K9K14K23	Ribosomal protein L14p/L23e family protein
AT1G04555	K9K14K23	unknown protein; FUNCTIONS IN: molecular_function unknown; INVOLVED IN: biological_process unknown; LOCATED IN: cellular_component unknown; BEST Arabidopsis thaliana protein match is: unknown protein (TAIR:AT4G33380.1); Has 84 Blast hits to 83 proteins in 15 species: Archae - 0; Bacteria - 0; Metazoa - 9; Fungi - 0; Plants - 75; Viruses - 0; Other Eukaryotes - 0 (source: NCBI BLink).
AT1G04690	K9K14K23	potassium channel beta subunit 1
AT1G04750	K9K14K23	vesicle-associated membrane protein 721
AT1G04830	K9K14K23	Ypt/Rab-GAP domain of gyp1p superfamily protein
AT1G04910	K9K14K23	O-fucosyltransferase family protein
AT1G05060	K9K14K23	unknown protein; Has 34 Blast hits to 34 proteins in 13 species: Archae - 0; Bacteria - 0; Metazoa - 0; Fungi - 0; Plants - 34; Viruses - 0; Other Eukaryotes - 0 (source: NCBI BLink).
AT1G05270	K9K14K23	TraB family protein
AT1G05790	K9K14K23	lipase class 3 family protein
AT1G05805	K9K14K23	basic helix-loop-helix (bHLH) DNA-binding superfamily protein
AT1G05840	K9K14K23	Eukaryotic aspartyl protease family protein
AT1G05870	K9K14K23	Protein of unknown function (DUF1685)
AT1G05970	K9K14K23	RNA-binding (RRM/RBD/RNP motifs) family protein
AT1G06002	K9K14K23	Potential natural antisense gene, locus overlaps with AT1G06000
AT1G06040	K9K14K23	B-box zinc finger family protein
AT1G06070	K9K14K23	Basic-leucine zipper (bZIP) transcription factor family protein
AT1G06110	K9K14K23	SKP1/ASK-interacting protein 16
AT1G06230	K9K14K23	global transcription factor group E4
AT1G06290	K9K14K23	acyl-CoA oxidase 3
AT1G06370	K9K14K23	pseudogene, similar to putative glycolipid alpha-mannosyltransferase, blastp match of 41% identity and 9.6e-10 P-value to GP|13161358|dbj|BAB32949.1||AP002908 putative glycolipid alpha-mannosyltransferase {Oryza sativa (japonica cultivar-group)}
AT1G06380	K9K14K23	Ribosomal protein L1p/L10e family
AT1G06390	K9K14K23	GSK3/SHAGGY-like protein kinase 1
AT1G06400	K9K14K23	Ras-related small GTP-binding family protein
AT1G06530	K9K14K23	Tropomyosin-related
AT1G06570	K9K14K23	phytoene desaturation 1
AT1G06800	K9K14K23	alpha/beta-Hydrolases superfamily protein
AT1G06850	K9K14K23	basic leucine-zipper 52
AT1G06870	K9K14K23	Peptidase S24/S26A/S26B/S26C family protein
AT1G07000	K9K14K23	exocyst subunit exo70 family protein B2
AT1G07030	K9K14K23	Mitochondrial substrate carrier family protein
AT1G07110	K9K14K23	fructose-2,6-bisphosphatase
AT1G07130	K9K14K23	Nucleic acid-binding, OB-fold-like protein
AT1G07135	K9K14K23	glycine-rich protein
AT1G07150	K9K14K23	mitogen-activated protein kinase kinase kinase 13
AT1G07200	K9K14K23	Double Clp-N motif-containing P-loop nucleoside triphosphate hydrolases superfamily protein
AT1G07230	K9K14K23	non-specific phospholipase C1
AT1G07240	K9K14K23	UDP-glucosyl transferase 71C5
AT1G07250	K9K14K23	UDP-glucosyl transferase 71C4
AT1G07290	K9K14K23	golgi nucleotide sugar transporter 2
AT1G07310	K9K14K23	Calcium-dependent lipid-binding (CaLB domain) family protein
AT1G07320	K9K14K23	ribosomal protein L4
AT1G07510	K9K14K23	FTSH protease 10
AT1G07530	K9K14K23	SCARECROW-like 14
AT1G07590	K9K14K23	Tetratricopeptide repeat (TPR)-like superfamily protein
AT1G07630	K9K14K23	pol-like 5
AT1G07728	K9K14K23	other RNA
AT1G07790	K9K14K23	Histone superfamily protein
AT1G07890	K9K14K23	ascorbate peroxidase 1
AT1G07901	K9K14K23	unknown protein; Has 30201 Blast hits to 17322 proteins in 780 species: Archae - 12; Bacteria - 1396; Metazoa - 17338; Fungi - 3422; Plants - 5037; Viruses - 0; Other Eukaryotes - 2996 (source: NCBI BLink).
AT1G07970	K9K14K23	CONTAINS InterPro DOMAIN/s: Cytochrome B561-related, N-terminal (InterPro:IPR019176); Has 215 Blast hits to 213 proteins in 79 species: Archae - 0; Bacteria - 6; Metazoa - 131; Fungi - 22; Plants - 42; Viruses - 0; Other Eukaryotes - 14 (source: NCBI BLink).
AT1G08190	K9K14K23	vacuolar protein sorting 41
AT1G08250	K9K14K23	arogenate dehydratase 6
AT1G08315	K9K14K23	ARM repeat superfamily protein
AT1G08390	K9K14K23	unknown protein; Has 62 Blast hits to 62 proteins in 27 species: Archae - 0; Bacteria - 0; Metazoa - 34; Fungi - 0; Plants - 28; Viruses - 0; Other Eukaryotes - 0 (source: NCBI BLink).
AT1G08400	K9K14K23	RINT-1 / TIP-1 family
AT1G08420	K9K14K23	BRI1 suppressor 1 (BSU1)-like 2
AT1G08490	K9K14K23	chloroplastic NIFS-like cysteine desulfurase
AT1G08520	K9K14K23	ALBINA 1
AT1G08720	K9K14K23	Protein kinase superfamily protein
AT1G08760	K9K14K23	Plant protein of unknown function (DUF936)
AT1G08770	K9K14K23	prenylated RAB acceptor 1.E
AT1G08820	K9K14K23	vamp/synaptobrevin-associated protein 27-2
AT1G08880	K9K14K23	Histone superfamily protein
AT1G09020	K9K14K23	homolog of yeast sucrose nonfermenting 4
AT1G09070	K9K14K23	soybean gene regulated by cold-2
AT1G09130	K9K14K23	ATP-dependent caseinolytic (Clp) protease/crotonase family protein
AT1G09195	K9K14K23	FUNCTIONS IN: molecular_function unknown; INVOLVED IN: biological_process unknown; CONTAINS InterPro DOMAIN/s: Metal-dependent phosphohydrolase, HD subdomain (InterPro:IPR006674), Ppx/GppA phosphatase (InterPro:IPR003695).
AT1G09250	K9K14K23	basic helix-loop-helix (bHLH) DNA-binding superfamily protein
AT1G09270	K9K14K23	importin alpha isoform 4
AT1G09280	K9K14K23	CONTAINS InterPro DOMAIN/s: Rhodanese-like (InterPro:IPR001763), Serine hydrolase (InterPro:IPR005645); BEST Arabidopsis thaliana protein match is: Rhodanese/Cell cycle control phosphatase superfamily protein (TAIR:AT2G40760.1); Has 5925 Blast hits to 5912 proteins in 1592 species: Archae - 0; Bacteria - 2946; Metazoa - 156; Fungi - 408; Plants - 229; Viruses - 0; Other Eukaryotes - 2186 (source:…
AT1G09770	K9K14K23	cell division cycle 5
AT1G09950	K9K14K23	RESPONSE TO ABA AND SALT 1
AT1G10000	K9K14K23	Ribonuclease H-like superfamily protein
AT1G10020	K9K14K23	Protein of unknown function (DUF1005)
AT1G10140	K9K14K23	Uncharacterised conserved protein UCP031279
AT1G10350	K9K14K23	DNAJ heat shock family protein
AT1G10390	K9K14K23	Nucleoporin autopeptidase
AT1G10560	K9K14K23	plant U-box 18
AT1G10720	K9K14K23	BSD domain-containing protein
AT1G10940	K9K14K23	Protein kinase superfamily protein
AT1G11175	K9K14K23	other RNA
AT1G11240	K9K14K23	CONTAINS InterPro DOMAIN/s: Nucleolar protein 12 (InterPro:IPR019186); Has 2484 Blast hits to 1934 proteins in 262 species: Archae - 0; Bacteria - 90; Metazoa - 921; Fungi - 378; Plants - 144; Viruses - 18; Other Eukaryotes - 933 (source: NCBI BLink).
AT1G11260	K9K14K23	sugar transporter 1
AT1G11380	K9K14K23	PLAC8 family protein
AT1G11592	K9K14K23	other RNA
AT1G11630	K9K14K23	Tetratricopeptide repeat (TPR)-like superfamily protein
AT1G11650	K9K14K23	RNA-binding (RRM/RBD/RNP motifs) family protein
AT1G11905	K9K14K23	B-cell receptor-associated protein 31-like
AT1G11930	K9K14K23	Predicted pyridoxal phosphate-dependent enzyme, YBL036C type
AT1G12050	K9K14K23	fumarylacetoacetase, putative
AT1G12060	K9K14K23	BCL-2-associated athanogene 5
AT1G12160	K9K14K23	Flavin-binding monooxygenase family protein
AT1G12330	K9K14K23	unknown protein; INVOLVED IN: biological_process unknown; LOCATED IN: chloroplast; EXPRESSED IN: 21 plant structures; EXPRESSED DURING: 12 growth stages; BEST Arabidopsis thaliana protein match is: unknown protein (TAIR:AT5G12900.1); Has 249 Blast hits to 249 proteins in 27 species: Archae - 0; Bacteria - 0; Metazoa - 7; Fungi - 14; Plants - 217; Viruses - 0; Other Eukaryotes - 11 (source: NCBI B…
AT1G12360	K9K14K23	Sec1/munc18-like (SM) proteins superfamily
AT1G12440	K9K14K23	A20/AN1-like zinc finger family protein
AT1G12640	K9K14K23	MBOAT (membrane bound O-acyl transferase) family protein
AT1G12730	K9K14K23	GPI transamidase subunit PIG-U
AT1G12800	K9K14K23	Nucleic acid-binding, OB-fold-like protein
AT1G12850	K9K14K23	Phosphoglycerate mutase family protein
AT1G13020	K9K14K23	eukaryotic initiation factor 4B2
AT1G13140	K9K14K23	cytochrome P450, family 86, subfamily C, polypeptide 3
AT1G13260	K9K14K23	related to ABI3/VP1 1
AT1G13280	K9K14K23	allene oxide cyclase 4
AT1G13390	K9K14K23	unknown protein; BEST Arabidopsis thaliana protein match is: unknown protein (TAIR:AT1G68490.1); Has 114 Blast hits to 114 proteins in 18 species: Archae - 0; Bacteria - 0; Metazoa - 0; Fungi - 0; Plants - 114; Viruses - 0; Other Eukaryotes - 0 (source: NCBI BLink).
AT1G13880	K9K14K23	ELM2 domain-containing protein
AT1G13900	K9K14K23	Purple acid phosphatases superfamily protein
AT1G14000	K9K14K23	VH1-interacting kinase
AT1G14200	K9K14K23	RING/U-box superfamily protein
AT1G14400	K9K14K23	ubiquitin carrier protein 1
AT1G14410	K9K14K23	ssDNA-binding transcriptional regulator
AT1G14710	K9K14K23	hydroxyproline-rich glycoprotein family protein
AT1G14720	K9K14K23	xyloglucan endotransglucosylase/hydrolase 28
AT1G14900	K9K14K23	high mobility group A
AT1G14910	K9K14K23	ENTH/ANTH/VHS superfamily protein
AT1G14920	K9K14K23	GRAS family transcription factor family protein
AT1G15020	K9K14K23	quiescin-sulfhydryl oxidase 1
AT1G15100	K9K14K23	RING-H2 finger A2A
AT1G15140	K9K14K23	FAD/NAD(P)-binding oxidoreductase
AT1G15200	K9K14K23	protein-protein interaction regulator family protein
AT1G15390	K9K14K23	peptide deformylase 1A
AT1G15400	K9K14K23	unknown protein; FUNCTIONS IN: molecular_function unknown; INVOLVED IN: biological_process unknown; LOCATED IN: plasma membrane; EXPRESSED IN: 23 plant structures; EXPRESSED DURING: 13 growth stages; BEST Arabidopsis thaliana protein match is: unknown protein (TAIR:AT1G80180.1); Has 84 Blast hits to 84 proteins in 17 species: Archae - 0; Bacteria - 6; Metazoa - 0; Fungi - 0; Plants - 75; Viruses …
AT1G15530	K9K14K23	Concanavalin A-like lectin protein kinase family protein
AT1G15670	K9K14K23	Galactose oxidase/kelch repeat superfamily protein
AT1G15710	K9K14K23	prephenate dehydrogenase family protein
AT1G15730	K9K14K23	Cobalamin biosynthesis CobW-like protein
AT1G15800	K9K14K23	unknown protein; BEST Arabidopsis thaliana protein match is: unknown protein (TAIR:AT1G80610.1); Has 56 Blast hits to 52 proteins in 9 species: Archae - 0; Bacteria - 0; Metazoa - 0; Fungi - 0; Plants - 56; Viruses - 0; Other Eukaryotes - 0 (source: NCBI BLink).
AT1G15810	K9K14K23	S15/NS1, RNA-binding protein
AT1G16010	K9K14K23	magnesium transporter 2
AT1G16240	K9K14K23	syntaxin of plants 51
AT1G16280	K9K14K23	RNA helicase 36
AT1G16610	K9K14K23	arginine/serine-rich 45
AT1G16720	K9K14K23	high chlorophyll fluorescence phenotype 173
AT1G16840	K9K14K23	unknown protein; BEST Arabidopsis thaliana protein match is: unknown protein (TAIR:AT1G78890.1); Has 35333 Blast hits to 34131 proteins in 2444 species: Archae - 798; Bacteria - 22429; Metazoa - 974; Fungi - 991; Plants - 531; Viruses - 0; Other Eukaryotes - 9610 (source: NCBI BLink).
AT1G16880	K9K14K23	uridylyltransferase-related
AT1G17160	K9K14K23	pfkB-like carbohydrate kinase family protein
AT1G17330	K9K14K23	Metal-dependent phosphohydrolase
AT1G17370	K9K14K23	oligouridylate binding protein 1B
AT1G17440	K9K14K23	Transcription initiation factor TFIID subunit A
AT1G17530	K9K14K23	translocase of inner mitochondrial membrane 23
AT1G17620	K9K14K23	Late embryogenesis abundant (LEA) hydroxyproline-rich glycoprotein family
AT1G17730	K9K14K23	vacuolar protein sorting 46.1
AT1G17890	K9K14K23	NAD(P)-binding Rossmann-fold superfamily protein
AT1G17930	K9K14K23	Aminotransferase-like, plant mobile domain family protein
AT1G17970	K9K14K23	RING/U-box superfamily protein
AT1G18070	K9K14K23	Translation elongation factor EF1A/initiation factor IF2gamma family protein
AT1G18210	K9K14K23	Calcium-binding EF-hand family protein
AT1G18260	K9K14K23	HCP-like superfamily protein
AT1G18290	K9K14K23	unknown protein; FUNCTIONS IN: molecular_function unknown; INVOLVED IN: N-terminal protein myristoylation; LOCATED IN: chloroplast; EXPRESSED IN: root; Has 94 Blast hits to 94 proteins in 12 species: Archae - 0; Bacteria - 0; Metazoa - 0; Fungi - 0; Plants - 94; Viruses - 0; Other Eukaryotes - 0 (source: NCBI BLink).
AT1G18450	K9K14K23	actin-related protein 4
AT1G18470	K9K14K23	Transmembrane Fragile-X-F-associated protein
AT1G18600	K9K14K23	RHOMBOID-like protein 12
AT1G18890	K9K14K23	calcium-dependent protein kinase 1
AT1G19025	K9K14K23	DNA repair metallo-beta-lactamase family protein
AT1G19240	K9K14K23	unknown protein; Has 24 Blast hits to 24 proteins in 11 species: Archae - 0; Bacteria - 0; Metazoa - 0; Fungi - 0; Plants - 24; Viruses - 0; Other Eukaryotes - 0 (source: NCBI BLink).
AT1G19300	K9K14K23	Nucleotide-diphospho-sugar transferases superfamily protein
AT1G19360	K9K14K23	Nucleotide-diphospho-sugar transferase family protein
AT1G19430	K9K14K23	S-adenosyl-L-methionine-dependent methyltransferases superfamily protein
AT1G19480	K9K14K23	DNA glycosylase superfamily protein
AT1G19485	K9K14K23	Transducin/WD40 repeat-like superfamily protein
AT1G19570	K9K14K23	dehydroascorbate reductase
AT1G19740	K9K14K23	ATP-dependent protease La (LON) domain protein
AT1G19840	K9K14K23	SAUR-like auxin-responsive protein family
AT1G19910	K9K14K23	ATPase, F0/V0 complex, subunit C protein
AT1G20030	K9K14K23	Pathogenesis-related thaumatin superfamily protein
AT1G20050	K9K14K23	C-8,7 sterol isomerase
AT1G20110	K9K14K23	RING/FYVE/PHD zinc finger superfamily protein
AT1G20200	K9K14K23	PAM domain (PCI/PINT associated module) protein
AT1G20330	K9K14K23	sterol methyltransferase 2
AT1G20450	K9K14K23	Dehydrin family protein
AT1G20490	K9K14K23	AMP-dependent synthetase and ligase family protein
AT1G20510	K9K14K23	OPC-8:0 CoA ligase1
AT1G20670	K9K14K23	DNA-binding bromodomain-containing protein
AT1G20780	K9K14K23	senescence-associated E3 ubiquitin ligase 1
AT1G20980	K9K14K23	squamosa promoter binding protein-like 14
AT1G21010	K9K14K23	unknown protein; FUNCTIONS IN: molecular_function unknown; INVOLVED IN: N-terminal protein myristoylation; LOCATED IN: cellular_component unknown; EXPRESSED IN: 24 plant structures; EXPRESSED DURING: 14 growth stages; BEST Arabidopsis thaliana protein match is: unknown protein (TAIR:AT1G76600.1); Has 206 Blast hits to 206 proteins in 13 species: Archae - 0; Bacteria - 0; Metazoa - 0; Fungi - 0; P…
AT1G21050	K9K14K23	Protein of unknown function, DUF617
AT1G21065	K9K14K23	unknown protein; INVOLVED IN: biological_process unknown; LOCATED IN: chloroplast; EXPRESSED IN: 22 plant structures; EXPRESSED DURING: 13 growth stages; CONTAINS InterPro DOMAIN/s: Uncharacterised protein family UPF0047 (InterPro:IPR001602); Has 3800 Blast hits to 3784 proteins in 1137 species: Archae - 215; Bacteria - 2154; Metazoa - 42; Fungi - 99; Plants - 99; Viruses - 0; Other Eukaryotes - …
AT1G21170	K9K14K23	Exocyst complex component SEC5
AT1G21350	K9K14K23	Thioredoxin superfamily protein
AT1G21390	K9K14K23	embryo defective 2170
AT1G21600	K9K14K23	plastid transcriptionally active 6
AT1G21651	K9K14K23	zinc ion binding
AT1G21670	K9K14K23	LOCATED IN: cell wall, plant-type cell wall; EXPRESSED IN: 23 plant structures; EXPRESSED DURING: 14 growth stages; CONTAINS InterPro DOMAIN/s: WD40-like Beta Propeller (InterPro:IPR011659), Six-bladed beta-propeller, TolB-like (InterPro:IPR011042); BEST Arabidopsis thaliana protein match is: DPP6 N-terminal domain-like protein (TAIR:AT1G21680.1); Has 8461 Blast hits to 5060 proteins in 1257 spec…
AT1G21680	K9K14K23	DPP6 N-terminal domain-like protein
AT1G21695	K9K14K23	hydroxyproline-rich glycoprotein family protein
AT1G21710	K9K14K23	8-oxoguanine-DNA glycosylase 1
AT1G21750	K9K14K23	PDI-like 1-1
AT1G22190	K9K14K23	Integrase-type DNA-binding superfamily protein
AT1G22360	K9K14K23	UDP-glucosyl transferase 85A2
AT1G22370	K9K14K23	UDP-glucosyl transferase 85A5
AT1G22530	K9K14K23	PATELLIN 2
AT1G22540	K9K14K23	Major facilitator superfamily protein
AT1G22610	K9K14K23	C2 calcium/lipid-binding plant phosphoribosyltransferase family protein
AT1G22620	K9K14K23	Phosphoinositide phosphatase family protein
AT1G22640	K9K14K23	myb domain protein 3
AT1G22660	K9K14K23	Polynucleotide adenylyltransferase family protein
AT1G22850	K9K14K23	SNARE associated Golgi protein family
AT1G22860	K9K14K23	Vacuolar sorting protein 39
AT1G22870	K9K14K23	Protein kinase family protein with ARM repeat domain
AT1G22940	K9K14K23	thiamin biosynthesis protein, putative
AT1G22950	K9K14K23	2-oxoglutarate (2OG) and Fe(II)-dependent oxygenase superfamily protein
AT1G22985	K9K14K23	Integrase-type DNA-binding superfamily protein
AT1G23040	K9K14K23	hydroxyproline-rich glycoprotein family protein
AT1G23052	K9K14K23	other_rna
AT1G23290	K9K14K23	Ribosomal protein L18e/L15 superfamily protein
AT1G23390	K9K14K23	Kelch repeat-containing F-box family protein
AT1G23400	K9K14K23	RNA-binding CRS1 / YhbY (CRM) domain-containing protein
AT1G23710	K9K14K23	Protein of unknown function (DUF1645)
AT1G23740	K9K14K23	Oxidoreductase, zinc-binding dehydrogenase family protein
AT1G23780	K9K14K23	F-box family protein
AT1G24290	K9K14K23	AAA-type ATPase family protein
AT1G24340	K9K14K23	FAD/NAD(P)-binding oxidoreductase family protein
AT1G24530	K9K14K23	Transducin/WD40 repeat-like superfamily protein
AT1G25390	K9K14K23	Protein kinase superfamily protein
AT1G25472	K9K14K23	conserved peptide upstream open reading frame 54
AT1G25550	K9K14K23	myb-like transcription factor family protein
AT1G25560	K9K14K23	AP2/B3 transcription factor family protein
AT1G25570	K9K14K23	Di-glucose binding protein with Leucine-rich repeat domain
AT1G26160	K9K14K23	Metal-dependent phosphohydrolase
AT1G26460	K9K14K23	Tetratricopeptide repeat (TPR)-like superfamily protein
AT1G26830	K9K14K23	cullin 3
AT1G26940	K9K14K23	Cyclophilin-like peptidyl-prolyl cis-trans isomerase family protein
AT1G27000	K9K14K23	Protein of unknown function (DUF1664)
AT1G27090	K9K14K23	glycine-rich protein
AT1G27100	K9K14K23	Actin cross-linking protein
AT1G27190	K9K14K23	Leucine-rich repeat protein kinase family protein
AT1G27200	K9K14K23	Domain of unknown function (DUF23)
AT1G27210	K9K14K23	ARM repeat superfamily protein
AT1G27290	K9K14K23	unknown protein; FUNCTIONS IN: molecular_function unknown; INVOLVED IN: biological_process unknown; EXPRESSED IN: 25 plant structures; EXPRESSED DURING: 15 growth stages; Has 44 Blast hits to 44 proteins in 12 species: Archae - 0; Bacteria - 0; Metazoa - 0; Fungi - 0; Plants - 44; Viruses - 0; Other Eukaryotes - 0 (source: NCBI BLink).
AT1G27340	K9K14K23	Galactose oxidase/kelch repeat superfamily protein
AT1G27510	K9K14K23	Protein of unknown function (DUF3506)
AT1G27650	K9K14K23	U2 snRNP auxiliary factor small subunit, putative
AT1G27690	K9K14K23	Protein of unknown function (DUF620)
AT1G27730	K9K14K23	salt tolerance zinc finger
AT1G27752	K9K14K23	Ubiquitin system component Cue protein
AT1G27930	K9K14K23	Protein of unknown function (DUF579)
AT1G27970	K9K14K23	nuclear transport factor 2B
AT1G28050	K9K14K23	B-box type zinc finger protein with CCT domain
AT1G28060	K9K14K23	Pre-mRNA-splicing factor 3
AT1G28200	K9K14K23	FH interacting protein 1
AT1G28250	K9K14K23	unknown protein; Has 22 Blast hits to 22 proteins in 10 species: Archae - 0; Bacteria - 0; Metazoa - 0; Fungi - 0; Plants - 22; Viruses - 0; Other Eukaryotes - 0 (source: NCBI BLink).
AT1G28280	K9K14K23	VQ motif-containing protein
AT1G28370	K9K14K23	ERF domain protein 11
AT1G28380	K9K14K23	MAC/Perforin domain-containing protein
AT1G28440	K9K14K23	HAESA-like 1
AT1G28540	K9K14K23	unknown protein; Has 25 Blast hits to 25 proteins in 10 species: Archae - 0; Bacteria - 0; Metazoa - 0; Fungi - 0; Plants - 25; Viruses - 0; Other Eukaryotes - 0 (source: NCBI BLink).
AT1G28680	K9K14K23	HXXXD-type acyl-transferase family protein
AT1G29041	K9K14K23	unknown protein; FUNCTIONS IN: molecular_function unknown; INVOLVED IN: biological_process unknown; LOCATED IN: cellular_component unknown; Has 4 Blast hits to 4 proteins in 2 species: Archae - 0; Bacteria - 0; Metazoa - 2; Fungi - 0; Plants - 2; Viruses - 0; Other Eukaryotes - 0 (source: NCBI BLink).
AT1G29220	K9K14K23	transcriptional regulator family protein
AT1G29260	K9K14K23	peroxin 7
AT1G29300	K9K14K23	Plant protein of unknown function (DUF641)
AT1G29340	K9K14K23	plant U-box 17
AT1G29760	K9K14K23	Putative adipose-regulatory protein (Seipin)
AT1G29785	K9K14K23	other RNA
AT1G29970	K9K14K23	60S ribosomal protein L18A-1
AT1G30130	K9K14K23	unknown protein; FUNCTIONS IN: molecular_function unknown; INVOLVED IN: biological_process unknown; LOCATED IN: endomembrane system; EXPRESSED IN: 23 plant structures; EXPRESSED DURING: 13 growth stages; CONTAINS InterPro DOMAIN/s: Protein of unknown function DUF1365 (InterPro:IPR010775); Has 35333 Blast hits to 34131 proteins in 2444 species: Archae - 798; Bacteria - 22429; Metazoa - 974; Fungi …
AT1G30200	K9K14K23	F-box family protein
AT1G30360	K9K14K23	Early-responsive to dehydration stress protein (ERD4)
AT1G30480	K9K14K23	D111/G-patch domain-containing protein
AT1G30540	K9K14K23	Actin-like ATPase superfamily protein
AT1G30610	K9K14K23	pentatricopeptide (PPR) repeat-containing protein
AT1G30630	K9K14K23	Coatomer epsilon subunit
AT1G30835	K9K14K23	transposable element gene
AT1G31020	K9K14K23	thioredoxin O2
AT1G31120	K9K14K23	K+ uptake permease 10
AT1G31130	K9K14K23	unknown protein; FUNCTIONS IN: molecular_function unknown; INVOLVED IN: biological_process unknown; LOCATED IN: cellular_component unknown; EXPRESSED IN: 23 plant structures; EXPRESSED DURING: 13 growth stages; BEST Arabidopsis thaliana protein match is: unknown protein (TAIR:AT4G19950.1); Has 246 Blast hits to 244 proteins in 29 species: Archae - 2; Bacteria - 16; Metazoa - 0; Fungi - 0; Plants …
AT1G31175	K9K14K23	unknown protein; Has 20 Blast hits to 20 proteins in 10 species: Archae - 0; Bacteria - 0; Metazoa - 0; Fungi - 0; Plants - 20; Viruses - 0; Other Eukaryotes - 0 (source: NCBI BLink).
AT1G31220	K9K14K23	Formyl transferase
AT1G31230	K9K14K23	aspartate kinase-homoserine dehydrogenase i
AT1G31240	K9K14K23	Bromodomain transcription factor
AT1G31350	K9K14K23	KAR-UP F-box 1
AT1G31470	K9K14K23	Major facilitator superfamily protein
AT1G31910	K9K14K23	GHMP kinase family protein
AT1G31940	K9K14K23	unknown protein; LOCATED IN: plasma membrane; EXPRESSED IN: 22 plant structures; EXPRESSED DURING: 13 growth stages; BEST Arabidopsis thaliana protein match is: unknown protein (TAIR:AT2G35585.1); Has 67 Blast hits to 67 proteins in 17 species: Archae - 0; Bacteria - 0; Metazoa - 0; Fungi - 0; Plants - 67; Viruses - 0; Other Eukaryotes - 0 (source: NCBI BLink).
AT1G32200	K9K14K23	phospholipid/glycerol acyltransferase family protein
AT1G32310	K9K14K23	Encodes a plant-specific negative regulator of the APC/C complex. It is expressed during embryogenesis and early plant development and plays a key role in organ size control. Mutants are defective in mitosis I of pollen development, resulting in pollen without sperm nuclei.
AT1G32340	K9K14K23	NDR1/HIN1-like 8
AT1G32460	K9K14K23	unknown protein; Has 19 Blast hits to 19 proteins in 8 species: Archae - 0; Bacteria - 0; Metazoa - 0; Fungi - 0; Plants - 19; Viruses - 0; Other Eukaryotes - 0 (source: NCBI BLink).
AT1G32500	K9K14K23	non-intrinsic ABC protein 6
AT1G32640	K9K14K23	Basic helix-loop-helix (bHLH) DNA-binding family protein
AT1G32740	K9K14K23	SBP (S-ribonuclease binding protein) family protein
AT1G32760	K9K14K23	Glutaredoxin family protein
AT1G32790	K9K14K23	CTC-interacting domain 11
AT1G32860	K9K14K23	Glycosyl hydrolase superfamily protein
AT1G33250	K9K14K23	Protein of unknown function (DUF604)
AT1G33330	K9K14K23	Class I peptide chain release factor
AT1G33520	K9K14K23	D111/G-patch domain-containing protein
AT1G33590	K9K14K23	Leucine-rich repeat (LRR) family protein
AT1G33610	K9K14K23	Leucine-rich repeat (LRR) family protein
AT1G34000	K9K14K23	one-helix protein 2
AT1G34110	K9K14K23	Leucine-rich receptor-like protein kinase family protein
AT1G34200	K9K14K23	Glyceraldehyde-3-phosphate dehydrogenase-like family protein
AT1G34270	K9K14K23	Exostosin family protein
AT1G34300	K9K14K23	lectin protein kinase family protein
AT1G34844	K9K14K23	other RNA
AT1G35112	K9K14K23	transposable element gene
AT1G35160	K9K14K23	GF14 protein phi chain
AT1G35430	K9K14K23	unknown protein; FUNCTIONS IN: molecular_function unknown; INVOLVED IN: biological_process unknown; LOCATED IN: mitochondrion; EXPRESSED IN: 22 plant structures; EXPRESSED DURING: 13 growth stages; BEST Arabidopsis thaliana protein match is: unknown protein (TAIR:AT4G09170.1); Has 23 Blast hits to 23 proteins in 5 species: Archae - 0; Bacteria - 0; Metazoa - 0; Fungi - 0; Plants - 23; Viruses - 0…
AT1G35516	K9K14K23	myb-like transcription factor family protein
AT1G35620	K9K14K23	PDI-like 5-2
AT1G35670	K9K14K23	calcium-dependent protein kinase 2
AT1G36940	K9K14K23	unknown protein; FUNCTIONS IN: molecular_function unknown; INVOLVED IN: biological_process unknown; LOCATED IN: cellular_component unknown; EXPRESSED IN: 8 plant structures; EXPRESSED DURING: 7 growth stages.
AT1G38065	K9K14K23	O-fucosyltransferase family protein
AT1G43130	K9K14K23	like COV 2
AT1G43245	K9K14K23	SET domain-containing protein
AT1G43580	K9K14K23	Sphingomyelin synthetase family protein
AT1G43700	K9K14K23	VIRE2-interacting protein 1
AT1G44120	K9K14K23	Armadillo/beta-catenin-like repeat ; C2 calcium/lipid-binding domain (CaLB) protein
AT1G44770	K9K14K23	unknown protein; FUNCTIONS IN: molecular_function unknown; INVOLVED IN: biological_process unknown; LOCATED IN: cellular_component unknown; EXPRESSED IN: 24 plant structures; EXPRESSED DURING: 15 growth stages; BEST Arabidopsis thaliana protein match is: unknown protein (TAIR:AT5G49710.3); Has 30201 Blast hits to 17322 proteins in 780 species: Archae - 12; Bacteria - 1396; Metazoa - 17338; Fungi …
AT1G44810	K9K14K23	DNA-binding storekeeper protein-related transcriptional regulator
AT1G45000	K9K14K23	AAA-type ATPase family protein
AT1G45165	K9K14K23	Expressed protein
AT1G45230	K9K14K23	Protein of unknown function (DUF3223)
AT1G45688	K9K14K23	unknown protein; FUNCTIONS IN: molecular_function unknown; INVOLVED IN: biological_process unknown; LOCATED IN: plasma membrane; EXPRESSED IN: 22 plant structures; EXPRESSED DURING: 13 growth stages; BEST Arabidopsis thaliana protein match is: unknown protein (TAIR:AT5G42860.1); Has 35333 Blast hits to 34131 proteins in 2444 species: Archae - 798; Bacteria - 22429; Metazoa - 974; Fungi - 991; Pla…
AT1G45976	K9K14K23	S-ribonuclease binding protein 1
AT1G46768	K9K14K23	related to AP2 1
AT1G47056	K9K14K23	VIER F-box proteine 1
AT1G47200	K9K14K23	WPP domain protein 2
AT1G47230	K9K14K23	CYCLIN A3;4
AT1G47310	K9K14K23	unknown protein; FUNCTIONS IN: molecular_function unknown; INVOLVED IN: biological_process unknown; LOCATED IN: endomembrane system; EXPRESSED IN: 24 plant structures; EXPRESSED DURING: 13 growth stages; Has 45 Blast hits to 45 proteins in 11 species: Archae - 0; Bacteria - 0; Metazoa - 0; Fungi - 0; Plants - 45; Viruses - 0; Other Eukaryotes - 0 (source: NCBI BLink).
AT1G47720	K9K14K23	Primosome PriB/single-strand DNA-binding
AT1G47750	K9K14K23	peroxin 11A
AT1G48270	K9K14K23	G-protein-coupled receptor 1
AT1G48490	K9K14K23	Protein kinase superfamily protein
AT1G48540	K9K14K23	Outer arm dynein light chain 1 protein
AT1G48620	K9K14K23	high mobility group A5
AT1G48760	K9K14K23	delta-adaptin
AT1G48770	K9K14K23	Protein of unknown function (DUF1639)
AT1G49140	K9K14K23	Complex I subunit NDUFS6
AT1G49490	K9K14K23	Leucine-rich repeat (LRR) family protein
AT1G49600	K9K14K23	RNA-binding protein 47A
AT1G49650	K9K14K23	alpha/beta-Hydrolases superfamily protein
AT1G49660	K9K14K23	carboxyesterase 5
AT1G49710	K9K14K23	fucosyltransferase 12
AT1G49780	K9K14K23	plant U-box 26
AT1G49850	K9K14K23	RING/U-box superfamily protein
AT1G50320	K9K14K23	thioredoxin X
AT1G50640	K9K14K23	ethylene responsive element binding factor 3
AT1G50890	K9K14K23	ARM repeat superfamily protein
AT1G51360	K9K14K23	dimeric A/B barrel domainS-protein 1
AT1G51660	K9K14K23	mitogen-activated protein kinase kinase 4
AT1G51690	K9K14K23	protein phosphatase 2A 55 kDa regulatory subunit B alpha isoform
AT1G51965	K9K14K23	ABA Overly-Sensitive 5
AT1G52320	K9K14K23	unknown protein; FUNCTIONS IN: molecular_function unknown; INVOLVED IN: N-terminal protein myristoylation; LOCATED IN: plasma membrane; EXPRESSED IN: 23 plant structures; EXPRESSED DURING: 14 growth stages; CONTAINS InterPro DOMAIN/s: Protein of unknown function DUF632 (InterPro:IPR006867); BEST Arabidopsis thaliana protein match is: Protein of unknown function (DUF630 and DUF632) (TAIR:AT5G25590…
AT1G52720	K9K14K23	unknown protein; BEST Arabidopsis thaliana protein match is: unknown protein (TAIR:AT3G15630.1); Has 61 Blast hits to 61 proteins in 13 species: Archae - 0; Bacteria - 0; Metazoa - 0; Fungi - 0; Plants - 61; Viruses - 0; Other Eukaryotes - 0 (source: NCBI BLink).
AT1G52740	K9K14K23	histone H2A protein 9
AT1G52825	K9K14K23	unknown protein; FUNCTIONS IN: molecular_function unknown; INVOLVED IN: biological_process unknown; LOCATED IN: endomembrane system; CONTAINS InterPro DOMAIN/s: Protein of unknown function DUF2346 (InterPro:IPR018625); BEST Arabidopsis thaliana protein match is: unknown protein (TAIR:AT4G14615.1); Has 52 Blast hits to 49 proteins in 19 species: Archae - 0; Bacteria - 0; Metazoa - 0; Fungi - 0; Pl…
AT1G52980	K9K14K23	GTP-binding family protein
AT1G53000	K9K14K23	Nucleotide-diphospho-sugar transferases superfamily protein
AT1G53170	K9K14K23	ethylene response factor 8
AT1G53210	K9K14K23	sodium/calcium exchanger family protein / calcium-binding EF hand family protein
AT1G53233	K9K14K23	other RNA
AT1G53240	K9K14K23	Lactate/malate dehydrogenase family protein
AT1G53300	K9K14K23	tetratricopetide-repeat thioredoxin-like 1
AT1G53570	K9K14K23	mitogen-activated protein kinase kinase kinase 3
AT1G53770	K9K14K23	O-fucosyltransferase family protein
AT1G53785	K9K14K23	unknown protein; FUNCTIONS IN: molecular_function unknown; INVOLVED IN: biological_process unknown; LOCATED IN: mitochondrion; Has 35333 Blast hits to 34131 proteins in 2444 species: Archae - 798; Bacteria - 22429; Metazoa - 974; Fungi - 991; Plants - 531; Viruses - 0; Other Eukaryotes - 9610 (source: NCBI BLink).
AT1G53840	K9K14K23	pectin methylesterase 1
AT1G53910	K9K14K23	related to AP2 12
AT1G54090	K9K14K23	exocyst subunit exo70 family protein D2
AT1G54130	K9K14K23	RELA/SPOT homolog 3
AT1G54150	K9K14K23	E3 Ubiquitin ligase family protein
AT1G54370	K9K14K23	sodium hydrogen exchanger 5
AT1G54490	K9K14K23	exoribonuclease 4
AT1G54920	K9K14K23	unknown protein; FUNCTIONS IN: molecular_function unknown; INVOLVED IN: biological_process unknown; EXPRESSED IN: 23 plant structures; EXPRESSED DURING: 15 growth stages.
AT1G55000	K9K14K23	peptidoglycan-binding LysM domain-containing protein
AT1G55150	K9K14K23	DEA(D/H)-box RNA helicase family protein
AT1G55152	K9K14K23	unknown protein; FUNCTIONS IN: molecular_function unknown; INVOLVED IN: biological_process unknown; LOCATED IN: chloroplast; Has 30201 Blast hits to 17322 proteins in 780 species: Archae - 12; Bacteria - 1396; Metazoa - 17338; Fungi - 3422; Plants - 5037; Viruses - 0; Other Eukaryotes - 2996 (source: NCBI BLink).
AT1G55160	K9K14K23	unknown protein; FUNCTIONS IN: molecular_function unknown; INVOLVED IN: biological_process unknown; LOCATED IN: mitochondrion, plastid; EXPRESSED IN: 22 plant structures; EXPRESSED DURING: 13 growth stages; BEST Arabidopsis thaliana protein match is: unknown protein (TAIR:AT2G19530.1); Has 63 Blast hits to 63 proteins in 14 species: Archae - 0; Bacteria - 0; Metazoa - 0; Fungi - 0; Plants - 63; V…
AT1G55190	K9K14K23	PRA1 (Prenylated rab acceptor) family protein
AT1G55265	K9K14K23	Protein of unknown function, DUF538
AT1G55590	K9K14K23	RNI-like superfamily protein
AT1G55620	K9K14K23	chloride channel F
AT1G55805	K9K14K23	BolA-like family protein
AT1G55930	K9K14K23	CBS domain-containing protein / transporter associated domain-containing protein
AT1G56020	K9K14K23	unknown protein; BEST Arabidopsis thaliana protein match is: unknown protein (TAIR:AT3G12970.1); Has 3011 Blast hits to 958 proteins in 192 species: Archae - 0; Bacteria - 193; Metazoa - 479; Fungi - 286; Plants - 158; Viruses - 8; Other Eukaryotes - 1887 (source: NCBI BLink).
AT1G56070	K9K14K23	Ribosomal protein S5/Elongation factor G/III/V family protein
AT1G56280	K9K14K23	drought-induced 19
AT1G56330	K9K14K23	secretion-associated RAS 1B
AT1G56560	K9K14K23	Plant neutral invertase family protein
AT1G56612	K9K14K23	other RNA
AT1G56700	K9K14K23	Peptidase C15, pyroglutamyl peptidase I-like
AT1G57680	K9K14K23	FUNCTIONS IN: molecular_function unknown; INVOLVED IN: biological_process unknown; LOCATED IN: endomembrane system; EXPRESSED IN: 24 plant structures; EXPRESSED DURING: 15 growth stages; CONTAINS InterPro DOMAIN/s: Uncharacterised conserved protein UCP031277 (InterPro:IPR016971); Has 35333 Blast hits to 34131 proteins in 2444 species: Archae - 798; Bacteria - 22429; Metazoa - 974; Fungi - 991; Pl…
AT1G58030	K9K14K23	cationic amino acid transporter 2
AT1G58100	K9K14K23	TCP family transcription factor
AT1G58290	K9K14K23	Glutamyl-tRNA reductase family protein
AT1G59600	K9K14K23	ZCW7
AT1G59610	K9K14K23	dynamin-like 3
AT1G59900	K9K14K23	pyruvate dehydrogenase complex E1 alpha subunit
AT1G59960	K9K14K23	NAD(P)-linked oxidoreductase superfamily protein
AT1G59970	K9K14K23	Matrixin family protein
AT1G60510	K9K14K23	pseudogene, putative interferon-induced GTP-binding protein mx, blastp match of 42% identity and 8.3e-35 P-value to GP|1399454|gb|AAC60215.1||U47946 RBTMx3 {Oncorhynchus mykiss}
AT1G60790	K9K14K23	Plant protein of unknown function (DUF828)
AT1G60870	K9K14K23	maternal effect embryo arrest 9
AT1G61030	K9K14K23	WAPL (Wings apart-like protein regulation of heterochromatin) protein
AT1G61730	K9K14K23	DNA-binding storekeeper protein-related transcriptional regulator
AT1G61790	K9K14K23	Oligosaccharyltransferase complex/magnesium transporter family protein
AT1G61890	K9K14K23	MATE efflux family protein
AT1G61900	K9K14K23	unknown protein; BEST Arabidopsis thaliana protein match is: unknown protein (TAIR:AT2G30700.1).
AT1G61980	K9K14K23	Mitochondrial transcription termination factor family protein
AT1G62422	K9K14K23	unknown protein; EXPRESSED IN: 22 plant structures; EXPRESSED DURING: 13 growth stages; BEST Arabidopsis thaliana protein match is: unknown protein (TAIR:AT1G12020.1); Has 87 Blast hits to 86 proteins in 14 species: Archae - 0; Bacteria - 0; Metazoa - 0; Fungi - 0; Plants - 87; Viruses - 0; Other Eukaryotes - 0 (source: NCBI BLink).
AT1G62520	K9K14K23	unknown protein; BEST Arabidopsis thaliana protein match is: unknown protein (TAIR:AT4G12450.1); Has 388 Blast hits to 388 proteins in 26 species: Archae - 0; Bacteria - 1; Metazoa - 0; Fungi - 8; Plants - 376; Viruses - 0; Other Eukaryotes - 3 (source: NCBI BLink).
AT1G62660	K9K14K23	Glycosyl hydrolases family 32 protein
AT1G62740	K9K14K23	stress-inducible protein, putative
AT1G62810	K9K14K23	Copper amine oxidase family protein
AT1G62820	K9K14K23	Calcium-binding EF-hand family protein
AT1G62850	K9K14K23	Class I peptide chain release factor
AT1G62960	K9K14K23	ACC synthase 10
AT1G62970	K9K14K23	Chaperone DnaJ-domain superfamily protein
AT1G63000	K9K14K23	nucleotide-rhamnose synthase/epimerase-reductase
AT1G63110	K9K14K23	GPI transamidase subunit PIG-U
AT1G63390	K9K14K23	FAD/NAD(P)-binding oxidoreductase family protein
AT1G63610	K9K14K23	unknown protein; FUNCTIONS IN: molecular_function unknown; INVOLVED IN: biological_process unknown; LOCATED IN: chloroplast; EXPRESSED IN: 22 plant structures; EXPRESSED DURING: 13 growth stages; BEST Arabidopsis thaliana protein match is: unknown protein (TAIR:AT2G14910.1); Has 35333 Blast hits to 34131 proteins in 2444 species: Archae - 798; Bacteria - 22429; Metazoa - 974; Fungi - 991; Plants …
AT1G63680	K9K14K23	acid-amino acid ligases;ligases;ATP binding;ATP binding;ligases
AT1G63730	K9K14K23	Disease resistance protein (TIR-NBS-LRR class) family
AT1G63850	K9K14K23	BTB/POZ domain-containing protein
AT1G63860	K9K14K23	Disease resistance protein (TIR-NBS-LRR class) family
AT1G64060	K9K14K23	respiratory burst oxidase protein F
AT1G64080	K9K14K23	Encodes a member of the MAKR (MEMBRANE-ASSOCIATED KINASE REGULATOR) gene family. MAKRs have putative kinase interacting motifs and membrane localization signals. Known members include: AT5G26230 (MAKR1), AT1G64080 (MAKR2), AT2G37380 (MAKR3), AT2G39370 (MAKR4), AT5G52870 (MAKR5) and AT5G52900 (MAKR6).
AT1G64090	K9K14K23	Reticulan like protein B3
AT1G64180	K9K14K23	intracellular protein transport protein USO1-related
AT1G64280	K9K14K23	regulatory protein (NPR1)
AT1G64350	K9K14K23	Transducin/WD40 repeat-like superfamily protein
AT1G64355	K9K14K23	unknown protein; FUNCTIONS IN: molecular_function unknown; INVOLVED IN: biological_process unknown; LOCATED IN: chloroplast; EXPRESSED IN: 23 plant structures; EXPRESSED DURING: 13 growth stages; CONTAINS InterPro DOMAIN/s: Protein of unknown function DUF3593 (InterPro:IPR021995); Has 35333 Blast hits to 34131 proteins in 2444 species: Archae - 798; Bacteria - 22429; Metazoa - 974; Fungi - 991; P…
AT1G64380	K9K14K23	Integrase-type DNA-binding superfamily protein
AT1G64430	K9K14K23	Pentatricopeptide repeat (PPR) superfamily protein
AT1G64640	K9K14K23	early nodulin-like protein 8
AT1G64680	K9K14K23	unknown protein; BEST Arabidopsis thaliana protein match is: unknown protein (TAIR:AT1G03055.1); Has 146 Blast hits to 146 proteins in 26 species: Archae - 0; Bacteria - 6; Metazoa - 0; Fungi - 0; Plants - 125; Viruses - 0; Other Eukaryotes - 15 (source: NCBI BLink).
AT1G65070	K9K14K23	DNA mismatch repair protein MutS, type 2
AT1G65260	K9K14K23	plastid transcriptionally active 4
AT1G65270	K9K14K23	unknown protein; FUNCTIONS IN: molecular_function unknown; INVOLVED IN: biological_process unknown; LOCATED IN: endoplasmic reticulum, plasma membrane; EXPRESSED IN: 24 plant structures; EXPRESSED DURING: 13 growth stages; Has 35333 Blast hits to 34131 proteins in 2444 species: Archae - 798; Bacteria - 22429; Metazoa - 974; Fungi - 991; Plants - 531; Viruses - 0; Other Eukaryotes - 9610 (source: …
AT1G65590	K9K14K23	beta-hexosaminidase 3
AT1G65720	K9K14K23	unknown protein; FUNCTIONS IN: molecular_function unknown; INVOLVED IN: biological_process unknown; LOCATED IN: endomembrane system; EXPRESSED IN: 24 plant structures; EXPRESSED DURING: 15 growth stages; Has 44 Blast hits to 44 proteins in 14 species: Archae - 0; Bacteria - 0; Metazoa - 0; Fungi - 0; Plants - 44; Viruses - 0; Other Eukaryotes - 0 (source: NCBI BLink).
AT1G65820	K9K14K23	microsomal glutathione s-transferase, putative
AT1G65980	K9K14K23	thioredoxin-dependent peroxidase 1
AT1G66160	K9K14K23	CYS, MET, PRO, and GLY protein 1
AT1G66350	K9K14K23	RGA-like 1
AT1G66820	K9K14K23	glycine-rich protein
AT1G66880	K9K14K23	Protein kinase superfamily protein
AT1G67060	K9K14K23	unknown protein; FUNCTIONS IN: molecular_function unknown; INVOLVED IN: biological_process unknown; LOCATED IN: plasma membrane; EXPRESSED IN: 22 plant structures; EXPRESSED DURING: 13 growth stages; Has 283 Blast hits to 281 proteins in 136 species: Archae - 0; Bacteria - 145; Metazoa - 0; Fungi - 65; Plants - 41; Viruses - 0; Other Eukaryotes - 32 (source: NCBI BLink).
AT1G67170	K9K14K23	unknown protein; BEST Arabidopsis thaliana protein match is: unknown protein (TAIR:AT3G14750.1); Has 5478 Blast hits to 4354 proteins in 533 species: Archae - 87; Bacteria - 653; Metazoa - 2554; Fungi - 380; Plants - 418; Viruses - 16; Other Eukaryotes - 1370 (source: NCBI BLink).
AT1G67280	K9K14K23	Glyoxalase/Bleomycin resistance protein/Dioxygenase superfamily protein
AT1G67300	K9K14K23	Major facilitator superfamily protein
AT1G67750	K9K14K23	Pectate lyase family protein
AT1G67930	K9K14K23	Golgi transport complex protein-related
AT1G68100	K9K14K23	ZIP metal ion transporter family
AT1G68370	K9K14K23	Chaperone DnaJ-domain superfamily protein
AT1G68400	K9K14K23	leucine-rich repeat transmembrane protein kinase family protein
AT1G68490	K9K14K23	unknown protein; FUNCTIONS IN: molecular_function unknown; INVOLVED IN: biological_process unknown; LOCATED IN: chloroplast; EXPRESSED IN: 22 plant structures; EXPRESSED DURING: 13 growth stages; BEST Arabidopsis thaliana protein match is: unknown protein (TAIR:AT1G13390.2); Has 125 Blast hits to 125 proteins in 18 species: Archae - 0; Bacteria - 0; Metazoa - 0; Fungi - 0; Plants - 125; Viruses -…
AT1G68670	K9K14K23	myb-like transcription factor family protein
AT1G68690	K9K14K23	Protein kinase superfamily protein
AT1G68840	K9K14K23	related to ABI3/VP1 2
AT1G69220	K9K14K23	Protein kinase superfamily protein
AT1G69260	K9K14K23	ABI five binding protein
AT1G69290	K9K14K23	Pentatricopeptide repeat (PPR) superfamily protein
AT1G69295	K9K14K23	plasmodesmata callose-binding protein 4
AT1G69310	K9K14K23	WRKY DNA-binding protein 57
AT1G69460	K9K14K23	emp24/gp25L/p24 family/GOLD family protein
AT1G69600	K9K14K23	zinc finger homeodomain 1
AT1G69640	K9K14K23	sphingoid base hydroxylase 1
AT1G69800	K9K14K23	Cystathionine beta-synthase (CBS) protein
AT1G69910	K9K14K23	Protein kinase superfamily protein
AT1G69935	K9K14K23	short hypocotyl in white light1
AT1G69960	K9K14K23	serine/threonine protein phosphatase 2A
AT1G69980	K9K14K23	unknown protein; LOCATED IN: endomembrane system; EXPRESSED IN: 24 plant structures; EXPRESSED DURING: 15 growth stages; Has 30 Blast hits to 30 proteins in 12 species: Archae - 0; Bacteria - 0; Metazoa - 0; Fungi - 0; Plants - 30; Viruses - 0; Other Eukaryotes - 0 (source: NCBI BLink).
AT1G70090	K9K14K23	glucosyl transferase family 8
AT1G70140	K9K14K23	formin 8
AT1G70280	K9K14K23	NHL domain-containing protein
AT1G70370	K9K14K23	polygalacturonase 2
AT1G70590	K9K14K23	F-box family protein
AT1G70600	K9K14K23	Ribosomal protein L18e/L15 superfamily protein
AT1G70782	K9K14K23	conserved peptide upstream open reading frame 28
AT1G70980	K9K14K23	Class II aminoacyl-tRNA and biotin synthetases superfamily protein
AT1G71100	K9K14K23	Ribose 5-phosphate isomerase, type A protein
AT1G71130	K9K14K23	Integrase-type DNA-binding superfamily protein
AT1G71170	K9K14K23	6-phosphogluconate dehydrogenase family protein
AT1G71240	K9K14K23	Plant protein of unknown function (DUF639)
AT1G71410	K9K14K23	ARM repeat superfamily protein
AT1G71720	K9K14K23	Nucleic acid-binding proteins superfamily
AT1G71820	K9K14K23	SEC6
AT1G71940	K9K14K23	SNARE associated Golgi protein family
AT1G71970	K9K14K23	unknown protein; FUNCTIONS IN: molecular_function unknown; INVOLVED IN: biological_process unknown; LOCATED IN: chloroplast; EXPRESSED IN: 22 plant structures; EXPRESSED DURING: 13 growth stages; BEST Arabidopsis thaliana protein match is: unknown protein (TAIR:AT1G22680.1); Has 58 Blast hits to 58 proteins in 13 species: Archae - 0; Bacteria - 0; Metazoa - 4; Fungi - 0; Plants - 49; Viruses - 0;…
AT1G71990	K9K14K23	fucosyltransferase 13
AT1G72010	K9K14K23	TCP family transcription factor
AT1G72120	K9K14K23	Major facilitator superfamily protein
AT1G72150	K9K14K23	PATELLIN 1
AT1G72160	K9K14K23	Sec14p-like phosphatidylinositol transfer family protein
AT1G72360	K9K14K23	Integrase-type DNA-binding superfamily protein
AT1G72430	K9K14K23	SAUR-like auxin-responsive protein family
AT1G72470	K9K14K23	exocyst subunit exo70 family protein D1
AT1G72530	K9K14K23	plastid developmental protein DAG, putative
AT1G72600	K9K14K23	hydroxyproline-rich glycoprotein family protein
AT1G72710	K9K14K23	casein kinase 1-like protein 2
AT1G72790	K9K14K23	hydroxyproline-rich glycoprotein family protein
AT1G72855	K9K14K23	other RNA
AT1G72880	K9K14K23	Survival protein SurE-like phosphatase/nucleotidase
AT1G72990	K9K14K23	beta-galactosidase 17
AT1G73150	K9K14K23	global transcription factor group E3
AT1G73440	K9K14K23	calmodulin-related
AT1G73460	K9K14K23	Protein kinase superfamily protein
AT1G73470	K9K14K23	unknown protein; FUNCTIONS IN: molecular_function unknown; INVOLVED IN: biological_process unknown; LOCATED IN: chloroplast; EXPRESSED IN: 22 plant structures; EXPRESSED DURING: 13 growth stages.
AT1G73760	K9K14K23	RING/U-box superfamily protein
AT1G73820	K9K14K23	Ssu72-like family protein
AT1G73840	K9K14K23	hydroxyproline-rich glycoprotein family protein
AT1G73880	K9K14K23	UDP-glucosyl transferase 89B1
AT1G73990	K9K14K23	signal peptide peptidase
AT1G74050	K9K14K23	Ribosomal protein L6 family protein
AT1G74330	K9K14K23	Protein kinase superfamily protein
AT1G74410	K9K14K23	RING/U-box superfamily protein
AT1G74680	K9K14K23	Exostosin family protein
AT1G74720	K9K14K23	C2 calcium/lipid-binding plant phosphoribosyltransferase family protein
AT1G74740	K9K14K23	calcium-dependent protein kinase 30
AT1G74800	K9K14K23	Galactosyltransferase family protein
AT1G74940	K9K14K23	Protein of unknown function (DUF581)
AT1G74960	K9K14K23	fatty acid biosynthesis 1
AT1G75080	K9K14K23	Brassinosteroid signalling positive regulator (BZR1) family protein
AT1G75100	K9K14K23	J-domain protein required for chloroplast accumulation response 1
AT1G75130	K9K14K23	cytochrome P450, family 721, subfamily A, polypeptide 1
AT1G75140	K9K14K23	unknown protein; LOCATED IN: endoplasmic reticulum; EXPRESSED IN: 24 plant structures; EXPRESSED DURING: 13 growth stages; BEST Arabidopsis thaliana protein match is: unknown protein (TAIR:AT1G19370.1); Has 51 Blast hits to 49 proteins in 18 species: Archae - 0; Bacteria - 0; Metazoa - 0; Fungi - 0; Plants - 46; Viruses - 0; Other Eukaryotes - 5 (source: NCBI BLink).
AT1G75190	K9K14K23	unknown protein; FUNCTIONS IN: molecular_function unknown; INVOLVED IN: biological_process unknown; EXPRESSED IN: 22 plant structures; EXPRESSED DURING: 13 growth stages; Has 678 Blast hits to 539 proteins in 82 species: Archae - 0; Bacteria - 8; Metazoa - 429; Fungi - 41; Plants - 36; Viruses - 8; Other Eukaryotes - 156 (source: NCBI BLink).
AT1G75230	K9K14K23	DNA glycosylase superfamily protein
AT1G75450	K9K14K23	cytokinin oxidase 5
AT1G75540	K9K14K23	salt tolerance homolog2
AT1G75560	K9K14K23	zinc knuckle (CCHC-type) family protein
AT1G75630	K9K14K23	vacuolar H+-pumping ATPase 16 kDa proteolipid subunit 4
AT1G75710	K9K14K23	C2H2-like zinc finger protein
AT1G75760	K9K14K23	ER lumen protein retaining receptor family protein
AT1G75800	K9K14K23	Pathogenesis-related thaumatin superfamily protein
AT1G75810	K9K14K23	unknown protein; FUNCTIONS IN: molecular_function unknown; INVOLVED IN: biological_process unknown; LOCATED IN: endomembrane system; EXPRESSED IN: 24 plant structures; EXPRESSED DURING: 15 growth stages; Has 13 Blast hits to 13 proteins in 5 species: Archae - 0; Bacteria - 0; Metazoa - 0; Fungi - 0; Plants - 13; Viruses - 0; Other Eukaryotes - 0 (source: NCBI BLink).
AT1G75820	K9K14K23	Leucine-rich receptor-like protein kinase family protein
AT1G76010	K9K14K23	Alba DNA/RNA-binding protein
AT1G76060	K9K14K23	LYR family of Fe/S cluster biogenesis protein
AT1G76070	K9K14K23	unknown protein; FUNCTIONS IN: molecular_function unknown; INVOLVED IN: biological_process unknown; LOCATED IN: plasma membrane; EXPRESSED IN: 8 plant structures; EXPRESSED DURING: LP.04 four leaves visible, 4 anthesis, petal differentiation and expansion stage; BEST Arabidopsis thaliana protein match is: unknown protein (TAIR:AT1G20310.1); Has 66 Blast hits to 66 proteins in 15 species: Archae -…
AT1G76120	K9K14K23	Pseudouridine synthase family protein
AT1G76185	K9K14K23	unknown protein; BEST Arabidopsis thaliana protein match is: unknown protein (TAIR:AT1G20460.1); Has 37 Blast hits to 37 proteins in 11 species: Archae - 0; Bacteria - 0; Metazoa - 0; Fungi - 0; Plants - 37; Viruses - 0; Other Eukaryotes - 0 (source: NCBI BLink).
AT1G76200	K9K14K23	unknown protein; Has 96 Blast hits to 96 proteins in 48 species: Archae - 0; Bacteria - 0; Metazoa - 0; Fungi - 47; Plants - 38; Viruses - 0; Other Eukaryotes - 11 (source: NCBI BLink).
AT1G76360	K9K14K23	Protein kinase superfamily protein
AT1G76490	K9K14K23	hydroxy methylglutaryl CoA reductase 1
AT1G76500	K9K14K23	Predicted AT-hook DNA-binding family protein
AT1G76560	K9K14K23	CP12 domain-containing protein 3
AT1G76810	K9K14K23	eukaryotic translation initiation factor 2 (eIF-2) family protein
AT1G76920	K9K14K23	F-box family protein
AT1G76950	K9K14K23	Regulator of chromosome condensation (RCC1) family with FYVE zinc finger domain
AT1G76980	K9K14K23	FUNCTIONS IN: molecular_function unknown; INVOLVED IN: biological_process unknown; LOCATED IN: cellular_component unknown; BEST Arabidopsis thaliana protein match is: embryo defective 2170 (TAIR:AT1G21390.1); Has 61 Blast hits to 61 proteins in 18 species: Archae - 0; Bacteria - 8; Metazoa - 8; Fungi - 2; Plants - 40; Viruses - 3; Other Eukaryotes - 0 (source: NCBI BLink).
AT1G77080	K9K14K23	K-box region and MADS-box transcription factor family protein
AT1G77260	K9K14K23	S-adenosyl-L-methionine-dependent methyltransferases superfamily protein
AT1G77400	K9K14K23	CONTAINS InterPro DOMAIN/s: Protein of unknown function DUF688 (InterPro:IPR007789); BEST Arabidopsis thaliana protein match is: hydroxyproline-rich glycoprotein family protein (TAIR:AT1G21695.1); Has 328 Blast hits to 314 proteins in 61 species: Archae - 0; Bacteria - 12; Metazoa - 130; Fungi - 28; Plants - 92; Viruses - 10; Other Eukaryotes - 56 (source: NCBI BLink).
AT1G77420	K9K14K23	alpha/beta-Hydrolases superfamily protein
AT1G77500	K9K14K23	Protein of unknown function (DUF630 and DUF632)
AT1G77740	K9K14K23	phosphatidylinositol-4-phosphate 5-kinase 2
AT1G78080	K9K14K23	related to AP2 4
AT1G78100	K9K14K23	F-box family protein
AT1G78130	K9K14K23	Major facilitator superfamily protein
AT1G78150	K9K14K23	unknown protein; FUNCTIONS IN: molecular_function unknown; INVOLVED IN: biological_process unknown; EXPRESSED IN: 23 plant structures; EXPRESSED DURING: 13 growth stages; BEST Arabidopsis thaliana protein match is: unknown protein (TAIR:AT1G35780.1).
AT1G78210	K9K14K23	alpha/beta-Hydrolases superfamily protein
AT1G78265	K9K14K23	other RNA
AT1G78300	K9K14K23	general regulatory factor 2
AT1G78310	K9K14K23	VQ motif-containing protein
AT1G78620	K9K14K23	Protein of unknown function DUF92, transmembrane
AT1G78630	K9K14K23	Ribosomal protein L13 family protein
AT1G78660	K9K14K23	gamma-glutamyl hydrolase 1
AT1G78810	K9K14K23	unknown protein; Has 35333 Blast hits to 34131 proteins in 2444 species: Archae - 798; Bacteria - 22429; Metazoa - 974; Fungi - 991; Plants - 531; Viruses - 0; Other Eukaryotes - 9610 (source: NCBI BLink).
AT1G78815	K9K14K23	Protein of unknown function (DUF640)
AT1G78830	K9K14K23	Curculin-like (mannose-binding) lectin family protein
AT1G78850	K9K14K23	D-mannose binding lectin protein with Apple-like carbohydrate-binding domain
AT1G78890	K9K14K23	unknown protein; BEST Arabidopsis thaliana protein match is: unknown protein (TAIR:AT1G16840.1); Has 30201 Blast hits to 17322 proteins in 780 species: Archae - 12; Bacteria - 1396; Metazoa - 17338; Fungi - 3422; Plants - 5037; Viruses - 0; Other Eukaryotes - 2996 (source: NCBI BLink).
AT1G78910	K9K14K23	Pseudouridine synthase family protein
AT1G79230	K9K14K23	mercaptopyruvate sulfurtransferase 1
AT1G79245	K9K14K23	pseudogene of unknown protein
AT1G79340	K9K14K23	metacaspase 4
AT1G79540	K9K14K23	Pentatricopeptide repeat (PPR) superfamily protein
AT1G79670	K9K14K23	Wall-associated kinase family protein
AT1G79750	K9K14K23	NADP-malic enzyme 4
AT1G79810	K9K14K23	Pex2/Pex12 N-terminal domain-containing protein / zinc finger (C3HC4-type RING finger) family protein
AT1G79830	K9K14K23	golgin candidate 5
AT1G79870	K9K14K23	D-isomer specific 2-hydroxyacid dehydrogenase family protein
AT1G79990	K9K14K23	structural molecules
AT1G80180	K9K14K23	Encodes a substrate of the MAPK kinases. Phenotypic analyses of Arabidopsis expressing phosphorylation site mutant forms of At1g80180.1 showed clustered stomata and higher stomatal index in cotyledons expressing the phosphomimetic form of At1g80180.1.
AT1G80260	K9K14K23	Spc97 / Spc98 family of spindle pole body (SBP) component
AT1G80310	K9K14K23	sulfate transmembrane transporters
AT1G80360	K9K14K23	Pyridoxal phosphate (PLP)-dependent transferases superfamily protein
AT1G80440	K9K14K23	Galactose oxidase/kelch repeat superfamily protein
AT1G80610	K9K14K23	unknown protein; BEST Arabidopsis thaliana protein match is: unknown protein (TAIR:AT1G15800.1); Has 73 Blast hits to 69 proteins in 15 species: Archae - 0; Bacteria - 0; Metazoa - 2; Fungi - 2; Plants - 55; Viruses - 0; Other Eukaryotes - 14 (source: NCBI BLink).
AT1G80620	K9K14K23	S15/NS1, RNA-binding protein
AT1G80850	K9K14K23	DNA glycosylase superfamily protein
AT1G80930	K9K14K23	MIF4G domain-containing protein / MA3 domain-containing protein
AT1G80950	K9K14K23	Phospholipid/glycerol acyltransferase family protein
AT2G01150	K9K14K23	RING-H2 finger protein 2B
AT2G01190	K9K14K23	Octicosapeptide/Phox/Bem1p family protein
AT2G01290	K9K14K23	ribose-5-phosphate isomerase 2
AT2G01340	K9K14K23	Encodes a protein whose expression is responsive to nematode infection.
AT2G01410	K9K14K23	NHL domain-containing protein
AT2G01450	K9K14K23	MAP kinase 17
AT2G01540	K9K14K23	Calcium-dependent lipid-binding (CaLB domain) family protein
AT2G01570	K9K14K23	GRAS family transcription factor family protein
AT2G01650	K9K14K23	plant UBX domain-containing protein 2
AT2G01680	K9K14K23	Ankyrin repeat family protein
AT2G01710	K9K14K23	Chaperone DnaJ-domain superfamily protein
AT2G01735	K9K14K23	RING-finger protein for embryogenesis
AT2G02180	K9K14K23	tobamovirus multiplication protein 3
AT2G02510	K9K14K23	NADH dehydrogenase (ubiquinone)s
AT2G02730	K9K14K23	Protein of unknown function (DUF1664)
AT2G02870	K9K14K23	Galactose oxidase/kelch repeat superfamily protein
AT2G03010	K9K14K23	Family of unknown function (DUF577)
AT2G03240	K9K14K23	EXS (ERD1/XPR1/SYG1) family protein
AT2G03340	K9K14K23	WRKY DNA-binding protein 3
AT2G03450	K9K14K23	purple acid phosphatase 9
AT2G03550	K9K14K23	alpha/beta-Hydrolases superfamily protein
AT2G04110	K9K14K23	pseudogene of unknown protein
AT2G04380	K9K14K23	unknown protein; Has 2 Blast hits to 2 proteins in 1 species: Archae - 0; Bacteria - 0; Metazoa - 0; Fungi - 0; Plants - 2; Viruses - 0; Other Eukaryotes - 0 (source: NCBI BLink).
AT2G04410	K9K14K23	RPM1-interacting protein 4 (RIN4) family protein
AT2G04700	K9K14K23	ferredoxin thioredoxin reductase catalytic beta chain family protein
AT2G04740	K9K14K23	ankyrin repeat family protein
AT2G04900	K9K14K23	unknown protein; FUNCTIONS IN: molecular_function unknown; LOCATED IN: cellular_component unknown; EXPRESSED IN: 23 plant structures; EXPRESSED DURING: 15 growth stages; CONTAINS InterPro DOMAIN/s: Protein of unknown function DUF423 (InterPro:IPR006696); Has 30201 Blast hits to 17322 proteins in 780 species: Archae - 12; Bacteria - 1396; Metazoa - 17338; Fungi - 3422; Plants - 5037; Viruses - 0; …
AT2G05710	K9K14K23	aconitase 3
AT2G05812	K9K14K23	Potential natural antisense gene, locus overlaps with AT2G05810
AT2G06520	K9K14K23	photosystem II subunit X
AT2G07360	K9K14K23	SH3 domain-containing protein
AT2G09800	K9K14K23	transposable element gene
AT2G09990	K9K14K23	Ribosomal protein S5 domain 2-like superfamily protein
AT2G10410	K9K14K23	transposable element gene
AT2G10931	K9K14K23	unknown protein; FUNCTIONS IN: molecular_function unknown; INVOLVED IN: biological_process unknown; LOCATED IN: cellular_component unknown; Has 30201 Blast hits to 17322 proteins in 780 species: Archae - 12; Bacteria - 1396; Metazoa - 17338; Fungi - 3422; Plants - 5037; Viruses - 0; Other Eukaryotes - 2996 (source: NCBI BLink).
AT2G10940	K9K14K23	Bifunctional inhibitor/lipid-transfer protein/seed storage 2S albumin superfamily protein
AT2G11240	K9K14K23	transposable element gene
AT2G13290	K9K14K23	beta-1,4-N-acetylglucosaminyltransferase family protein
AT2G14120	K9K14K23	dynamin related protein
AT2G14220	K9K14K23	transposable element gene
AT2G14890	K9K14K23	arabinogalactan protein 9
AT2G15320	K9K14K23	Leucine-rich repeat (LRR) family protein
AT2G15620	K9K14K23	nitrite reductase 1
AT2G15695	K9K14K23	Protein of unknown function DUF829, transmembrane 53
AT2G15820	K9K14K23	endonucleases
AT2G15910	K9K14K23	CSL zinc finger domain-containing protein
AT2G15980	K9K14K23	Tetratricopeptide repeat (TPR)-like superfamily protein
AT2G16405	K9K14K23	Transducin/WD40 repeat-like superfamily protein
AT2G16485	K9K14K23	nucleic acid binding;zinc ion binding;DNA binding
AT2G16500	K9K14K23	arginine decarboxylase 1
AT2G16600	K9K14K23	rotamase CYP 3
AT2G16880	K9K14K23	Pentatricopeptide repeat (PPR) superfamily protein
AT2G17030	K9K14K23	F-box family protein with a domain of unknown function (DUF295)
AT2G17200	K9K14K23	ubiquitin family protein
AT2G17240	K9K14K23	unknown protein; FUNCTIONS IN: molecular_function unknown; INVOLVED IN: biological_process unknown; LOCATED IN: chloroplast; EXPRESSED IN: 23 plant structures; EXPRESSED DURING: 14 growth stages; BEST Arabidopsis thaliana protein match is: unknown protein (TAIR:AT3G24506.1); Has 2795 Blast hits to 943 proteins in 155 species: Archae - 0; Bacteria - 388; Metazoa - 809; Fungi - 72; Plants - 153; Vi…
AT2G17265	K9K14K23	homoserine kinase
AT2G17350	K9K14K23	unknown protein; Has 119 Blast hits to 93 proteins in 40 species: Archae - 0; Bacteria - 3; Metazoa - 18; Fungi - 12; Plants - 44; Viruses - 0; Other Eukaryotes - 42 (source: NCBI BLink).
AT2G17420	K9K14K23	NADPH-dependent thioredoxin reductase A
AT2G17870	K9K14K23	cold shock domain protein 3
AT2G17880	K9K14K23	Chaperone DnaJ-domain superfamily protein
AT2G17980	K9K14K23	Sec1/munc18-like (SM) proteins superfamily
AT2G18030	K9K14K23	Peptide methionine sulfoxide reductase family protein
AT2G18270	K9K14K23	unknown protein; Has 2 Blast hits to 2 proteins in 1 species: Archae - 0; Bacteria - 0; Metazoa - 0; Fungi - 0; Plants - 2; Viruses - 0; Other Eukaryotes - 0 (source: NCBI BLink).
AT2G18440	K9K14K23	Encodes a noncoding RNA, a member of an emerging class of transcripts that lack significant open reading frames and encode RNA as their final product.
AT2G18730	K9K14K23	diacylglycerol kinase 3
AT2G18790	K9K14K23	phytochrome B
AT2G18840	K9K14K23	Integral membrane Yip1 family protein
AT2G18917	K9K14K23	other RNA
AT2G18938	K9K14K23	unknown protein; FUNCTIONS IN: molecular_function unknown; INVOLVED IN: biological_process unknown; LOCATED IN: cellular_component unknown; Has 30201 Blast hits to 17322 proteins in 780 species: Archae - 12; Bacteria - 1396; Metazoa - 17338; Fungi - 3422; Plants - 5037; Viruses - 0; Other Eukaryotes - 2996 (source: NCBI BLink).
AT2G18990	K9K14K23	thioredoxin domain-containing protein 9 homolog
AT2G19180	K9K14K23	unknown protein; BEST Arabidopsis thaliana protein match is: unknown protein (TAIR:AT1G16840.1); Has 64 Blast hits to 64 proteins in 12 species: Archae - 0; Bacteria - 0; Metazoa - 0; Fungi - 0; Plants - 64; Viruses - 0; Other Eukaryotes - 0 (source: NCBI BLink).
AT2G19340	K9K14K23	Oligosaccharyltransferase complex/magnesium transporter family protein
AT2G19350	K9K14K23	Eukaryotic protein of unknown function (DUF872)
AT2G19450	K9K14K23	membrane bound O-acyl transferase (MBOAT) family protein
AT2G19470	K9K14K23	casein kinase I-like 5
AT2G19570	K9K14K23	cytidine deaminase 1
AT2G19640	K9K14K23	ASH1-related protein 2
AT2G19810	K9K14K23	CCCH-type zinc finger family protein
AT2G19860	K9K14K23	hexokinase 2
AT2G20010	K9K14K23	Protein of unknown function (DUF810)
AT2G20120	K9K14K23	Protein of unknown function (DUF502)
AT2G20140	K9K14K23	AAA-type ATPase family protein
AT2G20330	K9K14K23	Transducin/WD40 repeat-like superfamily protein
AT2G20570	K9K14K23	GBF's pro-rich region-interacting factor 1
AT2G20690	K9K14K23	lumazine-binding family protein
AT2G20760	K9K14K23	Clathrin light chain protein
AT2G20790	K9K14K23	clathrin adaptor complexes medium subunit family protein
AT2G20820	K9K14K23	unknown protein; Has 36 Blast hits to 36 proteins in 10 species: Archae - 0; Bacteria - 0; Metazoa - 0; Fungi - 0; Plants - 36; Viruses - 0; Other Eukaryotes - 0 (source: NCBI BLink).
AT2G20830	K9K14K23	transferases;folic acid binding
AT2G20860	K9K14K23	lipoic acid synthase 1
AT2G20920	K9K14K23	Protein of unknown function (DUF3353)
AT2G20990	K9K14K23	synaptotagmin A
AT2G21060	K9K14K23	glycine-rich protein 2B
AT2G21070	K9K14K23	methyltransferases
AT2G21180	K9K14K23	unknown protein; BEST Arabidopsis thaliana protein match is: unknown protein (TAIR:AT5G19875.1); Has 124 Blast hits to 124 proteins in 12 species: Archae - 0; Bacteria - 0; Metazoa - 0; Fungi - 0; Plants - 124; Viruses - 0; Other Eukaryotes - 0 (source: NCBI BLink).
AT2G21230	K9K14K23	Basic-leucine zipper (bZIP) transcription factor family protein
AT2G21600	K9K14K23	endoplasmatic reticulum retrieval protein 1B
AT2G22090	K9K14K23	RNA-binding (RRM/RBD/RNP motifs) family protein
AT2G22120	K9K14K23	RING/FYVE/PHD zinc finger superfamily protein
AT2G22170	K9K14K23	Lipase/lipooxygenase, PLAT/LH2 family protein
AT2G22425	K9K14K23	Microsomal signal peptidase 12 kDa subunit (SPC12)
AT2G22430	K9K14K23	homeobox protein 6
AT2G22500	K9K14K23	uncoupling protein 5
AT2G22720	K9K14K23	SPT2 chromatin protein
AT2G22780	K9K14K23	peroxisomal NAD-malate dehydrogenase 1
AT2G22840	K9K14K23	growth-regulating factor 1
AT2G22850	K9K14K23	basic leucine-zipper 6
AT2G22910	K9K14K23	N-acetyl-l-glutamate synthase 1
AT2G23070	K9K14K23	Protein kinase superfamily protein
AT2G23100	K9K14K23	Cysteine/Histidine-rich C1 domain family protein
AT2G23120	K9K14K23	Late embryogenesis abundant protein, group 6
AT2G23200	K9K14K23	Protein kinase superfamily protein
AT2G23310	K9K14K23	Rer1 family protein
AT2G23330	K9K14K23	transposable element gene
AT2G23350	K9K14K23	poly(A) binding protein 4
AT2G23390	K9K14K23	CONTAINS InterPro DOMAIN/s: Protein of unknown function DUF482 (InterPro:IPR007434), Acyl-CoA N-acyltransferase (InterPro:IPR016181); Has 2165 Blast hits to 2163 proteins in 543 species: Archae - 0; Bacteria - 1044; Metazoa - 0; Fungi - 0; Plants - 33; Viruses - 0; Other Eukaryotes - 1088 (source: NCBI BLink).
AT2G23450	K9K14K23	Protein kinase superfamily protein
AT2G23540	K9K14K23	GDSL-like Lipase/Acylhydrolase superfamily protein
AT2G23790	K9K14K23	Protein of unknown function (DUF607)
AT2G23810	K9K14K23	tetraspanin8
AT2G23940	K9K14K23	Protein of unknown function (DUF788)
AT2G24090	K9K14K23	Ribosomal protein L35
AT2G24180	K9K14K23	cytochrome p450 71b6
AT2G24200	K9K14K23	Cytosol aminopeptidase family protein
AT2G24220	K9K14K23	purine permease 5
AT2G24330	K9K14K23	Protein of unknown function (DUF2296)
AT2G24520	K9K14K23	H(+)-ATPase 5
AT2G24550	K9K14K23	unknown protein; BEST Arabidopsis thaliana protein match is: unknown protein (TAIR:AT4G31510.1); Has 219 Blast hits to 219 proteins in 33 species: Archae - 0; Bacteria - 0; Metazoa - 16; Fungi - 2; Plants - 184; Viruses - 0; Other Eukaryotes - 17 (source: NCBI BLink).
AT2G24760	K9K14K23	transposable element gene
AT2G24790	K9K14K23	CONSTANS-like 3
AT2G24945	K9K14K23	unknown protein; BEST Arabidopsis thaliana protein match is: unknown protein (TAIR:AT4G36925.1); Has 6 Blast hits to 6 proteins in 2 species: Archae - 0; Bacteria - 0; Metazoa - 0; Fungi - 0; Plants - 6; Viruses - 0; Other Eukaryotes - 0 (source: NCBI BLink).
AT2G25250	K9K14K23	unknown protein; FUNCTIONS IN: molecular_function unknown; INVOLVED IN: biological_process unknown; LOCATED IN: chloroplast; EXPRESSED IN: 23 plant structures; EXPRESSED DURING: 14 growth stages; BEST Arabidopsis thaliana protein match is: unknown protein (TAIR:AT4G32020.1); Has 30 Blast hits to 30 proteins in 7 species: Archae - 0; Bacteria - 0; Metazoa - 0; Fungi - 2; Plants - 28; Viruses - 0; …
AT2G25350	K9K14K23	Phox (PX) domain-containing protein
AT2G25460	K9K14K23	CONTAINS InterPro DOMAIN/s: C2 calcium-dependent membrane targeting (InterPro:IPR000008); BEST Arabidopsis thaliana protein match is: unknown protein (TAIR:AT5G04860.1); Has 108 Blast hits to 69 proteins in 11 species: Archae - 0; Bacteria - 0; Metazoa - 0; Fungi - 0; Plants - 108; Viruses - 0; Other Eukaryotes - 0 (source: NCBI BLink).
AT2G25605	K9K14K23	unknown protein; FUNCTIONS IN: molecular_function unknown; INVOLVED IN: biological_process unknown; LOCATED IN: chloroplast; Has 75 Blast hits to 75 proteins in 20 species: Archae - 2; Bacteria - 4; Metazoa - 0; Fungi - 0; Plants - 36; Viruses - 0; Other Eukaryotes - 33 (source: NCBI BLink).
AT2G25730	K9K14K23	unknown protein; LOCATED IN: cellular_component unknown; EXPRESSED IN: 23 plant structures; EXPRESSED DURING: 14 growth stages.
AT2G25800	K9K14K23	Protein of unknown function (DUF810)
AT2G25964	K9K14K23	unknown protein; FUNCTIONS IN: molecular_function unknown; INVOLVED IN: biological_process unknown; LOCATED IN: cellular_component unknown; Has 30201 Blast hits to 17322 proteins in 780 species: Archae - 12; Bacteria - 1396; Metazoa - 17338; Fungi - 3422; Plants - 5037; Viruses - 0; Other Eukaryotes - 2996 (source: NCBI BLink).
AT2G25970	K9K14K23	KH domain-containing protein
AT2G26030	K9K14K23	F-box/RNI-like/FBD-like domains-containing protein
AT2G26250	K9K14K23	3-ketoacyl-CoA synthase 10
AT2G26340	K9K14K23	unknown protein.
AT2G26350	K9K14K23	peroxin 10
AT2G26740	K9K14K23	soluble epoxide hydrolase
AT2G26890	K9K14K23	DNAJ heat shock N-terminal domain-containing protein
AT2G26975	K9K14K23	Ctr copper transporter family
AT2G27200	K9K14K23	P-loop containing nucleoside triphosphate hydrolases superfamily protein
AT2G27210	K9K14K23	BRI1 suppressor 1 (BSU1)-like 3
AT2G27260	K9K14K23	Late embryogenesis abundant (LEA) hydroxyproline-rich glycoprotein family
AT2G27310	K9K14K23	F-box family protein
AT2G27580	K9K14K23	A20/AN1-like zinc finger family protein
AT2G27690	K9K14K23	cytochrome P450, family 94, subfamily C, polypeptide 1
AT2G27830	K9K14K23	unknown protein; BEST Arabidopsis thaliana protein match is: unknown protein (TAIR:AT4G22758.1); Has 131 Blast hits to 131 proteins in 17 species: Archae - 0; Bacteria - 0; Metazoa - 0; Fungi - 0; Plants - 131; Viruses - 0; Other Eukaryotes - 0 (source: NCBI BLink).
AT2G28080	K9K14K23	UDP-Glycosyltransferase superfamily protein
AT2G28190	K9K14K23	copper/zinc superoxide dismutase 2
AT2G28200	K9K14K23	C2H2-type zinc finger family protein
AT2G28390	K9K14K23	SAND family protein
AT2G28400	K9K14K23	Protein of unknown function, DUF584
AT2G28550	K9K14K23	related to AP2.7
AT2G28650	K9K14K23	exocyst subunit exo70 family protein H8
AT2G28800	K9K14K23	63 kDa inner membrane family protein
AT2G28940	K9K14K23	Protein kinase superfamily protein
AT2G28950	K9K14K23	expansin A6
AT2G29140	K9K14K23	pumilio 3
AT2G29420	K9K14K23	glutathione S-transferase tau 7
AT2G29660	K9K14K23	zinc finger (C2H2 type) family protein
AT2G29670	K9K14K23	Tetratricopeptide repeat (TPR)-like superfamily protein
AT2G29700	K9K14K23	pleckstrin homologue 1
AT2G29720	K9K14K23	FAD/NAD(P)-binding oxidoreductase family protein
AT2G30040	K9K14K23	mitogen-activated protein kinase kinase kinase 14
AT2G30150	K9K14K23	UDP-Glycosyltransferase superfamily protein
AT2G30200	K9K14K23	catalytics;transferases;[acyl-carrier-protein] S-malonyltransferases;binding
AT2G30270	K9K14K23	Protein of unknown function (DUF567)
AT2G30330	K9K14K23	GCN5L1 family protein
AT2G30362	K9K14K23	other RNA
AT2G30440	K9K14K23	thylakoid processing peptide
AT2G30490	K9K14K23	cinnamate-4-hydroxylase
AT2G30530	K9K14K23	unknown protein; LOCATED IN: cellular_component unknown; EXPRESSED IN: 25 plant structures; EXPRESSED DURING: 15 growth stages; BEST Arabidopsis thaliana protein match is: unknown protein (TAIR:AT5G01970.1); Has 5513 Blast hits to 872 proteins in 154 species: Archae - 0; Bacteria - 30; Metazoa - 615; Fungi - 144; Plants - 149; Viruses - 12; Other Eukaryotes - 4563 (source: NCBI BLink).
AT2G30550	K9K14K23	alpha/beta-Hydrolases superfamily protein
AT2G30860	K9K14K23	glutathione S-transferase PHI 9
AT2G30930	K9K14K23	unknown protein; FUNCTIONS IN: molecular_function unknown; INVOLVED IN: biological_process unknown; LOCATED IN: chloroplast, plasma membrane, membrane; EXPRESSED IN: 24 plant structures; EXPRESSED DURING: 14 growth stages; BEST Arabidopsis thaliana protein match is: unknown protein (TAIR:AT1G06540.1); Has 194 Blast hits to 176 proteins in 78 species: Archae - 0; Bacteria - 101; Metazoa - 15; Fung…
AT2G31040	K9K14K23	ATP synthase protein I -related
AT2G31400	K9K14K23	genomes uncoupled 1
AT2G31410	K9K14K23	unknown protein; Has 1719 Blast hits to 1091 proteins in 184 species: Archae - 5; Bacteria - 24; Metazoa - 559; Fungi - 169; Plants - 192; Viruses - 1; Other Eukaryotes - 769 (source: NCBI BLink).
AT2G31560	K9K14K23	Protein of unknown function (DUF1685)
AT2G31800	K9K14K23	Integrin-linked protein kinase family
AT2G31880	K9K14K23	Leucine-rich repeat protein kinase family protein
AT2G32020	K9K14K23	Acyl-CoA N-acyltransferases (NAT) superfamily protein
AT2G32040	K9K14K23	Major facilitator superfamily protein
AT2G32080	K9K14K23	purin-rich alpha 1
AT2G32450	K9K14K23	Calcium-binding tetratricopeptide family protein
AT2G32580	K9K14K23	Protein of unknown function (DUF1068)
AT2G32710	K9K14K23	Cyclin-dependent kinase inhibitor family protein
AT2G33120	K9K14K23	synaptobrevin-related protein 1
AT2G33290	K9K14K23	SU(VAR)3-9 homolog 2
AT2G33320	K9K14K23	Calcium-dependent lipid-binding (CaLB domain) family protein
AT2G33410	K9K14K23	RNA-binding (RRM/RBD/RNP motifs) family protein
AT2G33430	K9K14K23	differentiation and greening-like 1
AT2G33450	K9K14K23	Ribosomal L28 family
AT2G33500	K9K14K23	B-box type zinc finger protein with CCT domain
AT2G33540	K9K14K23	C-terminal domain phosphatase-like 3
AT2G33550	K9K14K23	Homeodomain-like superfamily protein
AT2G33580	K9K14K23	Protein kinase superfamily protein
AT2G33585	K9K14K23	unknown protein; Has 31 Blast hits to 31 proteins in 12 species: Archae - 0; Bacteria - 0; Metazoa - 0; Fungi - 0; Plants - 31; Viruses - 0; Other Eukaryotes - 0 (source: NCBI BLink).
AT2G33610	K9K14K23	switch subunit 3
AT2G33630	K9K14K23	NAD(P)-binding Rossmann-fold superfamily protein
AT2G33845	K9K14K23	Nucleic acid-binding, OB-fold-like protein
AT2G34040	K9K14K23	Apoptosis inhibitory protein 5 (API5)
AT2G34050	K9K14K23	INVOLVED IN: protein complex assembly; LOCATED IN: mitochondrion, chloroplast; EXPRESSED IN: 19 plant structures; EXPRESSED DURING: 9 growth stages; CONTAINS InterPro DOMAIN/s: ATP11 (InterPro:IPR010591); Has 304 Blast hits to 304 proteins in 167 species: Archae - 0; Bacteria - 0; Metazoa - 101; Fungi - 112; Plants - 39; Viruses - 0; Other Eukaryotes - 52 (source: NCBI BLink).
AT2G34200	K9K14K23	RING/FYVE/PHD zinc finger superfamily protein
AT2G34340	K9K14K23	Protein of unknown function, DUF584
AT2G34380	K9K14K23	Putative adipose-regulatory protein (Seipin)
AT2G34510	K9K14K23	Protein of unknown function, DUF642
AT2G34520	K9K14K23	mitochondrial ribosomal protein S14
AT2G34585	K9K14K23	unknown protein; FUNCTIONS IN: molecular_function unknown; INVOLVED IN: biological_process unknown; LOCATED IN: plasma membrane, vacuole; EXPRESSED IN: 24 plant structures; EXPRESSED DURING: 15 growth stages; Has 43 Blast hits to 43 proteins in 9 species: Archae - 0; Bacteria - 0; Metazoa - 0; Fungi - 0; Plants - 43; Viruses - 0; Other Eukaryotes - 0 (source: NCBI BLink).
AT2G34650	K9K14K23	Protein kinase superfamily protein
AT2G35000	K9K14K23	RING/U-box superfamily protein
AT2G35010	K9K14K23	thioredoxin O1
AT2G35680	K9K14K23	Phosphotyrosine protein phosphatases superfamily protein
AT2G36000	K9K14K23	Mitochondrial transcription termination factor family protein
AT2G36220	K9K14K23	unknown protein; BEST Arabidopsis thaliana protein match is: unknown protein (TAIR:AT3G52710.1); Has 74 Blast hits to 74 proteins in 10 species: Archae - 0; Bacteria - 0; Metazoa - 0; Fungi - 0; Plants - 74; Viruses - 0; Other Eukaryotes - 0 (source: NCBI BLink).
AT2G36305	K9K14K23	farnesylated protein-converting enzyme 2
AT2G36320	K9K14K23	A20/AN1-like zinc finger family protein
AT2G36380	K9K14K23	pleiotropic drug resistance 6
AT2G36410	K9K14K23	Family of unknown function (DUF662)
AT2G36420	K9K14K23	unknown protein; BEST Arabidopsis thaliana protein match is: unknown protein (TAIR:AT5G03670.1); Has 10588 Blast hits to 6606 proteins in 440 species: Archae - 8; Bacteria - 365; Metazoa - 4146; Fungi - 1198; Plants - 483; Viruses - 212; Other Eukaryotes - 4176 (source: NCBI BLink).
AT2G36460	K9K14K23	Aldolase superfamily protein
AT2G36470	K9K14K23	Plant protein of unknown function (DUF868)
AT2G36580	K9K14K23	Pyruvate kinase family protein
AT2G36740	K9K14K23	sequence-specific DNA binding transcription factors;DNA binding;DNA binding
AT2G36895	K9K14K23	unknown protein; FUNCTIONS IN: molecular_function unknown; INVOLVED IN: biological_process unknown; LOCATED IN: chloroplast; Has 32 Blast hits to 32 proteins in 14 species: Archae - 0; Bacteria - 0; Metazoa - 0; Fungi - 0; Plants - 32; Viruses - 0; Other Eukaryotes - 0 (source: NCBI BLink).
AT2G36900	K9K14K23	membrin 11
AT2G36950	K9K14K23	Heavy metal transport/detoxification superfamily protein
AT2G37110	K9K14K23	PLAC8 family protein
AT2G37190	K9K14K23	Ribosomal protein L11 family protein
AT2G37710	K9K14K23	receptor lectin kinase
AT2G37920	K9K14K23	copper ion transmembrane transporters
AT2G37970	K9K14K23	SOUL heme-binding family protein
AT2G38000	K9K14K23	chaperone protein dnaJ-related
AT2G38050	K9K14K23	3-oxo-5-alpha-steroid 4-dehydrogenase family protein
AT2G38070	K9K14K23	Protein of unknown function (DUF740)
AT2G38140	K9K14K23	plastid-specific ribosomal protein 4
AT2G38230	K9K14K23	pyridoxine biosynthesis 1.1
AT2G38310	K9K14K23	PYR1-like 4
AT2G38410	K9K14K23	ENTH/VHS/GAT family protein
AT2G38450	K9K14K23	CONTAINS InterPro DOMAIN/s: Sel1-like (InterPro:IPR006597); BEST Arabidopsis thaliana protein match is: unknown protein (TAIR:AT5G05360.1); Has 88 Blast hits to 88 proteins in 25 species: Archae - 0; Bacteria - 16; Metazoa - 0; Fungi - 0; Plants - 70; Viruses - 0; Other Eukaryotes - 2 (source: NCBI BLink).
AT2G38670	K9K14K23	phosphorylethanolamine cytidylyltransferase 1
AT2G38780	K9K14K23	unknown protein; FUNCTIONS IN: molecular_function unknown; INVOLVED IN: biological_process unknown; LOCATED IN: chloroplast; EXPRESSED IN: 21 plant structures; EXPRESSED DURING: 13 growth stages; Has 58 Blast hits to 58 proteins in 23 species: Archae - 0; Bacteria - 4; Metazoa - 1; Fungi - 0; Plants - 44; Viruses - 0; Other Eukaryotes - 9 (source: NCBI BLink).
AT2G38880	K9K14K23	nuclear factor Y, subunit B1
AT2G39000	K9K14K23	Acyl-CoA N-acyltransferases (NAT) superfamily protein
AT2G39050	K9K14K23	hydroxyproline-rich glycoprotein family protein
AT2G39100	K9K14K23	RING/U-box superfamily protein
AT2G39140	K9K14K23	pseudouridine synthase family protein
AT2G39270	K9K14K23	P-loop containing nucleoside triphosphate hydrolases superfamily protein
AT2G39480	K9K14K23	P-glycoprotein 6
AT2G39630	K9K14K23	Nucleotide-diphospho-sugar transferases superfamily protein
AT2G39660	K9K14K23	botrytis-induced kinase1
AT2G39760	K9K14K23	BTB/POZ/MATH-domains containing protein
AT2G39840	K9K14K23	type one serine/threonine protein phosphatase 4
AT2G39940	K9K14K23	RNI-like superfamily protein
AT2G39980	K9K14K23	HXXXD-type acyl-transferase family protein
AT2G39990	K9K14K23	eukaryotic translation initiation factor 2
AT2G40000	K9K14K23	ortholog of sugar beet HS1 PRO-1 2
AT2G40230	K9K14K23	HXXXD-type acyl-transferase family protein
AT2G40270	K9K14K23	Protein kinase family protein
AT2G40280	K9K14K23	S-adenosyl-L-methionine-dependent methyltransferases superfamily protein
AT2G40400	K9K14K23	Protein of unknown function (DUF399 and DUF3411)
AT2G40410	K9K14K23	Staphylococcal nuclease homologue
AT2G40650	K9K14K23	PRP38 family protein
AT2G40815	K9K14K23	Calcium-dependent lipid-binding (CaLB domain) family protein
AT2G40860	K9K14K23	protein kinase family protein / protein phosphatase 2C ( PP2C) family protein
AT2G40950	K9K14K23	Basic-leucine zipper (bZIP) transcription factor family protein
AT2G41160	K9K14K23	Ubiquitin-associated (UBA) protein
AT2G41220	K9K14K23	glutamate synthase 2
AT2G41410	K9K14K23	Calcium-binding EF-hand family protein
AT2G41430	K9K14K23	dehydration-induced protein (ERD15)
AT2G41720	K9K14K23	Tetratricopeptide repeat (TPR)-like superfamily protein
AT2G41750	K9K14K23	DTW domain-containing protein
AT2G41840	K9K14K23	Ribosomal protein S5 family protein
AT2G41890	K9K14K23	curculin-like (mannose-binding) lectin family protein / PAN domain-containing protein
AT2G41900	K9K14K23	CCCH-type zinc finger protein with ARM repeat domain
AT2G41945	K9K14K23	unknown protein; FUNCTIONS IN: molecular_function unknown; INVOLVED IN: biological_process unknown; LOCATED IN: membrane; BEST Arabidopsis thaliana protein match is: unknown protein (TAIR:AT5G18250.1); Has 57 Blast hits to 57 proteins in 12 species: Archae - 0; Bacteria - 0; Metazoa - 0; Fungi - 0; Plants - 57; Viruses - 0; Other Eukaryotes - 0 (source: NCBI BLink).
AT2G42040	K9K14K23	CONTAINS InterPro DOMAIN/s: WRC (InterPro:IPR014977); Has 219 Blast hits to 219 proteins in 19 species: Archae - 0; Bacteria - 0; Metazoa - 3; Fungi - 0; Plants - 215; Viruses - 0; Other Eukaryotes - 1 (source: NCBI BLink).
AT2G42080	K9K14K23	Chaperone DnaJ-domain superfamily protein
AT2G42300	K9K14K23	basic helix-loop-helix (bHLH) DNA-binding superfamily protein
AT2G42310	K9K14K23	unknown protein; BEST Arabidopsis thaliana protein match is: unknown protein (TAIR:AT3G57785.1); Has 115 Blast hits to 115 proteins in 48 species: Archae - 0; Bacteria - 0; Metazoa - 4; Fungi - 44; Plants - 67; Viruses - 0; Other Eukaryotes - 0 (source: NCBI BLink).
AT2G42500	K9K14K23	protein phosphatase 2A-3
AT2G42620	K9K14K23	RNI-like superfamily protein
AT2G42650	K9K14K23	Ribosomal protein L1p/L10e family
AT2G42880	K9K14K23	MAP kinase 20
AT2G42920	K9K14K23	Pentatricopeptide repeat (PPR-like) superfamily protein
AT2G43030	K9K14K23	Ribosomal protein L3 family protein
AT2G43090	K9K14K23	Aconitase/3-isopropylmalate dehydratase protein
AT2G43130	K9K14K23	P-loop containing nucleoside triphosphate hydrolases superfamily protein
AT2G43180	K9K14K23	Phosphoenolpyruvate carboxylase family protein
AT2G43235	K9K14K23	unknown protein; FUNCTIONS IN: molecular_function unknown; INVOLVED IN: biological_process unknown; LOCATED IN: chloroplast; EXPRESSED IN: 22 plant structures; EXPRESSED DURING: 13 growth stages; Has 41 Blast hits to 41 proteins in 16 species: Archae - 0; Bacteria - 0; Metazoa - 0; Fungi - 0; Plants - 40; Viruses - 0; Other Eukaryotes - 1 (source: NCBI BLink).
AT2G43250	K9K14K23	unknown protein; Has 32 Blast hits to 32 proteins in 11 species: Archae - 0; Bacteria - 0; Metazoa - 0; Fungi - 0; Plants - 32; Viruses - 0; Other Eukaryotes - 0 (source: NCBI BLink).
AT2G43310	K9K14K23	Ribosomal L18p/L5e family protein
AT2G43465	K9K14K23	RNA-binding ASCH domain protein
AT2G43900	K9K14K23	Endonuclease/exonuclease/phosphatase family protein
AT2G43970	K9K14K23	RNA-binding protein
AT2G44520	K9K14K23	cytochrome c oxidase 10
AT2G44600	K9K14K23	unknown protein; FUNCTIONS IN: molecular_function unknown; INVOLVED IN: biological_process unknown; LOCATED IN: plasma membrane; BEST Arabidopsis thaliana protein match is: unknown protein (TAIR:AT3G60200.1); Has 56 Blast hits to 55 proteins in 11 species: Archae - 0; Bacteria - 0; Metazoa - 2; Fungi - 0; Plants - 52; Viruses - 0; Other Eukaryotes - 2 (source: NCBI BLink).
AT2G44660	K9K14K23	ALG6, ALG8 glycosyltransferase family
AT2G44710	K9K14K23	RNA-binding (RRM/RBD/RNP motifs) family protein
AT2G44735	K9K14K23	BEST Arabidopsis thaliana protein match is: F-box family protein (TAIR:AT3G18720.1); Has 82 Blast hits to 82 proteins in 10 species: Archae - 0; Bacteria - 0; Metazoa - 0; Fungi - 0; Plants - 82; Viruses - 0; Other Eukaryotes - 0 (source: NCBI BLink).
AT2G44760	K9K14K23	Domain of unknown function (DUF3598)
AT2G44840	K9K14K23	ethylene-responsive element binding factor 13
AT2G45060	K9K14K23	Uncharacterised conserved protein UCP022280
AT2G45250	K9K14K23	Integral membrane protein hemolysin-III homolog
AT2G45270	K9K14K23	glycoprotease 1
AT2G45315	K9K14K23	other RNA
AT2G45320	K9K14K23	unknown protein; FUNCTIONS IN: molecular_function unknown; INVOLVED IN: biological_process unknown; LOCATED IN: mitochondrion; EXPRESSED IN: 20 plant structures; EXPRESSED DURING: 10 growth stages; Has 45 Blast hits to 45 proteins in 16 species: Archae - 0; Bacteria - 8; Metazoa - 0; Fungi - 0; Plants - 37; Viruses - 0; Other Eukaryotes - 0 (source: NCBI BLink).
AT2G45470	K9K14K23	FASCICLIN-like arabinogalactan protein 8
AT2G45530	K9K14K23	RING/U-box superfamily protein
AT2G45590	K9K14K23	Protein kinase superfamily protein
AT2G45620	K9K14K23	Nucleotidyltransferase family protein
AT2G45630	K9K14K23	D-isomer specific 2-hydroxyacid dehydrogenase family protein
AT2G45670	K9K14K23	calcineurin B subunit-related
AT2G45685	K9K14K23	other RNA
AT2G45770	K9K14K23	signal recognition particle receptor protein, chloroplast (FTSY)
AT2G45960	K9K14K23	plasma membrane intrinsic protein 1B
AT2G46090	K9K14K23	Diacylglycerol kinase family protein
AT2G46100	K9K14K23	Nuclear transport factor 2 (NTF2) family protein
AT2G46220	K9K14K23	Uncharacterized conserved protein (DUF2358)
AT2G46270	K9K14K23	G-box binding factor 3
AT2G46310	K9K14K23	cytokinin response factor 5
AT2G46320	K9K14K23	Mitochondrial substrate carrier family protein
AT2G46330	K9K14K23	arabinogalactan protein 16
AT2G46505	K9K14K23	succinate dehydrogenase subunit 4
AT2G46560	K9K14K23	transducin family protein / WD-40 repeat family protein
AT2G46660	K9K14K23	cytochrome P450, family 78, subfamily A, polypeptide 6
AT2G46685	K9K14K23	MIR166/MIR166A; miRNA
AT2G46710	K9K14K23	Rho GTPase activating protein with PAK-box/P21-Rho-binding domain
AT2G46735	K9K14K23	unknown protein; Has 14 Blast hits to 14 proteins in 8 species: Archae - 0; Bacteria - 0; Metazoa - 0; Fungi - 0; Plants - 14; Viruses - 0; Other Eukaryotes - 0 (source: NCBI BLink).
AT2G47130	K9K14K23	NAD(P)-binding Rossmann-fold superfamily protein
AT2G47220	K9K14K23	DOMAIN OF UNKNOWN FUNCTION 724 5
AT2G47450	K9K14K23	chloroplast signal recognition particle component (CAO)
AT2G47480	K9K14K23	Protein of unknown function (DUF3511)
AT2G47490	K9K14K23	NAD+ transporter 1
AT2G47590	K9K14K23	photolyase/blue-light receptor 2
AT2G47700	K9K14K23	RING/U-box superfamily protein
AT2G47710	K9K14K23	Adenine nucleotide alpha hydrolases-like superfamily protein
AT2G47760	K9K14K23	asparagine-linked glycosylation 3
AT2G47780	K9K14K23	Rubber elongation factor protein (REF)
AT2G47800	K9K14K23	multidrug resistance-associated protein 4
AT2G47840	K9K14K23	Uncharacterised conserved protein ycf60
AT2G47860	K9K14K23	Phototropic-responsive NPH3 family protein
AT2G47970	K9K14K23	Nuclear pore localisation protein NPL4
AT2G48010	K9K14K23	receptor-like kinase in in flowers 3
AT2G48110	K9K14K23	reduced epidermal fluorescence 4
AT3G01120	K9K14K23	Pyridoxal phosphate (PLP)-dependent transferases superfamily protein
AT3G01150	K9K14K23	polypyrimidine tract-binding protein 1
AT3G01180	K9K14K23	starch synthase 2
AT3G01202	K9K14K23	other RNA
AT3G01360	K9K14K23	Family of unknown function (DUF716)
AT3G01472	K9K14K23	conserved peptide upstream open reading frame 33
AT3G01510	K9K14K23	like SEX4 1
AT3G01520	K9K14K23	Adenine nucleotide alpha hydrolases-like superfamily protein
AT3G01540	K9K14K23	DEAD box RNA helicase 1
AT3G01690	K9K14K23	alpha/beta-Hydrolases superfamily protein
AT3G01890	K9K14K23	SWIB/MDM2 domain superfamily protein
AT3G01980	K9K14K23	NAD(P)-binding Rossmann-fold superfamily protein
AT3G02065	K9K14K23	P-loop containing nucleoside triphosphate hydrolases superfamily protein
AT3G02090	K9K14K23	Insulinase (Peptidase family M16) protein
AT3G02130	K9K14K23	receptor-like protein kinase 2
AT3G02140	K9K14K23	AFP2 (ABI five-binding protein 2) family protein
AT3G02200	K9K14K23	Proteasome component (PCI) domain protein
AT3G02220	K9K14K23	unknown protein; CONTAINS InterPro DOMAIN/s: Protein of unknown function DUF2039 (InterPro:IPR019351); Has 215 Blast hits to 215 proteins in 94 species: Archae - 2; Bacteria - 2; Metazoa - 125; Fungi - 4; Plants - 38; Viruses - 0; Other Eukaryotes - 44 (source: NCBI BLink).
AT3G02230	K9K14K23	reversibly glycosylated polypeptide 1
AT3G02350	K9K14K23	galacturonosyltransferase 9
AT3G02550	K9K14K23	LOB domain-containing protein 41
AT3G02710	K9K14K23	ARM repeat superfamily protein
AT3G02760	K9K14K23	Class II aaRS and biotin synthetases superfamily protein
AT3G02880	K9K14K23	Leucine-rich repeat protein kinase family protein
AT3G03070	K9K14K23	NADH-ubiquinone oxidoreductase-related
AT3G03220	K9K14K23	expansin A13
AT3G03380	K9K14K23	DegP protease 7
AT3G03450	K9K14K23	RGA-like 2
AT3G03470	K9K14K23	cytochrome P450, family 87, subfamily A, polypeptide 9
AT3G03550	K9K14K23	RING/U-box superfamily protein
AT3G03740	K9K14K23	BTB-POZ and MATH domain 4
AT3G03750	K9K14K23	SET domain protein 20
AT3G03810	K9K14K23	O-fucosyltransferase family protein
AT3G03870	K9K14K23	unknown protein; BEST Arabidopsis thaliana protein match is: unknown protein (TAIR:AT5G18130.1); Has 47 Blast hits to 47 proteins in 13 species: Archae - 0; Bacteria - 0; Metazoa - 2; Fungi - 0; Plants - 45; Viruses - 0; Other Eukaryotes - 0 (source: NCBI BLink).
AT3G03990	K9K14K23	alpha/beta-Hydrolases superfamily protein
AT3G04050	K9K14K23	Pyruvate kinase family protein
AT3G04080	K9K14K23	apyrase 1
AT3G04090	K9K14K23	small and basic intrinsic protein 1A
AT3G04160	K9K14K23	unknown protein; FUNCTIONS IN: molecular_function unknown; INVOLVED IN: biological_process unknown; EXPRESSED IN: 7 plant structures; EXPRESSED DURING: F mature embryo stage, petal differentiation and expansion stage, E expanded cotyledon stage, D bilateral stage.
AT3G04490	K9K14K23	unknown protein; BEST Arabidopsis thaliana protein match is: unknown protein (TAIR:AT4G38092.1); Has 75 Blast hits to 64 proteins in 20 species: Archae - 0; Bacteria - 0; Metazoa - 36; Fungi - 0; Plants - 22; Viruses - 0; Other Eukaryotes - 17 (source: NCBI BLink).
AT3G04590	K9K14K23	AT hook motif DNA-binding family protein
AT3G04600	K9K14K23	Nucleotidylyl transferase superfamily protein
AT3G04640	K9K14K23	glycine-rich protein
AT3G04720	K9K14K23	pathogenesis-related 4
AT3G04740	K9K14K23	RNA polymerase II transcription mediators
AT3G04880	K9K14K23	DNA-damage-repair/toleration protein (DRT102)
AT3G04930	K9K14K23	DNA-binding storekeeper protein-related transcriptional regulator
AT3G05200	K9K14K23	RING/U-box superfamily protein
AT3G05210	K9K14K23	nucleotide repair protein, putative
AT3G05220	K9K14K23	Heavy metal transport/detoxification superfamily protein
AT3G05350	K9K14K23	Metallopeptidase M24 family protein
AT3G05490	K9K14K23	ralf-like 22
AT3G05545	K9K14K23	RING/U-box superfamily protein
AT3G05800	K9K14K23	AtBS1(activation-tagged BRI1 suppressor 1)-interacting factor 1
AT3G06060	K9K14K23	NAD(P)-binding Rossmann-fold superfamily protein
AT3G06130	K9K14K23	Heavy metal transport/detoxification superfamily protein
AT3G06140	K9K14K23	RING/U-box superfamily protein
AT3G06150	K9K14K23	unknown protein; BEST Arabidopsis thaliana protein match is: unknown protein (TAIR:AT5G19060.1); Has 61 Blast hits to 59 proteins in 10 species: Archae - 0; Bacteria - 0; Metazoa - 3; Fungi - 0; Plants - 58; Viruses - 0; Other Eukaryotes - 0 (source: NCBI BLink).
AT3G06170	K9K14K23	Serinc-domain containing serine and sphingolipid biosynthesis protein
AT3G06180	K9K14K23	Ribosomal protein L34e superfamily protein
AT3G06190	K9K14K23	BTB-POZ and MATH domain 2
AT3G06210	K9K14K23	ARM repeat superfamily protein
AT3G06380	K9K14K23	tubby-like protein 9
AT3G06455	K9K14K23	ubiquitin family protein
AT3G06470	K9K14K23	GNS1/SUR4 membrane protein family
AT3G06483	K9K14K23	pyruvate dehydrogenase kinase
AT3G06610	K9K14K23	DNA-binding enhancer protein-related
AT3G06700	K9K14K23	Ribosomal L29e protein family
AT3G06750	K9K14K23	hydroxyproline-rich glycoprotein family protein
AT3G06780	K9K14K23	glycine-rich protein
AT3G06810	K9K14K23	acyl-CoA dehydrogenase-related
AT3G06830	K9K14K23	Plant invertase/pectin methylesterase inhibitor superfamily
AT3G06960	K9K14K23	pigment defective 320
AT3G07010	K9K14K23	Pectin lyase-like superfamily protein
AT3G07270	K9K14K23	GTP cyclohydrolase I
AT3G07360	K9K14K23	plant U-box 9
AT3G07370	K9K14K23	carboxyl terminus of HSC70-interacting protein
AT3G07400	K9K14K23	lipase class 3 family protein
AT3G07460	K9K14K23	Protein of unknown function, DUF538
AT3G07470	K9K14K23	Protein of unknown function, DUF538
AT3G07480	K9K14K23	2Fe-2S ferredoxin-like superfamily protein
AT3G07510	K9K14K23	unknown protein; FUNCTIONS IN: molecular_function unknown; INVOLVED IN: biological_process unknown; LOCATED IN: cellular_component unknown; EXPRESSED IN: 22 plant structures; EXPRESSED DURING: 13 growth stages; BEST Arabidopsis thaliana protein match is: unknown protein (TAIR:AT2G01580.1); Has 133 Blast hits to 133 proteins in 14 species: Archae - 0; Bacteria - 4; Metazoa - 0; Fungi - 0; Plants -…
AT3G07565	K9K14K23	Protein of unknown function (DUF3755)
AT3G07610	K9K14K23	Transcription factor jumonji (jmjC) domain-containing protein
AT3G07670	K9K14K23	Rubisco methyltransferase family protein
AT3G07780	K9K14K23	Protein of unknown function (DUF1423)
AT3G07790	K9K14K23	DGCR14-related
AT3G07870	K9K14K23	F-box and associated interaction domains-containing protein
AT3G07880	K9K14K23	Immunoglobulin E-set superfamily protein
AT3G07890	K9K14K23	Ypt/Rab-GAP domain of gyp1p superfamily protein
AT3G08550	K9K14K23	elongation defective 1 protein / ELD1 protein
AT3G08640	K9K14K23	Protein of unknown function (DUF3411)
AT3G08780	K9K14K23	unknown protein; FUNCTIONS IN: molecular_function unknown; INVOLVED IN: biological_process unknown; LOCATED IN: cellular_component unknown; EXPRESSED IN: male gametophyte, cultured cell; EXPRESSED DURING: L mature pollen stage, M germinated pollen stage; Has 35333 Blast hits to 34131 proteins in 2444 species: Archae - 798; Bacteria - 22429; Metazoa - 974; Fungi - 991; Plants - 531; Viruses - 0; O…
AT3G09030	K9K14K23	BTB/POZ domain-containing protein
AT3G09070	K9K14K23	Protein of unknown function (DUF740)
AT3G09180	K9K14K23	CONTAINS InterPro DOMAIN/s: Mediator complex subunit Med27 (InterPro:IPR021627); Has 112 Blast hits to 112 proteins in 38 species: Archae - 0; Bacteria - 0; Metazoa - 79; Fungi - 0; Plants - 23; Viruses - 0; Other Eukaryotes - 10 (source: NCBI BLink).
AT3G09210	K9K14K23	plastid transcriptionally active 13
AT3G09300	K9K14K23	OSBP(oxysterol binding protein)-related protein 3B
AT3G09320	K9K14K23	DHHC-type zinc finger family protein
AT3G09470	K9K14K23	Major facilitator superfamily protein
AT3G09490	K9K14K23	Tetratricopeptide repeat (TPR)-like superfamily protein
AT3G09630	K9K14K23	Ribosomal protein L4/L1 family
AT3G09735	K9K14K23	S1FA-like DNA-binding protein
AT3G09850	K9K14K23	D111/G-patch domain-containing protein
AT3G09970	K9K14K23	Calcineurin-like metallo-phosphoesterase superfamily protein
AT3G10030	K9K14K23	aspartate/glutamate/uridylate kinase family protein
AT3G10070	K9K14K23	TBP-associated factor 12
AT3G10190	K9K14K23	Calcium-binding EF-hand family protein
AT3G10300	K9K14K23	Calcium-binding EF-hand family protein
AT3G10420	K9K14K23	P-loop containing nucleoside triphosphate hydrolases superfamily protein
AT3G10620	K9K14K23	nudix hydrolase homolog 26
AT3G10670	K9K14K23	non-intrinsic ABC protein 7
AT3G10760	K9K14K23	Homeodomain-like superfamily protein
AT3G10800	K9K14K23	Basic-leucine zipper (bZIP) transcription factor family protein
AT3G10820	K9K14K23	Transcription elongation factor (TFIIS) family protein
AT3G10912	K9K14K23	conserved peptide upstream open reading frame 63
AT3G10960	K9K14K23	AZA-guanine resistant1
AT3G10985	K9K14K23	senescence associated gene 20
AT3G11030	K9K14K23	TRICHOME BIREFRINGENCE-LIKE 32
AT3G11250	K9K14K23	Ribosomal protein L10 family protein
AT3G11320	K9K14K23	Nucleotide-sugar transporter family protein
AT3G11330	K9K14K23	plant intracellular ras group-related LRR 9
AT3G11410	K9K14K23	protein phosphatase 2CA
AT3G11420	K9K14K23	Protein of unknown function (DUF604)
AT3G11540	K9K14K23	Tetratricopeptide repeat (TPR)-like superfamily protein
AT3G11590	K9K14K23	unknown protein; LOCATED IN: plasma membrane; EXPRESSED IN: 22 plant structures; EXPRESSED DURING: 13 growth stages; BEST Arabidopsis thaliana protein match is: unknown protein (TAIR:AT5G22310.1); Has 22320 Blast hits to 15179 proteins in 1213 species: Archae - 372; Bacteria - 2307; Metazoa - 10906; Fungi - 1700; Plants - 1146; Viruses - 65; Other Eukaryotes - 5824 (source: NCBI BLink).
AT3G11650	K9K14K23	NDR1/HIN1-like 2
AT3G11670	K9K14K23	UDP-Glycosyltransferase superfamily protein
AT3G11690	K9K14K23	unknown protein; FUNCTIONS IN: molecular_function unknown; INVOLVED IN: biological_process unknown; LOCATED IN: chloroplast; EXPRESSED IN: 24 plant structures; EXPRESSED DURING: 15 growth stages; BEST Arabidopsis thaliana protein match is: unknown protein (TAIR:AT5G06380.1); Has 84 Blast hits to 84 proteins in 12 species: Archae - 0; Bacteria - 0; Metazoa - 0; Fungi - 0; Plants - 84; Viruses - 0;…
AT3G11700	K9K14K23	FASCICLIN-like arabinogalactan protein 18 precursor
AT3G11820	K9K14K23	syntaxin of plants 121
AT3G11850	K9K14K23	Protein of unknown function, DUF593
AT3G11880	K9K14K23	Protein of unknown function DUF2359, transmembrane
AT3G11960	K9K14K23	Cleavage and polyadenylation specificity factor (CPSF) A subunit protein
AT3G12030	K9K14K23	Protein of unknown function DUF106, transmembrane
AT3G12140	K9K14K23	Emsy N Terminus (ENT)/ plant Tudor-like domains-containing protein
AT3G12260	K9K14K23	LYR family of Fe/S cluster biogenesis protein
AT3G12350	K9K14K23	F-box family protein
AT3G12370	K9K14K23	Ribosomal protein L10 family protein
AT3G12400	K9K14K23	Ubiquitin-conjugating enzyme/RWD-like protein
AT3G12480	K9K14K23	nuclear factor Y, subunit C11
AT3G12600	K9K14K23	nudix hydrolase homolog 16
AT3G12630	K9K14K23	A20/AN1-like zinc finger family protein
AT3G12650	K9K14K23	unknown protein; FUNCTIONS IN: molecular_function unknown; INVOLVED IN: biological_process unknown; LOCATED IN: mitochondrion; EXPRESSED IN: 23 plant structures; EXPRESSED DURING: 15 growth stages; Has 31 Blast hits to 31 proteins in 12 species: Archae - 0; Bacteria - 0; Metazoa - 0; Fungi - 0; Plants - 31; Viruses - 0; Other Eukaryotes - 0 (source: NCBI BLink).
AT3G12690	K9K14K23	AGC kinase 1.5
AT3G12740	K9K14K23	ALA-interacting subunit 1
AT3G12950	K9K14K23	Trypsin family protein
AT3G13050	K9K14K23	Major facilitator superfamily protein
AT3G13110	K9K14K23	serine acetyltransferase 2;2
AT3G13300	K9K14K23	Transducin/WD40 repeat-like superfamily protein
AT3G13440	K9K14K23	S-adenosyl-L-methionine-dependent methyltransferases superfamily protein
AT3G13670	K9K14K23	Protein kinase family protein
AT3G13720	K9K14K23	PRA1 (Prenylated rab acceptor) family protein
AT3G13780	K9K14K23	SMAD/FHA domain-containing protein
AT3G14050	K9K14K23	RELA/SPOT homolog 2
AT3G14067	K9K14K23	Subtilase family protein
AT3G14180	K9K14K23	sequence-specific DNA binding transcription factors
AT3G14205	K9K14K23	Phosphoinositide phosphatase family protein
AT3G14220	K9K14K23	GDSL-like Lipase/Acylhydrolase superfamily protein
AT3G14240	K9K14K23	Subtilase family protein
AT3G14310	K9K14K23	pectin methylesterase 3
AT3G14400	K9K14K23	ubiquitin-specific protease 25
AT3G14595	K9K14K23	Ribosomal protein L18ae family
AT3G14750	K9K14K23	unknown protein; BEST Arabidopsis thaliana protein match is: unknown protein (TAIR:AT1G67170.1); Has 4036 Blast hits to 3091 proteins in 519 species: Archae - 61; Bacteria - 669; Metazoa - 1503; Fungi - 255; Plants - 421; Viruses - 4; Other Eukaryotes - 1123 (source: NCBI BLink).
AT3G14910	K9K14K23	unknown protein; Has 158 Blast hits to 158 proteins in 77 species: Archae - 0; Bacteria - 0; Metazoa - 104; Fungi - 0; Plants - 33; Viruses - 0; Other Eukaryotes - 21 (source: NCBI BLink).
AT3G14920	K9K14K23	Peptide-N4-(N-acetyl-beta-glucosaminyl)asparagine amidase A protein
AT3G14960	K9K14K23	Galactosyltransferase family protein
AT3G15030	K9K14K23	TCP family transcription factor 4
AT3G15040	K9K14K23	Protein of unknown function, DUF584
AT3G15095	K9K14K23	Encodes HCF243 (high chlorophyll fluorescence), a chloroplast-localized protein involved in the D1 protein stability of the photosystem II complex1.
AT3G15110	K9K14K23	unknown protein; FUNCTIONS IN: molecular_function unknown; INVOLVED IN: biological_process unknown; LOCATED IN: chloroplast thylakoid membrane; EXPRESSED IN: 20 plant structures; EXPRESSED DURING: 13 growth stages; CONTAINS InterPro DOMAIN/s: Protein of unknown function DUF3082 (InterPro:IPR021434); Has 77 Blast hits to 77 proteins in 38 species: Archae - 0; Bacteria - 37; Metazoa - 0; Fungi - 0;…
AT3G15210	K9K14K23	ethylene responsive element binding factor 4
AT3G15300	K9K14K23	VQ motif-containing protein
AT3G15470	K9K14K23	Transducin/WD40 repeat-like superfamily protein
AT3G15780	K9K14K23	unknown protein; BEST Arabidopsis thaliana protein match is: unknown protein (TAIR:AT1G52550.1); Has 20 Blast hits to 20 proteins in 5 species: Archae - 0; Bacteria - 0; Metazoa - 0; Fungi - 0; Plants - 20; Viruses - 0; Other Eukaryotes - 0 (source: NCBI BLink).
AT3G15810	K9K14K23	Protein of unknown function (DUF567)
AT3G15920	K9K14K23	Phox (PX) domain-containing protein
AT3G16050	K9K14K23	pyridoxine biosynthesis 1.2
AT3G16110	K9K14K23	PDI-like 1-6
AT3G16270	K9K14K23	ENTH/VHS family protein
AT3G16460	K9K14K23	Mannose-binding lectin superfamily protein
AT3G16510	K9K14K23	Calcium-dependent lipid-binding (CaLB domain) family protein
AT3G16520	K9K14K23	UDP-glucosyl transferase 88A1
AT3G16720	K9K14K23	TOXICOS EN LEVADURA 2
AT3G16770	K9K14K23	ethylene-responsive element binding protein
AT3G16857	K9K14K23	response regulator 1
AT3G16910	K9K14K23	acyl-activating enzyme 7
AT3G17020	K9K14K23	Adenine nucleotide alpha hydrolases-like superfamily protein
AT3G17100	K9K14K23	sequence-specific DNA binding transcription factors
AT3G17240	K9K14K23	lipoamide dehydrogenase 2
AT3G17390	K9K14K23	S-adenosylmethionine synthetase family protein
AT3G17710	K9K14K23	F-box and associated interaction domains-containing protein
AT3G17810	K9K14K23	pyrimidine 1
AT3G17920	K9K14K23	Outer arm dynein light chain 1 protein
AT3G18035	K9K14K23	winged-helix DNA-binding transcription factor family protein
AT3G18060	K9K14K23	transducin family protein / WD-40 repeat family protein
AT3G18170	K9K14K23	Glycosyltransferase family 61 protein
AT3G18190	K9K14K23	TCP-1/cpn60 chaperonin family protein
AT3G18230	K9K14K23	Octicosapeptide/Phox/Bem1p family protein
AT3G18270	K9K14K23	cytochrome P450, family 77, subfamily A, polypeptide 5 pseudogene
AT3G18390	K9K14K23	CRS1 / YhbY (CRM) domain-containing protein
AT3G18490	K9K14K23	Eukaryotic aspartyl protease family protein
AT3G18535	K9K14K23	tubulin-tyrosine ligases
AT3G18800	K9K14K23	unknown protein; FUNCTIONS IN: molecular_function unknown; INVOLVED IN: biological_process unknown; LOCATED IN: plasma membrane; EXPRESSED IN: 17 plant structures; EXPRESSED DURING: 12 growth stages; Has 58 Blast hits to 58 proteins in 12 species: Archae - 0; Bacteria - 0; Metazoa - 0; Fungi - 0; Plants - 58; Viruses - 0; Other Eukaryotes - 0 (source: NCBI BLink).
AT3G18870	K9K14K23	Mitochondrial transcription termination factor family protein
AT3G18930	K9K14K23	RING/U-box superfamily protein
AT3G18950	K9K14K23	Transducin/WD40 repeat-like superfamily protein
AT3G18980	K9K14K23	EIN2 targeting protein1
AT3G19100	K9K14K23	Protein kinase superfamily protein
AT3G19220	K9K14K23	protein disulfide isomerases
AT3G19380	K9K14K23	plant U-box 25
AT3G19490	K9K14K23	sodium:hydrogen antiporter 1
AT3G19520	K9K14K23	Protein of unknown function (DUF626)
AT3G19540	K9K14K23	Protein of unknown function (DUF620)
AT3G19570	K9K14K23	Family of unknown function (DUF566)
AT3G19580	K9K14K23	zinc-finger protein 2
AT3G19680	K9K14K23	Protein of unknown function (DUF1005)
AT3G19870	K9K14K23	unknown protein; Has 84 Blast hits to 64 proteins in 35 species: Archae - 0; Bacteria - 0; Metazoa - 31; Fungi - 0; Plants - 24; Viruses - 0; Other Eukaryotes - 29 (source: NCBI BLink).
AT3G19895	K9K14K23	RING/U-box superfamily protein
AT3G19910	K9K14K23	RING/U-box superfamily protein
AT3G19950	K9K14K23	RING/U-box superfamily protein
AT3G19990	K9K14K23	unknown protein; INVOLVED IN: biological_process unknown; LOCATED IN: chloroplast stroma, chloroplast; EXPRESSED IN: 23 plant structures; EXPRESSED DURING: 13 growth stages; Has 118 Blast hits to 118 proteins in 41 species: Archae - 0; Bacteria - 42; Metazoa - 0; Fungi - 0; Plants - 56; Viruses - 0; Other Eukaryotes - 20 (source: NCBI BLink).
AT3G20015	K9K14K23	Eukaryotic aspartyl protease family protein
AT3G20080	K9K14K23	cytochrome P450, family 705, subfamily A, polypeptide 15
AT3G20310	K9K14K23	ethylene response factor 7
AT3G20660	K9K14K23	organic cation/carnitine transporter4
AT3G20830	K9K14K23	AGC (cAMP-dependent, cGMP-dependent and protein kinase C) kinase family protein
AT3G20960	K9K14K23	cytochrome P450, family 705, subfamily A, polypeptide 33
AT3G20970	K9K14K23	NFU domain protein 4
AT3G21110	K9K14K23	purin 7
AT3G21200	K9K14K23	proton gradient regulation 7
AT3G21220	K9K14K23	MAP kinase kinase 5
AT3G21270	K9K14K23	DOF zinc finger protein 2
AT3G21360	K9K14K23	2-oxoglutarate (2OG) and Fe(II)-dependent oxygenase superfamily protein
AT3G21610	K9K14K23	Acid phosphatase/vanadium-dependent haloperoxidase-related protein
AT3G21630	K9K14K23	chitin elicitor receptor kinase 1
AT3G21690	K9K14K23	MATE efflux family protein
AT3G21750	K9K14K23	UDP-glucosyl transferase 71B1
AT3G22072	K9K14K23	other RNA
AT3G22300	K9K14K23	ribosomal protein S10
AT3G22380	K9K14K23	time for coffee
AT3G22440	K9K14K23	FRIGIDA-like protein
AT3G22590	K9K14K23	PLANT HOMOLOGOUS TO PARAFIBROMIN
AT3G22680	K9K14K23	RNA-DIRECTED DNA METHYLATION 1
AT3G22845	K9K14K23	emp24/gp25L/p24 family/GOLD family protein
AT3G22942	K9K14K23	G-protein gamma subunit 2
AT3G22960	K9K14K23	Pyruvate kinase family protein
AT3G22970	K9K14K23	Protein of unknown function (DUF506)
AT3G22990	K9K14K23	ARM repeat superfamily protein
AT3G23000	K9K14K23	CBL-interacting protein kinase 7
AT3G23170	K9K14K23	unknown protein; BEST Arabidopsis thaliana protein match is: unknown protein (TAIR:AT4G14450.1); Has 74 Blast hits to 74 proteins in 6 species: Archae - 0; Bacteria - 0; Metazoa - 0; Fungi - 0; Plants - 74; Viruses - 0; Other Eukaryotes - 0 (source: NCBI BLink).
AT3G23240	K9K14K23	ethylene response factor 1
AT3G23490	K9K14K23	cyanase
AT3G23590	K9K14K23	REF4-related 1
AT3G23660	K9K14K23	Sec23/Sec24 protein transport family protein
AT3G23750	K9K14K23	Leucine-rich repeat protein kinase family protein
AT3G23900	K9K14K23	RNA recognition motif (RRM)-containing protein
AT3G23920	K9K14K23	beta-amylase 1
AT3G24050	K9K14K23	GATA transcription factor 1
AT3G24120	K9K14K23	Homeodomain-like superfamily protein
AT3G24170	K9K14K23	glutathione-disulfide reductase
AT3G24350	K9K14K23	syntaxin of plants 32
AT3G24440	K9K14K23	Fibronectin type III domain-containing protein
AT3G24500	K9K14K23	multiprotein bridging factor 1C
AT3G24506	K9K14K23	unknown protein; FUNCTIONS IN: molecular_function unknown; INVOLVED IN: biological_process unknown; LOCATED IN: chloroplast; EXPRESSED IN: 22 plant structures; EXPRESSED DURING: 14 growth stages; BEST Arabidopsis thaliana protein match is: unknown protein (TAIR:AT2G17240.1); Has 4864 Blast hits to 709 proteins in 125 species: Archae - 0; Bacteria - 592; Metazoa - 786; Fungi - 33; Plants - 410; Vi…
AT3G24520	K9K14K23	heat shock transcription factor C1
AT3G24670	K9K14K23	Pectin lyase-like superfamily protein
AT3G24760	K9K14K23	Galactose oxidase/kelch repeat superfamily protein
AT3G24810	K9K14K23	Cyclin-dependent kinase inhibitor family protein
AT3G25120	K9K14K23	Mitochondrial import inner membrane translocase subunit Tim17/Tim22/Tim23 family protein
AT3G25600	K9K14K23	Calcium-binding EF-hand family protein
AT3G25680	K9K14K23	FUNCTIONS IN: molecular_function unknown; INVOLVED IN: biological_process unknown; LOCATED IN: chloroplast; EXPRESSED IN: 21 plant structures; EXPRESSED DURING: 13 growth stages; CONTAINS InterPro DOMAIN/s: S-layer homology domain (InterPro:IPR001119); BEST Arabidopsis thaliana protein match is: unknown protein (TAIR:AT5G23890.1); Has 2454 Blast hits to 2065 proteins in 355 species: Archae - 39; …
AT3G25700	K9K14K23	Eukaryotic aspartyl protease family protein
AT3G25800	K9K14K23	protein phosphatase 2A subunit A2
AT3G25860	K9K14K23	2-oxoacid dehydrogenases acyltransferase family protein
AT3G25870	K9K14K23	unknown protein; BEST Arabidopsis thaliana protein match is: unknown protein (TAIR:AT1G13360.1); Has 50 Blast hits to 50 proteins in 12 species: Archae - 0; Bacteria - 0; Metazoa - 0; Fungi - 0; Plants - 50; Viruses - 0; Other Eukaryotes - 0 (source: NCBI BLink).
AT3G25882	K9K14K23	NIM1-interacting 2
AT3G25920	K9K14K23	ribosomal protein L15
AT3G26360	K9K14K23	Ribosomal protein S21 family protein
AT3G26370	K9K14K23	O-fucosyltransferase family protein
AT3G26520	K9K14K23	tonoplast intrinsic protein 2
AT3G26580	K9K14K23	Tetratricopeptide repeat (TPR)-like superfamily protein
AT3G26600	K9K14K23	armadillo repeat only 4
AT3G26640	K9K14K23	Transducin/WD40 repeat-like superfamily protein
AT3G26780	K9K14K23	Phosphoglycerate mutase family protein
AT3G26950	K9K14K23	unknown protein; Has 27 Blast hits to 27 proteins in 8 species: Archae - 0; Bacteria - 0; Metazoa - 0; Fungi - 0; Plants - 27; Viruses - 0; Other Eukaryotes - 0 (source: NCBI BLink).
AT3G27010	K9K14K23	TEOSINTE BRANCHED 1, cycloidea, PCF (TCP)-domain family protein 20
AT3G27320	K9K14K23	alpha/beta-Hydrolases superfamily protein
AT3G27530	K9K14K23	golgin candidate 6
AT3G27570	K9K14K23	Sucrase/ferredoxin-like family protein
AT3G27670	K9K14K23	ARM repeat superfamily protein
AT3G27830	K9K14K23	ribosomal protein L12-A
AT3G27850	K9K14K23	ribosomal protein L12-C
AT3G27880	K9K14K23	Protein of unknown function (DUF1645)
AT3G27925	K9K14K23	DegP protease 1
AT3G28040	K9K14K23	Leucine-rich receptor-like protein kinase family protein
AT3G28200	K9K14K23	Peroxidase superfamily protein
AT3G28340	K9K14K23	galacturonosyltransferase-like 10
AT3G28710	K9K14K23	ATPase, V0/A0 complex, subunit C/D
AT3G28920	K9K14K23	homeobox protein 34
AT3G29075	K9K14K23	glycine-rich protein
AT3G29090	K9K14K23	pectin methylesterase 31
AT3G29170	K9K14K23	Eukaryotic protein of unknown function (DUF872)
AT3G29290	K9K14K23	Pentatricopeptide repeat (PPR) superfamily protein
AT3G29330	K9K14K23	unknown protein; INVOLVED IN: biological_process unknown; EXPRESSED IN: stem, embryo; EXPRESSED DURING: D bilateral stage.
AT3G29575	K9K14K23	ABI five binding protein 3
AT3G29776	K9K14K23	transposable element gene
AT3G33520	K9K14K23	actin-related protein 6
AT3G42950	K9K14K23	Pectin lyase-like superfamily protein
AT3G44370	K9K14K23	Membrane insertion protein, OxaA/YidC with tetratricopeptide repeat domain
AT3G44430	K9K14K23	unknown protein; FUNCTIONS IN: molecular_function unknown; INVOLVED IN: biological_process unknown; LOCATED IN: mitochondrion; EXPRESSED IN: 20 plant structures; EXPRESSED DURING: 13 growth stages; BEST Arabidopsis thaliana protein match is: unknown protein (TAIR:AT5G41660.1); Has 6 Blast hits to 6 proteins in 1 species: Archae - 0; Bacteria - 0; Metazoa - 0; Fungi - 0; Plants - 6; Viruses - 0; O…
AT3G44620	K9K14K23	protein tyrosine phosphatases;protein tyrosine phosphatases
AT3G45100	K9K14K23	UDP-Glycosyltransferase superfamily protein
AT3G45210	K9K14K23	Protein of unknown function, DUF584
AT3G45230	K9K14K23	hydroxyproline-rich glycoprotein family protein
AT3G45600	K9K14K23	tetraspanin3
AT3G45640	K9K14K23	mitogen-activated protein kinase 3
AT3G45780	K9K14K23	phototropin 1
AT3G46060	K9K14K23	RAB GTPase homolog 8A
AT3G46110	K9K14K23	Domain of unknown function (DUF966)
AT3G46550	K9K14K23	Fasciclin-like arabinogalactan family protein
AT3G46640	K9K14K23	Homeodomain-like superfamily protein
AT3G46740	K9K14K23	translocon at the outer envelope membrane of chloroplasts 75-III
AT3G46840	K9K14K23	Subtilase family protein
AT3G46960	K9K14K23	RNA helicase, ATP-dependent, SK12/DOB1 protein
AT3G46980	K9K14K23	phosphate transporter 4;3
AT3G47120	K9K14K23	RNA recognition motif (RRM)-containing protein
AT3G47390	K9K14K23	cytidine/deoxycytidylate deaminase family protein
AT3G47620	K9K14K23	TEOSINTE BRANCHED, cycloidea and PCF (TCP) 14
AT3G47730	K9K14K23	ATP-binding cassette A2
AT3G47820	K9K14K23	PLANT U-BOX 39
AT3G47930	K9K14K23	L-galactono-1,4-lactone dehydrogenase
AT3G48120	K9K14K23	unknown protein; Has 22990 Blast hits to 12942 proteins in 666 species: Archae - 8; Bacteria - 739; Metazoa - 13803; Fungi - 2465; Plants - 1363; Viruses - 116; Other Eukaryotes - 4496 (source: NCBI BLink).
AT3G48530	K9K14K23	SNF1-related protein kinase regulatory subunit gamma 1
AT3G48590	K9K14K23	nuclear factor Y, subunit C1
AT3G48690	K9K14K23	alpha/beta-Hydrolases superfamily protein
AT3G48800	K9K14K23	Sterile alpha motif (SAM) domain-containing protein
AT3G48810	K9K14K23	Pentatricopeptide repeat (PPR) superfamily protein
AT3G48890	K9K14K23	membrane-associated progesterone binding protein 3
AT3G49100	K9K14K23	Signal recognition particle, SRP9/SRP14 subunit
AT3G49210	K9K14K23	O-acyltransferase (WSD1-like) family protein
AT3G49220	K9K14K23	Plant invertase/pectin methylesterase inhibitor superfamily
AT3G49900	K9K14K23	Phototropic-responsive NPH3 family protein
AT3G49910	K9K14K23	Translation protein SH3-like family protein
AT3G49940	K9K14K23	LOB domain-containing protein 38
AT3G50080	K9K14K23	VIER F-box proteine 2
AT3G50530	K9K14K23	CDPK-related kinase
AT3G50650	K9K14K23	GRAS family transcription factor
AT3G50670	K9K14K23	U1 small nuclear ribonucleoprotein-70K
AT3G50690	K9K14K23	Leucine-rich repeat (LRR) family protein
AT3G50700	K9K14K23	indeterminate(ID)-domain 2
AT3G50740	K9K14K23	UDP-glucosyl transferase 72E1
AT3G50750	K9K14K23	BES1/BZR1 homolog 1
AT3G51000	K9K14K23	alpha/beta-Hydrolases superfamily protein
AT3G51110	K9K14K23	Tetratricopeptide repeat (TPR)-like superfamily protein
AT3G51160	K9K14K23	NAD(P)-binding Rossmann-fold superfamily protein
AT3G51250	K9K14K23	Senescence/dehydration-associated protein-related
AT3G51370	K9K14K23	Protein phosphatase 2C family protein
AT3G51450	K9K14K23	Calcium-dependent phosphotriesterase superfamily protein
AT3G51500	K9K14K23	unknown protein; FUNCTIONS IN: molecular_function unknown; INVOLVED IN: biological_process unknown; LOCATED IN: chloroplast; EXPRESSED IN: 22 plant structures; EXPRESSED DURING: 13 growth stages; Has 23 Blast hits to 23 proteins in 10 species: Archae - 0; Bacteria - 0; Metazoa - 0; Fungi - 0; Plants - 23; Viruses - 0; Other Eukaryotes - 0 (source: NCBI BLink).
AT3G51740	K9K14K23	inflorescence meristem receptor-like kinase 2
AT3G51780	K9K14K23	BCL-2-associated athanogene 4
AT3G51790	K9K14K23	transmembrane protein G1P-related 1
AT3G51890	K9K14K23	Clathrin light chain protein
AT3G51910	K9K14K23	heat shock transcription factor A7A
AT3G51920	K9K14K23	calmodulin 9
AT3G51950	K9K14K23	Zinc finger (CCCH-type) family protein / RNA recognition motif (RRM)-containing protein
AT3G51990	K9K14K23	Protein kinase superfamily protein
AT3G52030	K9K14K23	F-box family protein with WD40/YVTN repeat doamin
AT3G52230	K9K14K23	unknown protein; FUNCTIONS IN: molecular_function unknown; INVOLVED IN: biological_process unknown; LOCATED IN: chloroplast outer membrane, chloroplast thylakoid membrane, chloroplast, chloroplast envelope; EXPRESSED IN: 24 plant structures; EXPRESSED DURING: 13 growth stages; Has 29 Blast hits to 29 proteins in 12 species: Archae - 0; Bacteria - 0; Metazoa - 3; Fungi - 0; Plants - 26; Viruses - …
AT3G52380	K9K14K23	chloroplast RNA-binding protein 33
AT3G52470	K9K14K23	Late embryogenesis abundant (LEA) hydroxyproline-rich glycoprotein family
AT3G52480	K9K14K23	unknown protein; FUNCTIONS IN: molecular_function unknown; INVOLVED IN: biological_process unknown; LOCATED IN: endomembrane system; EXPRESSED IN: 10 plant structures; EXPRESSED DURING: LP.04 four leaves visible, 4 anthesis, petal differentiation and expansion stage; Has 28 Blast hits to 28 proteins in 7 species: Archae - 0; Bacteria - 0; Metazoa - 0; Fungi - 0; Plants - 28; Viruses - 0; Other Eu…
AT3G52500	K9K14K23	Eukaryotic aspartyl protease family protein
AT3G52570	K9K14K23	alpha/beta-Hydrolases superfamily protein
AT3G52610	K9K14K23	unknown protein; Has 68 Blast hits to 67 proteins in 21 species: Archae - 0; Bacteria - 11; Metazoa - 0; Fungi - 0; Plants - 55; Viruses - 0; Other Eukaryotes - 2 (source: NCBI BLink).
AT3G52710	K9K14K23	unknown protein; FUNCTIONS IN: molecular_function unknown; INVOLVED IN: biological_process unknown; LOCATED IN: plasma membrane; EXPRESSED IN: 19 plant structures; EXPRESSED DURING: 9 growth stages; BEST Arabidopsis thaliana protein match is: unknown protein (TAIR:AT2G36220.1); Has 64 Blast hits to 64 proteins in 10 species: Archae - 0; Bacteria - 0; Metazoa - 0; Fungi - 0; Plants - 64; Viruses -…
AT3G52730	K9K14K23	ubiquinol-cytochrome C reductase UQCRX/QCR9-like family protein
AT3G52760	K9K14K23	Integral membrane Yip1 family protein
AT3G52800	K9K14K23	A20/AN1-like zinc finger family protein
AT3G52860	K9K14K23	unknown protein; Has 86 Blast hits to 86 proteins in 36 species: Archae - 0; Bacteria - 2; Metazoa - 41; Fungi - 13; Plants - 26; Viruses - 0; Other Eukaryotes - 4 (source: NCBI BLink).
AT3G53000	K9K14K23	phloem protein 2-A15
AT3G53260	K9K14K23	phenylalanine ammonia-lyase 2
AT3G53430	K9K14K23	Ribosomal protein L11 family protein
AT3G53460	K9K14K23	chloroplast RNA-binding protein 29
AT3G53700	K9K14K23	Pentatricopeptide repeat (PPR) superfamily protein
AT3G53730	K9K14K23	Histone superfamily protein
AT3G53810	K9K14K23	Concanavalin A-like lectin protein kinase family protein
AT3G53860	K9K14K23	unknown protein; FUNCTIONS IN: molecular_function unknown; INVOLVED IN: biological_process unknown; LOCATED IN: chloroplast; BEST Arabidopsis thaliana protein match is: unknown protein (TAIR:AT2G31600.1); Has 70 Blast hits to 70 proteins in 17 species: Archae - 0; Bacteria - 0; Metazoa - 0; Fungi - 0; Plants - 66; Viruses - 0; Other Eukaryotes - 4 (source: NCBI BLink).
AT3G53930	K9K14K23	Protein kinase superfamily protein
AT3G53950	K9K14K23	glyoxal oxidase-related protein
AT3G53970	K9K14K23	proteasome inhibitor-related
AT3G54130	K9K14K23	Josephin family protein
AT3G54210	K9K14K23	Ribosomal protein L17 family protein
AT3G54230	K9K14K23	suppressor of abi3-5
AT3G54290	K9K14K23	FUNCTIONS IN: molecular_function unknown; INVOLVED IN: N-terminal protein myristoylation; LOCATED IN: chloroplast; EXPRESSED IN: 23 plant structures; EXPRESSED DURING: 13 growth stages; CONTAINS InterPro DOMAIN/s: Haemerythrin/HHE cation-binding motif (InterPro:IPR012312); Has 59 Blast hits to 59 proteins in 14 species: Archae - 0; Bacteria - 2; Metazoa - 0; Fungi - 0; Plants - 56; Viruses - 0; O…
AT3G54610	K9K14K23	histone acetyltransferase of the GNAT family 1
AT3G54620	K9K14K23	basic leucine zipper 25
AT3G54680	K9K14K23	proteophosphoglycan-related
AT3G54690	K9K14K23	Sugar isomerase (SIS) family protein
AT3G54990	K9K14K23	Integrase-type DNA-binding superfamily protein
AT3G55020	K9K14K23	Ypt/Rab-GAP domain of gyp1p superfamily protein
AT3G55250	K9K14K23	unknown protein; FUNCTIONS IN: molecular_function unknown; INVOLVED IN: biological_process unknown; LOCATED IN: mitochondrion, chloroplast, nucleus; EXPRESSED IN: 23 plant structures; EXPRESSED DURING: 13 growth stages; Has 46 Blast hits to 46 proteins in 17 species: Archae - 0; Bacteria - 0; Metazoa - 0; Fungi - 0; Plants - 46; Viruses - 0; Other Eukaryotes - 0 (source: NCBI BLink).
AT3G55320	K9K14K23	P-glycoprotein 20
AT3G55430	K9K14K23	O-Glycosyl hydrolases family 17 protein
AT3G55600	K9K14K23	Membrane fusion protein Use1
AT3G55830	K9K14K23	Nucleotide-diphospho-sugar transferases superfamily protein
AT3G55850	K9K14K23	Amidohydrolase family
AT3G55950	K9K14K23	CRINKLY4 related 3
AT3G55960	K9K14K23	Haloacid dehalogenase-like hydrolase (HAD) superfamily protein
AT3G56050	K9K14K23	Protein kinase family protein
AT3G56110	K9K14K23	prenylated RAB acceptor 1.B1
AT3G56190	K9K14K23	alpha-soluble NSF attachment protein 2
AT3G56360	K9K14K23	unknown protein; FUNCTIONS IN: molecular_function unknown; INVOLVED IN: biological_process unknown; LOCATED IN: chloroplast; EXPRESSED IN: 24 plant structures; EXPRESSED DURING: 15 growth stages; BEST Arabidopsis thaliana protein match is: unknown protein (TAIR:AT5G05250.1); Has 45 Blast hits to 45 proteins in 13 species: Archae - 0; Bacteria - 0; Metazoa - 0; Fungi - 0; Plants - 45; Viruses - 0;…
AT3G56460	K9K14K23	GroES-like zinc-binding alcohol dehydrogenase family protein
AT3G56760	K9K14K23	Protein kinase superfamily protein
AT3G56820	K9K14K23	unknown protein; Has 34 Blast hits to 34 proteins in 13 species: Archae - 0; Bacteria - 0; Metazoa - 0; Fungi - 0; Plants - 27; Viruses - 0; Other Eukaryotes - 7 (source: NCBI BLink).
AT3G56950	K9K14K23	small and basic intrinsic protein 2;1
AT3G57120	K9K14K23	Protein kinase superfamily protein
AT3G57140	K9K14K23	sugar-dependent 1-like
AT3G57340	K9K14K23	Heat shock protein DnaJ, N-terminal with domain of unknown function (DUF1977)
AT3G57400	K9K14K23	unknown protein; FUNCTIONS IN: molecular_function unknown; INVOLVED IN: N-terminal protein myristoylation; LOCATED IN: cellular_component unknown; BEST Arabidopsis thaliana protein match is: unknown protein (TAIR:AT5G52500.1); Has 38 Blast hits to 38 proteins in 7 species: Archae - 0; Bacteria - 0; Metazoa - 0; Fungi - 0; Plants - 38; Viruses - 0; Other Eukaryotes - 0 (source: NCBI BLink).
AT3G57450	K9K14K23	unknown protein; Has 65 Blast hits to 65 proteins in 11 species: Archae - 0; Bacteria - 0; Metazoa - 0; Fungi - 0; Plants - 65; Viruses - 0; Other Eukaryotes - 0 (source: NCBI BLink).
AT3G57540	K9K14K23	Remorin family protein
AT3G57560	K9K14K23	N-acetyl-l-glutamate kinase
AT3G57590	K9K14K23	F-box and associated interaction domains-containing protein
AT3G57785	K9K14K23	unknown protein; BEST Arabidopsis thaliana protein match is: unknown protein (TAIR:AT2G42310.1); Has 121 Blast hits to 121 proteins in 51 species: Archae - 0; Bacteria - 0; Metazoa - 4; Fungi - 48; Plants - 67; Viruses - 0; Other Eukaryotes - 2 (source: NCBI BLink).
AT3G57790	K9K14K23	Pectin lyase-like superfamily protein
AT3G57800	K9K14K23	basic helix-loop-helix (bHLH) DNA-binding superfamily protein
AT3G57890	K9K14K23	Tubulin binding cofactor C domain-containing protein
AT3G57980	K9K14K23	DNA-binding bromodomain-containing protein
AT3G58110	K9K14K23	unknown protein; FUNCTIONS IN: molecular_function unknown; INVOLVED IN: biological_process unknown; LOCATED IN: cellular_component unknown; BEST Arabidopsis thaliana protein match is: unknown protein (TAIR:AT2G42370.1).
AT3G58140	K9K14K23	phenylalanyl-tRNA synthetase class IIc family protein
AT3G58500	K9K14K23	protein phosphatase 2A-4
AT3G58620	K9K14K23	tetratricopetide-repeat thioredoxin-like 4
AT3G58630	K9K14K23	sequence-specific DNA binding transcription factors
AT3G58710	K9K14K23	WRKY DNA-binding protein 69
AT3G58795	K9K14K23	other RNA
AT3G58865	K9K14K23	transposable element gene
AT3G59060	K9K14K23	phytochrome interacting factor 3-like 6
AT3G59150	K9K14K23	F-box/RNI-like superfamily protein
AT3G59470	K9K14K23	Far-red impaired responsive (FAR1) family protein
AT3G59840	K9K14K23	unknown protein; FUNCTIONS IN: molecular_function unknown; INVOLVED IN: biological_process unknown; LOCATED IN: chloroplast, chloroplast envelope; EXPRESSED IN: 23 plant structures; EXPRESSED DURING: 13 growth stages; Has 72 Blast hits to 72 proteins in 12 species: Archae - 0; Bacteria - 0; Metazoa - 0; Fungi - 0; Plants - 72; Viruses - 0; Other Eukaryotes - 0 (source: NCBI BLink).
AT3G59870	K9K14K23	unknown protein; FUNCTIONS IN: molecular_function unknown; INVOLVED IN: biological_process unknown; LOCATED IN: chloroplast; EXPRESSED IN: 23 plant structures; EXPRESSED DURING: 13 growth stages; BEST Arabidopsis thaliana protein match is: unknown protein (TAIR:AT2G43945.1); Has 292 Blast hits to 292 proteins in 84 species: Archae - 0; Bacteria - 122; Metazoa - 0; Fungi - 0; Plants - 46; Viruses …
AT3G59940	K9K14K23	Galactose oxidase/kelch repeat superfamily protein
AT3G60080	K9K14K23	RING/U-box superfamily protein
AT3G60110	K9K14K23	DNA-binding bromodomain-containing protein
AT3G60190	K9K14K23	DYNAMIN-like 1E
AT3G60200	K9K14K23	unknown protein; BEST Arabidopsis thaliana protein match is: unknown protein (TAIR:AT2G44600.1); Has 60 Blast hits to 60 proteins in 12 species: Archae - 0; Bacteria - 0; Metazoa - 8; Fungi - 0; Plants - 51; Viruses - 0; Other Eukaryotes - 1 (source: NCBI BLink).
AT3G60250	K9K14K23	casein kinase II beta chain 3
AT3G60320	K9K14K23	Protein of unknown function (DUF630 and DUF632)
AT3G60380	K9K14K23	FUNCTIONS IN: molecular_function unknown; INVOLVED IN: biological_process unknown; LOCATED IN: cellular_component unknown; EXPRESSED IN: 24 plant structures; EXPRESSED DURING: 13 growth stages; BEST Arabidopsis thaliana protein match is: hydroxyproline-rich glycoprotein family protein (TAIR:AT4G16790.1); Has 6102 Blast hits to 3981 proteins in 424 species: Archae - 6; Bacteria - 372; Metazoa - 26…
AT3G60400	K9K14K23	Mitochondrial transcription termination factor family protein
AT3G60410	K9K14K23	Protein of unknown function (DUF1639)
AT3G60440	K9K14K23	Phosphoglycerate mutase family protein
AT3G60600	K9K14K23	vesicle associated protein
AT3G60630	K9K14K23	GRAS family transcription factor
AT3G60680	K9K14K23	Plant protein of unknown function (DUF641)
AT3G60750	K9K14K23	Transketolase
AT3G60820	K9K14K23	N-terminal nucleophile aminohydrolases (Ntn hydrolases) superfamily protein
AT3G60850	K9K14K23	unknown protein; FUNCTIONS IN: molecular_function unknown; INVOLVED IN: biological_process unknown; LOCATED IN: cellular_component unknown; EXPRESSED IN: 22 plant structures; EXPRESSED DURING: 11 growth stages; Has 42 Blast hits to 42 proteins in 12 species: Archae - 0; Bacteria - 0; Metazoa - 4; Fungi - 0; Plants - 37; Viruses - 0; Other Eukaryotes - 1 (source: NCBI BLink).
AT3G60965	K9K14K23	transposable element gene
AT3G61010	K9K14K23	Ferritin/ribonucleotide reductase-like family protein
AT3G61020	K9K14K23	pseudogene, similar to P0034A04.28, several hypothetical proteins - Arabidopsis thaliana; blastp match of 43% identity and 2.2e-46 P-value to GP|29837187|dbj|BAC75569.1||AP004333 P0034A04.28 {Oryza sativa (japonica cultivar-group)}
AT3G61180	K9K14K23	RING/U-box superfamily protein
AT3G61200	K9K14K23	Thioesterase superfamily protein
AT3G61260	K9K14K23	Remorin family protein
AT3G61310	K9K14K23	AT hook motif DNA-binding family protein
AT3G61320	K9K14K23	Bestrophin-like protein
AT3G61460	K9K14K23	brassinosteroid-responsive RING-H2
AT3G61470	K9K14K23	photosystem I light harvesting complex gene 2
AT3G61490	K9K14K23	Pectin lyase-like superfamily protein
AT3G61540	K9K14K23	alpha/beta-Hydrolases superfamily protein
AT3G61570	K9K14K23	GRIP-related ARF-binding domain-containing protein 1
AT3G61630	K9K14K23	cytokinin response factor 6
AT3G61770	K9K14K23	Acid phosphatase/vanadium-dependent haloperoxidase-related protein
AT3G61790	K9K14K23	Protein with RING/U-box and TRAF-like domains
AT3G61810	K9K14K23	Glycosyl hydrolase family 17 protein
AT3G61860	K9K14K23	RNA-binding (RRM/RBD/RNP motifs) family protein
AT3G61880	K9K14K23	cytochrome p450 78a9
AT3G61980	K9K14K23	serine protease inhibitor, Kazal-type family protein
AT3G62160	K9K14K23	HXXXD-type acyl-transferase family protein
AT3G62250	K9K14K23	ubiquitin 5
AT3G62310	K9K14K23	RNA helicase family protein
AT3G62560	K9K14K23	Ras-related small GTP-binding family protein
AT3G62650	K9K14K23	unknown protein; BEST Arabidopsis thaliana protein match is: unknown protein (TAIR:AT2G47485.1); Has 35333 Blast hits to 34131 proteins in 2444 species: Archae - 798; Bacteria - 22429; Metazoa - 974; Fungi - 991; Plants - 531; Viruses - 0; Other Eukaryotes - 9610 (source: NCBI BLink).
AT3G62660	K9K14K23	galacturonosyltransferase-like 7
AT3G62700	K9K14K23	multidrug resistance-associated protein 10
AT3G62720	K9K14K23	xylosyltransferase 1
AT3G62770	K9K14K23	Transducin/WD40 repeat-like superfamily protein
AT3G62810	K9K14K23	complex 1 family protein / LVR family protein
AT3G62830	K9K14K23	NAD(P)-binding Rossmann-fold superfamily protein
AT3G62880	K9K14K23	Mitochondrial import inner membrane translocase subunit Tim17/Tim22/Tim23 family protein
AT3G63060	K9K14K23	EID1-like 3
AT3G63150	K9K14K23	MIRO-related GTP-ase 2
AT3G63170	K9K14K23	Chalcone-flavanone isomerase family protein
AT3G63220	K9K14K23	Galactose oxidase/kelch repeat superfamily protein
AT3G63240	K9K14K23	DNAse I-like superfamily protein
AT3G63260	K9K14K23	Protein kinase superfamily protein
AT3G63270	K9K14K23	CONTAINS InterPro DOMAIN/s: Putative harbinger transposase-derived nuclease (InterPro:IPR006912); BEST Arabidopsis thaliana protein match is: PIF / Ping-Pong family of plant transposases (TAIR:AT3G55350.1); Has 30201 Blast hits to 17322 proteins in 780 species: Archae - 12; Bacteria - 1396; Metazoa - 17338; Fungi - 3422; Plants - 5037; Viruses - 0; Other Eukaryotes - 2996 (source: NCBI BLink).
AT3G63310	K9K14K23	Bax inhibitor-1 family protein
AT3G63390	K9K14K23	unknown protein; Has 30201 Blast hits to 17322 proteins in 780 species: Archae - 12; Bacteria - 1396; Metazoa - 17338; Fungi - 3422; Plants - 5037; Viruses - 0; Other Eukaryotes - 2996 (source: NCBI BLink).
AT3G63440	K9K14K23	cytokinin oxidase/dehydrogenase 6
AT3G63500	K9K14K23	Protein of unknown function (DUF1423)
AT3G63520	K9K14K23	carotenoid cleavage dioxygenase 1
AT4G00060	K9K14K23	Nucleotidyltransferase family protein
AT4G00150	K9K14K23	GRAS family transcription factor
AT4G00230	K9K14K23	xylem serine peptidase 1
AT4G00330	K9K14K23	calmodulin-binding receptor-like cytoplasmic kinase 2
AT4G00340	K9K14K23	receptor-like protein kinase 4
AT4G00360	K9K14K23	cytochrome P450, family 86, subfamily A, polypeptide 2
AT4G00590	K9K14K23	N-terminal nucleophile aminohydrolases (Ntn hydrolases) superfamily protein
AT4G00740	K9K14K23	S-adenosyl-L-methionine-dependent methyltransferases superfamily protein
AT4G00752	K9K14K23	UBX domain-containing protein
AT4G00800	K9K14K23	transducin family protein / WD-40 repeat family protein
AT4G00980	K9K14K23	zinc knuckle (CCHC-type) family protein
AT4G01070	K9K14K23	UDP-Glycosyltransferase superfamily protein
AT4G01100	K9K14K23	adenine nucleotide transporter 1
AT4G01250	K9K14K23	WRKY family transcription factor
AT4G01310	K9K14K23	Ribosomal L5P family protein
AT4G01330	K9K14K23	Protein kinase superfamily protein
AT4G01400	K9K14K23	FUNCTIONS IN: molecular_function unknown; INVOLVED IN: biological_process unknown; LOCATED IN: cellular_component unknown; EXPRESSED IN: 23 plant structures; EXPRESSED DURING: 15 growth stages; CONTAINS InterPro DOMAIN/s: Pentatricopeptide repeat (InterPro:IPR002885); BEST Arabidopsis thaliana protein match is: Pentatricopeptide repeat (PPR) superfamily protein (TAIR:AT5G46100.1); Has 40053 Blast…
AT4G01570	K9K14K23	Tetratricopeptide repeat (TPR)-like superfamily protein
AT4G01590	K9K14K23	unknown protein; FUNCTIONS IN: molecular_function unknown; INVOLVED IN: biological_process unknown; LOCATED IN: cellular_component unknown; BEST Arabidopsis thaliana protein match is: Arabidopsis protein of unknown function (DUF241) (TAIR:AT4G35680.1).
AT4G01670	K9K14K23	unknown protein; BEST Arabidopsis thaliana protein match is: unknown protein (TAIR:AT3G62070.1); Has 141 Blast hits to 139 proteins in 15 species: Archae - 0; Bacteria - 0; Metazoa - 0; Fungi - 0; Plants - 138; Viruses - 0; Other Eukaryotes - 3 (source: NCBI BLink).
AT4G01800	K9K14K23	Albino or Glassy Yellow 1
AT4G01940	K9K14K23	NFU domain protein 1
AT4G02340	K9K14K23	alpha/beta-Hydrolases superfamily protein
AT4G02405	K9K14K23	S-adenosyl-L-methionine-dependent methyltransferases superfamily protein
AT4G02410	K9K14K23	Concanavalin A-like lectin protein kinase family protein
AT4G02440	K9K14K23	F-box family protein
AT4G02480	K9K14K23	AAA-type ATPase family protein
AT4G02590	K9K14K23	basic helix-loop-helix (bHLH) DNA-binding superfamily protein
AT4G02640	K9K14K23	bZIP transcription factor family protein
AT4G02770	K9K14K23	photosystem I subunit D-1
AT4G02940	K9K14K23	oxidoreductase, 2OG-Fe(II) oxygenase family protein
AT4G03030	K9K14K23	Galactose oxidase/kelch repeat superfamily protein
AT4G03080	K9K14K23	BRI1 suppressor 1 (BSU1)-like 1
AT4G03200	K9K14K23	catalytics
AT4G03410	K9K14K23	Peroxisomal membrane 22 kDa (Mpv17/PMP22) family protein
AT4G03520	K9K14K23	Thioredoxin superfamily protein
AT4G03550	K9K14K23	glucan synthase-like 5
AT4G03600	K9K14K23	unknown protein; BEST Arabidopsis thaliana protein match is: unknown protein (TAIR:AT1G03730.1); Has 30201 Blast hits to 17322 proteins in 780 species: Archae - 12; Bacteria - 1396; Metazoa - 17338; Fungi - 3422; Plants - 5037; Viruses - 0; Other Eukaryotes - 2996 (source: NCBI BLink).
AT4G03820	K9K14K23	Protein of unknown function (DUF3537)
AT4G03960	K9K14K23	Phosphotyrosine protein phosphatases superfamily protein
AT4G04350	K9K14K23	tRNA synthetase class I (I, L, M and V) family protein
AT4G04640	K9K14K23	ATPase, F1 complex, gamma subunit protein
AT4G04925	K9K14K23	unknown protein; FUNCTIONS IN: molecular_function unknown; INVOLVED IN: biological_process unknown; LOCATED IN: mitochondrion; Has 35333 Blast hits to 34131 proteins in 2444 species: Archae - 798; Bacteria - 22429; Metazoa - 974; Fungi - 991; Plants - 531; Viruses - 0; Other Eukaryotes - 9610 (source: NCBI BLink).
AT4G05090	K9K14K23	Inositol monophosphatase family protein
AT4G05150	K9K14K23	Octicosapeptide/Phox/Bem1p family protein
AT4G05160	K9K14K23	AMP-dependent synthetase and ligase family protein
AT4G05400	K9K14K23	copper ion binding
AT4G05420	K9K14K23	damaged DNA binding protein 1A
AT4G06534	K9K14K23	unknown protein; FUNCTIONS IN: molecular_function unknown; INVOLVED IN: biological_process unknown; LOCATED IN: endomembrane system; Has 22 Blast hits to 22 proteins in 8 species: Archae - 0; Bacteria - 0; Metazoa - 0; Fungi - 0; Plants - 22; Viruses - 0; Other Eukaryotes - 0 (source: NCBI BLink).
AT4G06744	K9K14K23	Leucine-rich repeat (LRR) family protein
AT4G07410	K9K14K23	Transducin family protein / WD-40 repeat family protein
AT4G08310	K9K14K23	FUNCTIONS IN: molecular_function unknown; INVOLVED IN: biological_process unknown; LOCATED IN: cellular_component unknown; EXPRESSED IN: 25 plant structures; EXPRESSED DURING: 13 growth stages; CONTAINS InterPro DOMAIN/s: Histone chaperone domain CHZ (InterPro:IPR019098); BEST Arabidopsis thaliana protein match is: unknown protein (TAIR:AT1G44780.2); Has 53711 Blast hits to 33687 proteins in 1618…
AT4G08455	K9K14K23	BTB/POZ domain-containing protein
AT4G08810	K9K14K23	calcium ion binding
AT4G08850	K9K14K23	Leucine-rich repeat receptor-like protein kinase family protein
AT4G08900	K9K14K23	arginase
AT4G08920	K9K14K23	cryptochrome 1
AT4G09000	K9K14K23	general regulatory factor 1
AT4G09140	K9K14K23	MUTL-homologue 1
AT4G09150	K9K14K23	T-complex protein 11
AT4G09650	K9K14K23	ATP synthase delta-subunit gene
AT4G09680	K9K14K23	conserved telomere maintenance component 1
AT4G10080	K9K14K23	unknown protein; BEST Arabidopsis thaliana protein match is: unknown protein (TAIR:AT4G13530.1); Has 120 Blast hits to 114 proteins in 21 species: Archae - 2; Bacteria - 4; Metazoa - 0; Fungi - 12; Plants - 100; Viruses - 0; Other Eukaryotes - 2 (source: NCBI BLink).
AT4G10320	K9K14K23	tRNA synthetase class I (I, L, M and V) family protein
AT4G10330	K9K14K23	glycine-rich protein
AT4G10610	K9K14K23	CTC-interacting domain 12
AT4G10750	K9K14K23	Phosphoenolpyruvate carboxylase family protein
AT4G10840	K9K14K23	Tetratricopeptide repeat (TPR)-like superfamily protein
AT4G10920	K9K14K23	transcriptional coactivator p15 (PC4) family protein (KELP)
AT4G10925	K9K14K23	Nuclear transport factor 2 (NTF2) family protein
AT4G11160	K9K14K23	Translation initiation factor 2, small GTP-binding protein
AT4G11270	K9K14K23	Transducin/WD40 repeat-like superfamily protein
AT4G11370	K9K14K23	RING-H2 finger A1A
AT4G11980	K9K14K23	nudix hydrolase homolog 14
AT4G12070	K9K14K23	unknown protein; INVOLVED IN: biological_process unknown; LOCATED IN: plasma membrane; EXPRESSED IN: 22 plant structures; EXPRESSED DURING: 13 growth stages; Has 30201 Blast hits to 17322 proteins in 780 species: Archae - 12; Bacteria - 1396; Metazoa - 17338; Fungi - 3422; Plants - 5037; Viruses - 0; Other Eukaryotes - 2996 (source: NCBI BLink).
AT4G12080	K9K14K23	AT-hook motif nuclear-localized protein 1
AT4G12240	K9K14K23	zinc finger (C2H2 type) family protein
AT4G12250	K9K14K23	UDP-D-glucuronate 4-epimerase 5
AT4G12410	K9K14K23	SAUR-like auxin-responsive protein family
AT4G12570	K9K14K23	ubiquitin protein ligase 5
AT4G12780	K9K14K23	Chaperone DnaJ-domain superfamily protein
AT4G12850	K9K14K23	Far-red impaired responsive (FAR1) family protein
AT4G12980	K9K14K23	Auxin-responsive family protein
AT4G13110	K9K14K23	BSD domain-containing protein
AT4G13170	K9K14K23	Ribosomal protein L13 family protein
AT4G13270	K9K14K23	Late embryogenesis abundant (LEA) hydroxyproline-rich glycoprotein family
AT4G13340	K9K14K23	Leucine-rich repeat (LRR) family protein
AT4G13460	K9K14K23	SU(VAR)3-9 homolog 9
AT4G13510	K9K14K23	ammonium transporter 1;1
AT4G13530	K9K14K23	unknown protein; BEST Arabidopsis thaliana protein match is: unknown protein (TAIR:AT4G10080.1); Has 70 Blast hits to 69 proteins in 14 species: Archae - 0; Bacteria - 0; Metazoa - 0; Fungi - 0; Plants - 70; Viruses - 0; Other Eukaryotes - 0 (source: NCBI BLink).
AT4G13950	K9K14K23	ralf-like 31
AT4G14000	K9K14K23	Putative methyltransferase family protein
AT4G14190	K9K14K23	Pentatricopeptide repeat (PPR) superfamily protein
AT4G14430	K9K14K23	indole-3-butyric acid response 10
AT4G14465	K9K14K23	AT-hook motif nuclear-localized protein 20
AT4G14500	K9K14K23	Polyketide cyclase/dehydrase and lipid transport superfamily protein
AT4G14622	K9K14K23	conserved peptide upstream open reading frame 60
AT4G14720	K9K14K23	TIFY domain/Divergent CCT motif family protein
AT4G14890	K9K14K23	2Fe-2S ferredoxin-like superfamily protein
AT4G14900	K9K14K23	FRIGIDA-like protein
AT4G14905	K9K14K23	Galactose oxidase/kelch repeat superfamily protein
AT4G14920	K9K14K23	Acyl-CoA N-acyltransferase with RING/FYVE/PHD-type zinc finger protein
AT4G15240	K9K14K23	Protein of unknown function (DUF604)
AT4G15260	K9K14K23	UDP-Glycosyltransferase superfamily protein
AT4G15410	K9K14K23	serine/threonine protein phosphatase 2A 55 kDa regulatory subunit B prime gamma
AT4G15475	K9K14K23	F-box/RNI-like superfamily protein
AT4G15545	K9K14K23	unknown protein; BEST Arabidopsis thaliana protein match is: unknown protein (TAIR:AT1G16520.1); Has 30201 Blast hits to 17322 proteins in 780 species: Archae - 12; Bacteria - 1396; Metazoa - 17338; Fungi - 3422; Plants - 5037; Viruses - 0; Other Eukaryotes - 2996 (source: NCBI BLink).
AT4G15800	K9K14K23	ralf-like 33
AT4G15955	K9K14K23	alpha/beta-Hydrolases superfamily protein
AT4G16100	K9K14K23	Protein of unknown function (DUF789)
AT4G16143	K9K14K23	importin alpha isoform 2
AT4G16180	K9K14K23	unknown protein; FUNCTIONS IN: molecular_function unknown; INVOLVED IN: biological_process unknown; LOCATED IN: plasma membrane; BEST Arabidopsis thaliana protein match is: unknown protein (TAIR:AT3G28720.1); Has 5 Blast hits to 5 proteins in 3 species: Archae - 0; Bacteria - 0; Metazoa - 0; Fungi - 0; Plants - 4; Viruses - 0; Other Eukaryotes - 1 (source: NCBI BLink).
AT4G16210	K9K14K23	enoyl-CoA hydratase/isomerase A
AT4G16430	K9K14K23	basic helix-loop-helix (bHLH) DNA-binding superfamily protein
AT4G16450	K9K14K23	unknown protein; FUNCTIONS IN: molecular_function unknown; INVOLVED IN: photorespiration; LOCATED IN: mitochondrion, mitochondrial membrane, mitochondrial respiratory chain complex I, respiratory chain complex I; EXPRESSED IN: 25 plant structures; EXPRESSED DURING: 15 growth stages.
AT4G16490	K9K14K23	ARM repeat superfamily protein
AT4G16500	K9K14K23	Cystatin/monellin superfamily protein
AT4G16530	K9K14K23	Family of unknown function (DUF577)
AT4G16650	K9K14K23	O-fucosyltransferase family protein
AT4G16750	K9K14K23	Integrase-type DNA-binding superfamily protein
AT4G16760	K9K14K23	acyl-CoA oxidase 1
AT4G16840	K9K14K23	unknown protein; BEST Arabidopsis thaliana protein match is: unknown protein (TAIR:AT2G35658.3); Has 30201 Blast hits to 17322 proteins in 780 species: Archae - 12; Bacteria - 1396; Metazoa - 17338; Fungi - 3422; Plants - 5037; Viruses - 0; Other Eukaryotes - 2996 (source: NCBI BLink).
AT4G16900	K9K14K23	Disease resistance protein (TIR-NBS-LRR class) family
AT4G17010	K9K14K23	unknown protein; Has 30201 Blast hits to 17322 proteins in 780 species: Archae - 12; Bacteria - 1396; Metazoa - 17338; Fungi - 3422; Plants - 5037; Viruses - 0; Other Eukaryotes - 2996 (source: NCBI BLink).
AT4G17040	K9K14K23	CLP protease R subunit 4
AT4G17060	K9K14K23	FRIGIDA interacting protein 2
AT4G17080	K9K14K23	Histone H3 K4-specific methyltransferase SET7/9 family protein
AT4G17270	K9K14K23	Mo25 family protein
AT4G17420	K9K14K23	Tryptophan RNA-binding attenuator protein-like
AT4G17440	K9K14K23	Protein of unknown function (DUF1639)
AT4G17500	K9K14K23	ethylene responsive element binding factor 1
AT4G17830	K9K14K23	Peptidase M20/M25/M40 family protein
AT4G17870	K9K14K23	Polyketide cyclase/dehydrase and lipid transport superfamily protein
AT4G17940	K9K14K23	Tetratricopeptide repeat (TPR)-like superfamily protein
AT4G17950	K9K14K23	AT hook motif DNA-binding family protein
AT4G18020	K9K14K23	CheY-like two-component responsive regulator family protein
AT4G18060	K9K14K23	SH3 domain-containing protein
AT4G18160	K9K14K23	Ca2+ activated outward rectifying K+ channel 6
AT4G18230	K9K14K23	FUNCTIONS IN: molecular_function unknown; INVOLVED IN: biological_process unknown; LOCATED IN: endomembrane system; EXPRESSED IN: 23 plant structures; EXPRESSED DURING: 13 growth stages; CONTAINS InterPro DOMAIN/s: Oligosaccharide biosynthesis protein Alg14 like (InterPro:IPR013969); Has 640 Blast hits to 640 proteins in 277 species: Archae - 4; Bacteria - 281; Metazoa - 94; Fungi - 127; Plants -…
AT4G18570	K9K14K23	Tetratricopeptide repeat (TPR)-like superfamily protein
AT4G18670	K9K14K23	Leucine-rich repeat (LRR) family protein
AT4G18700	K9K14K23	CBL-interacting protein kinase 12
AT4G18710	K9K14K23	Protein kinase superfamily protein
AT4G19006	K9K14K23	Proteasome component (PCI) domain protein
AT4G19040	K9K14K23	ENHANCED DISEASE RESISTANCE 2
AT4G19170	K9K14K23	nine-cis-epoxycarotenoid dioxygenase 4
AT4G19390	K9K14K23	Uncharacterised protein family (UPF0114)
AT4G19490	K9K14K23	VPS54
AT4G19510	K9K14K23	Disease resistance protein (TIR-NBS-LRR class)
AT4G19540	K9K14K23	INDH1(iron-sulfur protein required for NADH dehydrogenase)
AT4G19640	K9K14K23	Ras-related small GTP-binding family protein
AT4G19830	K9K14K23	FKBP-like peptidyl-prolyl cis-trans isomerase family protein
AT4G19900	K9K14K23	alpha 1,4-glycosyltransferase family protein
AT4G20010	K9K14K23	plastid transcriptionally active 9
AT4G20140	K9K14K23	Leucine-rich repeat transmembrane protein kinase
AT4G20150	K9K14K23	unknown protein; FUNCTIONS IN: molecular_function unknown; INVOLVED IN: biological_process unknown; LOCATED IN: mitochondrion, plasma membrane, mitochondrial respiratory chain complex I, respiratory chain complex I; EXPRESSED IN: 24 plant structures; EXPRESSED DURING: 15 growth stages; Has 30201 Blast hits to 17322 proteins in 780 species: Archae - 12; Bacteria - 1396; Metazoa - 17338; Fungi - 34…
AT4G20170	K9K14K23	Domain of unknown function (DUF23)
AT4G20300	K9K14K23	Protein of unknown function (DUF1639)
AT4G20850	K9K14K23	tripeptidyl peptidase ii
AT4G20880	K9K14K23	ethylene-responsive nuclear protein / ethylene-regulated nuclear protein (ERT2)
AT4G20960	K9K14K23	Cytidine/deoxycytidylate deaminase family protein
AT4G20980	K9K14K23	Eukaryotic translation initiation factor 3 subunit 7 (eIF-3)
AT4G21150	K9K14K23	ribophorin II (RPN2) family protein
AT4G21350	K9K14K23	plant U-box 8
AT4G21580	K9K14K23	oxidoreductase, zinc-binding dehydrogenase family protein
AT4G21610	K9K14K23	lsd one like 2
AT4G21700	K9K14K23	Protein of unknown function (DUF2921)
AT4G21740	K9K14K23	unknown protein; BEST Arabidopsis thaliana protein match is: unknown protein (TAIR:AT1G30515.1); Has 20 Blast hits to 20 proteins in 4 species: Archae - 0; Bacteria - 0; Metazoa - 0; Fungi - 0; Plants - 20; Viruses - 0; Other Eukaryotes - 0 (source: NCBI BLink).
AT4G21860	K9K14K23	methionine sulfoxide reductase B 2
AT4G21910	K9K14K23	MATE efflux family protein
AT4G22190	K9K14K23	unknown protein; Has 283 Blast hits to 154 proteins in 44 species: Archae - 0; Bacteria - 2; Metazoa - 24; Fungi - 12; Plants - 48; Viruses - 0; Other Eukaryotes - 197 (source: NCBI BLink).
AT4G22220	K9K14K23	SufE/NifU family protein
AT4G22290	K9K14K23	Ubiquitin-specific protease family C19-related protein
AT4G22550	K9K14K23	Phosphatidic acid phosphatase (PAP2) family protein
AT4G22580	K9K14K23	Exostosin family protein
AT4G22740	K9K14K23	glycine-rich protein
AT4G22810	K9K14K23	Predicted AT-hook DNA-binding family protein
AT4G22820	K9K14K23	A20/AN1-like zinc finger family protein
AT4G22830	K9K14K23	unknown protein; FUNCTIONS IN: molecular_function unknown; INVOLVED IN: biological_process unknown; EXPRESSED IN: 20 plant structures; EXPRESSED DURING: 13 growth stages; CONTAINS InterPro DOMAIN/s: Protein of unknown function DUF2499 (InterPro:IPR019634).
AT4G23050	K9K14K23	PAS domain-containing protein tyrosine kinase family protein
AT4G23180	K9K14K23	cysteine-rich RLK (RECEPTOR-like protein kinase) 10
AT4G23330	K9K14K23	unknown protein; FUNCTIONS IN: molecular_function unknown; INVOLVED IN: biological_process unknown; LOCATED IN: cellular_component unknown; EXPRESSED IN: 17 plant structures; EXPRESSED DURING: 9 growth stages; CONTAINS InterPro DOMAIN/s: Protein of unknown function DUF2365 (InterPro:IPR019314).
AT4G23400	K9K14K23	plasma membrane intrinsic protein 1;5
AT4G23530	K9K14K23	Protein of unknown function (DUF793)
AT4G23630	K9K14K23	VIRB2-interacting protein 1
AT4G23650	K9K14K23	calcium-dependent protein kinase 6
AT4G23660	K9K14K23	polyprenyltransferase 1
AT4G23880	K9K14K23	unknown protein; Has 73 Blast hits to 69 proteins in 22 species: Archae - 0; Bacteria - 4; Metazoa - 9; Fungi - 2; Plants - 18; Viruses - 0; Other Eukaryotes - 40 (source: NCBI BLink).
AT4G23890	K9K14K23	unknown protein; FUNCTIONS IN: molecular_function unknown; INVOLVED IN: biological_process unknown; LOCATED IN: chloroplast thylakoid membrane, chloroplast; EXPRESSED IN: 22 plant structures; EXPRESSED DURING: 13 growth stages; CONTAINS InterPro DOMAIN/s: Protein of unknown function DUF3252 (InterPro:IPR021659); Has 287 Blast hits to 287 proteins in 81 species: Archae - 0; Bacteria - 118; Metazoa…
AT4G24020	K9K14K23	NIN like protein 7
AT4G24210	K9K14K23	F-box family protein
AT4G24220	K9K14K23	NAD(P)-binding Rossmann-fold superfamily protein
AT4G24230	K9K14K23	acyl-CoA-binding domain 3
AT4G24280	K9K14K23	chloroplast heat shock protein 70-1
AT4G24330	K9K14K23	Protein of unknown function (DUF1682)
AT4G24470	K9K14K23	GATA-type zinc finger protein with TIFY domain
AT4G24520	K9K14K23	P450 reductase 1
AT4G24805	K9K14K23	S-adenosyl-L-methionine-dependent methyltransferases superfamily protein
AT4G24820	K9K14K23	26S proteasome, regulatory subunit Rpn7;Proteasome component (PCI) domain
AT4G24880	K9K14K23	unknown protein; Has 30201 Blast hits to 17322 proteins in 780 species: Archae - 12; Bacteria - 1396; Metazoa - 17338; Fungi - 3422; Plants - 5037; Viruses - 0; Other Eukaryotes - 2996 (source: NCBI BLink).
AT4G25020	K9K14K23	D111/G-patch domain-containing protein
AT4G25030	K9K14K23	unknown protein; BEST Arabidopsis thaliana protein match is: unknown protein (TAIR:AT5G45410.3); Has 35333 Blast hits to 34131 proteins in 2444 species: Archae - 798; Bacteria - 22429; Metazoa - 974; Fungi - 991; Plants - 531; Viruses - 0; Other Eukaryotes - 9610 (source: NCBI BLink).
AT4G25080	K9K14K23	magnesium-protoporphyrin IX methyltransferase
AT4G25210	K9K14K23	DNA-binding storekeeper protein-related transcriptional regulator
AT4G25390	K9K14K23	Protein kinase superfamily protein
AT4G25440	K9K14K23	zinc finger WD40 repeat protein 1
AT4G25550	K9K14K23	Cleavage/polyadenylation specificity factor, 25kDa subunit
AT4G25620	K9K14K23	hydroxyproline-rich glycoprotein family protein
AT4G25650	K9K14K23	ACD1-like
AT4G25770	K9K14K23	alpha/beta-Hydrolases superfamily protein
AT4G25780	K9K14K23	CAP (Cysteine-rich secretory proteins, Antigen 5, and Pathogenesis-related 1 protein) superfamily protein
AT4G25890	K9K14K23	60S acidic ribosomal protein family
AT4G26080	K9K14K23	Protein phosphatase 2C family protein
AT4G26100	K9K14K23	casein kinase 1
AT4G26130	K9K14K23	unknown protein; FUNCTIONS IN: molecular_function unknown; INVOLVED IN: biological_process unknown; LOCATED IN: endomembrane system; EXPRESSED IN: 23 plant structures; EXPRESSED DURING: 13 growth stages; BEST Arabidopsis thaliana protein match is: unknown protein (TAIR:AT5G56980.1); Has 121 Blast hits to 116 proteins in 19 species: Archae - 0; Bacteria - 0; Metazoa - 4; Fungi - 0; Plants - 113; V…
AT4G26542	K9K14K23	Potential natural antisense gene, locus overlaps with AT4G26540
AT4G26550	K9K14K23	Got1/Sft2-like vescicle transport protein family
AT4G26640	K9K14K23	WRKY family transcription factor family protein
AT4G26870	K9K14K23	Class II aminoacyl-tRNA and biotin synthetases superfamily protein
AT4G26890	K9K14K23	mitogen-activated protein kinase kinase kinase 16
AT4G26970	K9K14K23	aconitase 2
AT4G27240	K9K14K23	zinc finger (C2H2 type) family protein
AT4G27280	K9K14K23	Calcium-binding EF-hand family protein
AT4G27310	K9K14K23	B-box type zinc finger family protein
AT4G27390	K9K14K23	unknown protein; INVOLVED IN: biological_process unknown; LOCATED IN: chloroplast; EXPRESSED IN: 22 plant structures; EXPRESSED DURING: 13 growth stages; Has 30201 Blast hits to 17322 proteins in 780 species: Archae - 12; Bacteria - 1396; Metazoa - 17338; Fungi - 3422; Plants - 5037; Viruses - 0; Other Eukaryotes - 2996 (source: NCBI BLink).
AT4G27410	K9K14K23	NAC (No Apical Meristem) domain transcriptional regulator superfamily protein
AT4G27500	K9K14K23	proton pump interactor 1
AT4G27540	K9K14K23	prenylated RAB acceptor 1.H
AT4G27610	K9K14K23	unknown protein; FUNCTIONS IN: molecular_function unknown; INVOLVED IN: biological_process unknown; LOCATED IN: cellular_component unknown; BEST Arabidopsis thaliana protein match is: unknown protein (TAIR:AT4G27620.2); Has 1304 Blast hits to 1173 proteins in 200 species: Archae - 14; Bacteria - 115; Metazoa - 628; Fungi - 104; Plants - 95; Viruses - 8; Other Eukaryotes - 340 (source: NCBI BLink).
AT4G27750	K9K14K23	binding
AT4G27800	K9K14K23	thylakoid-associated phosphatase 38
AT4G27960	K9K14K23	ubiquitin conjugating enzyme 9
AT4G27990	K9K14K23	YGGT family protein
AT4G28300	K9K14K23	Protein of unknown function (DUF1421)
AT4G28652	K9K14K23	Potential natural antisense gene, locus overlaps with AT4G28650
AT4G28750	K9K14K23	Photosystem I reaction centre subunit IV / PsaE protein
AT4G28860	K9K14K23	casein kinase I-like 4
AT4G28980	K9K14K23	CDK-activating kinase 1AT
AT4G29110	K9K14K23	unknown protein; FUNCTIONS IN: molecular_function unknown; INVOLVED IN: response to chitin; LOCATED IN: vacuole; BEST Arabidopsis thaliana protein match is: unknown protein (TAIR:AT1G52140.1); Has 109 Blast hits to 109 proteins in 16 species: Archae - 0; Bacteria - 0; Metazoa - 0; Fungi - 0; Plants - 109; Viruses - 0; Other Eukaryotes - 0 (source: NCBI BLink).
AT4G29120	K9K14K23	6-phosphogluconate dehydrogenase family protein
AT4G29140	K9K14K23	MATE efflux family protein
AT4G29310	K9K14K23	Protein of unknown function (DUF1005)
AT4G29350	K9K14K23	profilin 2
AT4G29420	K9K14K23	F-box/RNI-like superfamily protein
AT4G29540	K9K14K23	bacterial transferase hexapeptide repeat-containing protein
AT4G29660	K9K14K23	embryo defective 2752
AT4G29670	K9K14K23	atypical CYS HIS rich thioredoxin 2
AT4G29680	K9K14K23	Alkaline-phosphatase-like family protein
AT4G29780	K9K14K23	unknown protein; BEST Arabidopsis thaliana protein match is: unknown protein (TAIR:AT5G12010.1); Has 945 Blast hits to 944 proteins in 87 species: Archae - 0; Bacteria - 0; Metazoa - 519; Fungi - 43; Plants - 365; Viruses - 0; Other Eukaryotes - 18 (source: NCBI BLink).
AT4G29790	K9K14K23	unknown protein; BEST Arabidopsis thaliana protein match is: unknown protein (TAIR:AT2G19390.1); Has 538 Blast hits to 357 proteins in 124 species: Archae - 0; Bacteria - 74; Metazoa - 109; Fungi - 58; Plants - 105; Viruses - 2; Other Eukaryotes - 190 (source: NCBI BLink).
AT4G29890	K9K14K23	choline monooxygenase, putative (CMO-like)
AT4G29960	K9K14K23	unknown protein; FUNCTIONS IN: molecular_function unknown; INVOLVED IN: biological_process unknown; LOCATED IN: plasma membrane; EXPRESSED IN: 23 plant structures; EXPRESSED DURING: 15 growth stages; Has 30201 Blast hits to 17322 proteins in 780 species: Archae - 12; Bacteria - 1396; Metazoa - 17338; Fungi - 3422; Plants - 5037; Viruses - 0; Other Eukaryotes - 2996 (source: NCBI BLink).
AT4G30000	K9K14K23	Dihydropterin pyrophosphokinase / Dihydropteroate synthase
AT4G30010	K9K14K23	unknown protein; FUNCTIONS IN: molecular_function unknown; INVOLVED IN: biological_process unknown; LOCATED IN: mitochondrion, plastid; EXPRESSED IN: 26 plant structures; EXPRESSED DURING: 15 growth stages; Has 39 Blast hits to 39 proteins in 18 species: Archae - 0; Bacteria - 0; Metazoa - 0; Fungi - 0; Plants - 39; Viruses - 0; Other Eukaryotes - 0 (source: NCBI BLink).
AT4G30210	K9K14K23	P450 reductase 2
AT4G30260	K9K14K23	Integral membrane Yip1 family protein
AT4G30350	K9K14K23	Double Clp-N motif-containing P-loop nucleoside triphosphate hydrolases superfamily protein
AT4G30370	K9K14K23	RING/U-box superfamily protein
AT4G30390	K9K14K23	unknown protein; Has 22 Blast hits to 22 proteins in 11 species: Archae - 0; Bacteria - 0; Metazoa - 0; Fungi - 0; Plants - 22; Viruses - 0; Other Eukaryotes - 0 (source: NCBI BLink).
AT4G30440	K9K14K23	UDP-D-glucuronate 4-epimerase 1
AT4G30480	K9K14K23	Tetratricopeptide repeat (TPR)-like superfamily protein
AT4G30720	K9K14K23	FAD/NAD(P)-binding oxidoreductase family protein
AT4G30780	K9K14K23	unknown protein; BEST Arabidopsis thaliana protein match is: unknown protein (TAIR:AT2G24100.1); Has 109 Blast hits to 109 proteins in 18 species: Archae - 0; Bacteria - 0; Metazoa - 1; Fungi - 0; Plants - 95; Viruses - 0; Other Eukaryotes - 13 (source: NCBI BLink).
AT4G30890	K9K14K23	ubiquitin-specific protease 24
AT4G31010	K9K14K23	RNA-binding CRS1 / YhbY (CRM) domain-containing protein
AT4G31140	K9K14K23	O-Glycosyl hydrolases family 17 protein
AT4G31150	K9K14K23	endonuclease V family protein
AT4G31340	K9K14K23	myosin heavy chain-related
AT4G31460	K9K14K23	Ribosomal L28 family
AT4G31500	K9K14K23	cytochrome P450, family 83, subfamily B, polypeptide 1
AT4G31510	K9K14K23	unknown protein; BEST Arabidopsis thaliana protein match is: unknown protein (TAIR:AT2G24550.1); Has 205 Blast hits to 205 proteins in 31 species: Archae - 0; Bacteria - 0; Metazoa - 5; Fungi - 3; Plants - 187; Viruses - 0; Other Eukaryotes - 10 (source: NCBI BLink).
AT4G31550	K9K14K23	WRKY DNA-binding protein 11
AT4G31560	K9K14K23	high chlorophyll fluorescence 153
AT4G31990	K9K14K23	aspartate aminotransferase 5
AT4G32020	K9K14K23	unknown protein; FUNCTIONS IN: molecular_function unknown; INVOLVED IN: biological_process unknown; LOCATED IN: chloroplast; EXPRESSED IN: 24 plant structures; EXPRESSED DURING: 15 growth stages; BEST Arabidopsis thaliana protein match is: unknown protein (TAIR:AT2G25250.1); Has 65 Blast hits to 65 proteins in 19 species: Archae - 0; Bacteria - 0; Metazoa - 3; Fungi - 8; Plants - 54; Viruses - 0;…
AT4G32030	K9K14K23	unknown protein; BEST Arabidopsis thaliana protein match is: unknown protein (TAIR:AT1G15800.1); Has 35333 Blast hits to 34131 proteins in 2444 species: Archae - 798; Bacteria - 22429; Metazoa - 974; Fungi - 991; Plants - 531; Viruses - 0; Other Eukaryotes - 9610 (source: NCBI BLink).
AT4G32070	K9K14K23	Octicosapeptide/Phox/Bem1p (PB1) domain-containing protein / tetratricopeptide repeat (TPR)-containing protein
AT4G32120	K9K14K23	Galactosyltransferase family protein
AT4G32150	K9K14K23	vesicle-associated membrane protein 711
AT4G32160	K9K14K23	Phox (PX) domain-containing protein
AT4G32290	K9K14K23	Core-2/I-branching beta-1,6-N-acetylglucosaminyltransferase family protein
AT4G32340	K9K14K23	Tetratricopeptide repeat (TPR)-like superfamily protein
AT4G32410	K9K14K23	cellulose synthase 1
AT4G32610	K9K14K23	copper ion binding
AT4G32640	K9K14K23	Sec23/Sec24 protein transport family protein
AT4G32850	K9K14K23	nuclear poly(a) polymerase
AT4G33090	K9K14K23	aminopeptidase M1
AT4G33250	K9K14K23	eukaryotic translation initiation factor 3K
AT4G33310	K9K14K23	unknown protein; Has 5 Blast hits to 5 proteins in 1 species: Archae - 0; Bacteria - 0; Metazoa - 0; Fungi - 0; Plants - 5; Viruses - 0; Other Eukaryotes - 0 (source: NCBI BLink).
AT4G33480	K9K14K23	unknown protein; FUNCTIONS IN: molecular_function unknown; INVOLVED IN: biological_process unknown; LOCATED IN: chloroplast; EXPRESSED IN: 22 plant structures; EXPRESSED DURING: 13 growth stages; CONTAINS InterPro DOMAIN/s: Protein of unknown function DUF3727 (InterPro:IPR022203); Has 348 Blast hits to 348 proteins in 78 species: Archae - 0; Bacteria - 101; Metazoa - 0; Fungi - 0; Plants - 183; V…
AT4G33630	K9K14K23	Protein of unknown function (DUF3506)
AT4G33920	K9K14K23	Protein phosphatase 2C family protein
AT4G33945	K9K14K23	ARM repeat superfamily protein
AT4G33950	K9K14K23	Protein kinase superfamily protein
AT4G33985	K9K14K23	Protein of unknown function (DUF1685)
AT4G34050	K9K14K23	S-adenosyl-L-methionine-dependent methyltransferases superfamily protein
AT4G34100	K9K14K23	RING/U-box superfamily protein
AT4G34150	K9K14K23	Calcium-dependent lipid-binding (CaLB domain) family protein
AT4G34215	K9K14K23	Domain of unknown function (DUF303)
AT4G34480	K9K14K23	O-Glycosyl hydrolases family 17 protein
AT4G34490	K9K14K23	cyclase associated protein 1
AT4G34500	K9K14K23	Protein kinase superfamily protein
AT4G34630	K9K14K23	unknown protein; Has 30 Blast hits to 30 proteins in 10 species: Archae - 0; Bacteria - 2; Metazoa - 0; Fungi - 0; Plants - 24; Viruses - 0; Other Eukaryotes - 4 (source: NCBI BLink).
AT4G34980	K9K14K23	subtilisin-like serine protease 2
AT4G35000	K9K14K23	ascorbate peroxidase 3
AT4G35080	K9K14K23	high-affinity nickel-transport family protein
AT4G35100	K9K14K23	plasma membrane intrinsic protein 3
AT4G35220	K9K14K23	Cyclase family protein
AT4G35230	K9K14K23	BR-signaling kinase 1
AT4G35260	K9K14K23	isocitrate dehydrogenase 1
AT4G35310	K9K14K23	calmodulin-domain protein kinase 5
AT4G35320	K9K14K23	unknown protein; BEST Arabidopsis thaliana protein match is: unknown protein (TAIR:AT2G17300.1); Has 30201 Blast hits to 17322 proteins in 780 species: Archae - 12; Bacteria - 1396; Metazoa - 17338; Fungi - 3422; Plants - 5037; Viruses - 0; Other Eukaryotes - 2996 (source: NCBI BLink).
AT4G35460	K9K14K23	NADPH-dependent thioredoxin reductase B
AT4G35470	K9K14K23	plant intracellular ras group-related LRR 4
AT4G35490	K9K14K23	mitochondrial ribosomal protein L11
AT4G35580	K9K14K23	NAC transcription factor-like 9
AT4G35600	K9K14K23	Protein kinase superfamily protein
AT4G35770	K9K14K23	Rhodanese/Cell cycle control phosphatase superfamily protein
AT4G35780	K9K14K23	ACT-like protein tyrosine kinase family protein
AT4G35900	K9K14K23	Basic-leucine zipper (bZIP) transcription factor family protein
AT4G36020	K9K14K23	cold shock domain protein 1
AT4G36032	K9K14K23	Potential natural antisense gene, locus overlaps with AT4G36030
AT4G36040	K9K14K23	Chaperone DnaJ-domain superfamily protein
AT4G36050	K9K14K23	endonuclease/exonuclease/phosphatase family protein
AT4G36140	K9K14K23	disease resistance protein (TIR-NBS-LRR class), putative
AT4G36210	K9K14K23	Protein of unknown function (DUF726)
AT4G36240	K9K14K23	GATA transcription factor 7
AT4G36290	K9K14K23	compromised recognition of TCV 1
AT4G36630	K9K14K23	Vacuolar sorting protein 39
AT4G36650	K9K14K23	plant-specific TFIIB-related protein
AT4G36750	K9K14K23	Quinone reductase family protein
AT4G36810	K9K14K23	geranylgeranyl pyrophosphate synthase 1
AT4G36840	K9K14K23	Galactose oxidase/kelch repeat superfamily protein
AT4G36890	K9K14K23	Nucleotide-diphospho-sugar transferases superfamily protein
AT4G36900	K9K14K23	related to AP2 10
AT4G36930	K9K14K23	basic helix-loop-helix (bHLH) DNA-binding superfamily protein
AT4G36970	K9K14K23	Remorin family protein
AT4G37000	K9K14K23	accelerated cell death 2 (ACD2)
AT4G37180	K9K14K23	Homeodomain-like superfamily protein
AT4G37260	K9K14K23	myb domain protein 73
AT4G37380	K9K14K23	Tetratricopeptide repeat (TPR)-like superfamily protein
AT4G37480	K9K14K23	Chaperone DnaJ-domain superfamily protein
AT4G37540	K9K14K23	LOB domain-containing protein 39
AT4G37730	K9K14K23	basic leucine-zipper 7
AT4G37790	K9K14K23	Homeobox-leucine zipper protein family
AT4G38050	K9K14K23	Xanthine/uracil permease family protein
AT4G38090	K9K14K23	Ribosomal protein S5 domain 2-like superfamily protein
AT4G38120	K9K14K23	ARM repeat superfamily protein
AT4G38150	K9K14K23	Pentatricopeptide repeat (PPR) superfamily protein
AT4G38170	K9K14K23	FAR1-related sequence 9
AT4G38180	K9K14K23	FAR1-related sequence 5
AT4G38200	K9K14K23	SEC7-like guanine nucleotide exchange family protein
AT4G38250	K9K14K23	Transmembrane amino acid transporter family protein
AT4G38280	K9K14K23	BEST Arabidopsis thaliana protein match is: Integral membrane protein hemolysin-III homolog (TAIR:AT2G45250.1); Has 65 Blast hits to 65 proteins in 13 species: Archae - 0; Bacteria - 0; Metazoa - 0; Fungi - 2; Plants - 63; Viruses - 0; Other Eukaryotes - 0 (source: NCBI BLink).
AT4G38300	K9K14K23	glycosyl hydrolase family 10 protein
AT4G38360	K9K14K23	Protein of unknown function (DUF300)
AT4G38430	K9K14K23	rho guanyl-nucleotide exchange factor 1
AT4G38460	K9K14K23	geranylgeranyl reductase
AT4G38490	K9K14K23	unknown protein; Has 30201 Blast hits to 17322 proteins in 780 species: Archae - 12; Bacteria - 1396; Metazoa - 17338; Fungi - 3422; Plants - 5037; Viruses - 0; Other Eukaryotes - 2996 (source: NCBI BLink).
AT4G38570	K9K14K23	probable CDP-diacylglycerol--inositol 3-phosphatidyltransferase 2
AT4G38690	K9K14K23	PLC-like phosphodiesterases superfamily protein
AT4G38700	K9K14K23	Disease resistance-responsive (dirigent-like protein) family protein
AT4G38710	K9K14K23	glycine-rich protein
AT4G38740	K9K14K23	rotamase CYP 1
AT4G38920	K9K14K23	vacuolar-type H(+)-ATPase C3
AT4G38930	K9K14K23	Ubiquitin fusion degradation UFD1 family protein
AT4G39050	K9K14K23	Kinesin motor family protein
AT4G39090	K9K14K23	Papain family cysteine protease
AT4G39100	K9K14K23	PHD finger family protein / bromo-adjacent homology (BAH) domain-containing protein
AT4G39260	K9K14K23	cold, circadian rhythm, and RNA binding 1
AT4G39370	K9K14K23	ubiquitin-specific protease 27
AT4G39420	K9K14K23	unknown protein; INVOLVED IN: biological_process unknown; LOCATED IN: cellular_component unknown; EXPRESSED IN: leaf; EXPRESSED DURING: LP.04 four leaves visible, LP.02 two leaves visible; Has 20 Blast hits to 19 proteins in 8 species: Archae - 0; Bacteria - 0; Metazoa - 0; Fungi - 0; Plants - 20; Viruses - 0; Other Eukaryotes - 0 (source: NCBI BLink).
AT4G39730	K9K14K23	Lipase/lipooxygenase, PLAT/LH2 family protein
AT4G39830	K9K14K23	Cupredoxin superfamily protein
AT4G39840	K9K14K23	unknown protein; FUNCTIONS IN: molecular_function unknown; INVOLVED IN: biological_process unknown; LOCATED IN: endomembrane system; EXPRESSED IN: 23 plant structures; EXPRESSED DURING: 13 growth stages; Has 20719 Blast hits to 6096 proteins in 607 species: Archae - 22; Bacteria - 3243; Metazoa - 4364; Fungi - 2270; Plants - 237; Viruses - 128; Other Eukaryotes - 10455 (source: NCBI BLink).
AT4G39880	K9K14K23	Ribosomal protein L23/L15e family protein
AT4G39910	K9K14K23	ubiquitin-specific protease 3
AT4G39920	K9K14K23	C-CAP/cofactor C-like domain-containing protein
AT4G39955	K9K14K23	alpha/beta-Hydrolases superfamily protein
AT4G39990	K9K14K23	RAB GTPase homolog A4B
AT4G40042	K9K14K23	Microsomal signal peptidase 12 kDa subunit (SPC12)
AT4G40070	K9K14K23	RING/U-box superfamily protein
AT5G01090	K9K14K23	Concanavalin A-like lectin family protein
AT5G01160	K9K14K23	RING/U-box superfamily protein
AT5G01270	K9K14K23	carboxyl-terminal domain (ctd) phosphatase-like 2
AT5G01390	K9K14K23	DNAJ heat shock family protein
AT5G01510	K9K14K23	Protein of unknown function, DUF647
AT5G01530	K9K14K23	light harvesting complex photosystem II
AT5G01560	K9K14K23	lectin receptor kinase a4.3
AT5G01712	K9K14K23	conserved peptide upstream open reading frame 48
AT5G01790	K9K14K23	unknown protein; FUNCTIONS IN: molecular_function unknown; INVOLVED IN: biological_process unknown; LOCATED IN: chloroplast; EXPRESSED IN: 19 plant structures; EXPRESSED DURING: 13 growth stages; Has 121 Blast hits to 121 proteins in 12 species: Archae - 0; Bacteria - 0; Metazoa - 0; Fungi - 0; Plants - 121; Viruses - 0; Other Eukaryotes - 0 (source: NCBI BLink).
AT5G01800	K9K14K23	saposin B domain-containing protein
AT5G01820	K9K14K23	serine/threonine protein kinase 1
AT5G01830	K9K14K23	ARM repeat superfamily protein
AT5G01880	K9K14K23	RING/U-box superfamily protein
AT5G01890	K9K14K23	Leucine-rich receptor-like protein kinase family protein
AT5G02010	K9K14K23	RHO guanyl-nucleotide exchange factor 7
AT5G02120	K9K14K23	one helix protein
AT5G02130	K9K14K23	Tetratricopeptide repeat (TPR)-like superfamily protein
AT5G02190	K9K14K23	Eukaryotic aspartyl protease family protein
AT5G02240	K9K14K23	NAD(P)-binding Rossmann-fold superfamily protein
AT5G02410	K9K14K23	DIE2/ALG10 family
AT5G02590	K9K14K23	Tetratricopeptide repeat (TPR)-like superfamily protein
AT5G02620	K9K14K23	ankyrin-like1
AT5G02670	K9K14K23	BEST Arabidopsis thaliana protein match is: poly(A) polymerase 3 (TAIR:AT3G06560.1); Has 14 Blast hits to 8 proteins in 2 species: Archae - 0; Bacteria - 0; Metazoa - 0; Fungi - 0; Plants - 14; Viruses - 0; Other Eukaryotes - 0 (source: NCBI BLink).
AT5G02770	K9K14K23	Encodes a conserved eukaryotic protein with homology to the human RNA binding protein CIP29 that localizes to the nucleus. Mutants accumulate more poly(A) mRNAs in the nucleus, likely resulting from reduced mRNA export activity.
AT5G02820	K9K14K23	Spo11/DNA topoisomerase VI, subunit A protein
AT5G02850	K9K14K23	hydroxyproline-rich glycoprotein family protein
AT5G02890	K9K14K23	HXXXD-type acyl-transferase family protein
AT5G03200	K9K14K23	RING/U-box superfamily protein
AT5G03500	K9K14K23	Mediator complex, subunit Med7
AT5G03560	K9K14K23	Tetratricopeptide repeat (TPR)-like superfamily protein
AT5G03660	K9K14K23	Family of unknown function (DUF662)
AT5G03700	K9K14K23	D-mannose binding lectin protein with Apple-like carbohydrate-binding domain
AT5G03900	K9K14K23	Iron-sulphur cluster biosynthesis family protein
AT5G03910	K9K14K23	ABC2 homolog 12
AT5G03940	K9K14K23	chloroplast signal recognition particle 54 kDa subunit
AT5G03990	K9K14K23	unknown protein; BEST Arabidopsis thaliana protein match is: unknown protein (TAIR:AT3G51940.1); Has 30201 Blast hits to 17322 proteins in 780 species: Archae - 12; Bacteria - 1396; Metazoa - 17338; Fungi - 3422; Plants - 5037; Viruses - 0; Other Eukaryotes - 2996 (source: NCBI BLink).
AT5G04050	K9K14K23	RNA-directed DNA polymerase (reverse transcriptase)
AT5G04170	K9K14K23	Calcium-binding EF-hand family protein
AT5G04340	K9K14K23	zinc finger of Arabidopsis thaliana 6
AT5G04440	K9K14K23	Protein of unknown function (DUF1997)
AT5G04490	K9K14K23	vitamin E pathway gene 5
AT5G04520	K9K14K23	Protein of unknown function DUF455
AT5G04550	K9K14K23	Protein of unknown function (DUF668)
AT5G04760	K9K14K23	Duplicated homeodomain-like superfamily protein
AT5G04770	K9K14K23	cationic amino acid transporter 6
AT5G04820	K9K14K23	ovate family protein 13
AT5G04880	K9K14K23	pseudogene of ABC transporter family protein
AT5G04900	K9K14K23	NYC1-like
AT5G04990	K9K14K23	SAD1/UNC-84 domain protein 1
AT5G05090	K9K14K23	Homeodomain-like superfamily protein
AT5G05110	K9K14K23	Cystatin/monellin family protein
AT5G05140	K9K14K23	Transcription elongation factor (TFIIS) family protein
AT5G05360	K9K14K23	unknown protein; INVOLVED IN: biological_process unknown; LOCATED IN: chloroplast; BEST Arabidopsis thaliana protein match is: unknown protein (TAIR:AT2G38450.1); Has 35333 Blast hits to 34131 proteins in 2444 species: Archae - 798; Bacteria - 22429; Metazoa - 974; Fungi - 991; Plants - 531; Viruses - 0; Other Eukaryotes - 9610 (source: NCBI BLink).
AT5G05380	K9K14K23	prenylated RAB acceptor 1.B3
AT5G05440	K9K14K23	Polyketide cyclase/dehydrase and lipid transport superfamily protein
AT5G05450	K9K14K23	P-loop containing nucleoside triphosphate hydrolases superfamily protein
AT5G05540	K9K14K23	small RNA degrading nuclease 2
AT5G05680	K9K14K23	nuclear pore complex protein-related
AT5G05710	K9K14K23	Pleckstrin homology (PH) domain superfamily protein
AT5G05750	K9K14K23	DNAJ heat shock N-terminal domain-containing protein
AT5G05810	K9K14K23	RING/U-box superfamily protein
AT5G05830	K9K14K23	RING/FYVE/PHD zinc finger superfamily protein
AT5G05850	K9K14K23	plant intracellular ras group-related LRR 1
AT5G05950	K9K14K23	maternal effect embryo arrest 60
AT5G06280	K9K14K23	unknown protein; BEST Arabidopsis thaliana protein match is: unknown protein (TAIR:AT3G52520.1); Has 35333 Blast hits to 34131 proteins in 2444 species: Archae - 798; Bacteria - 22429; Metazoa - 974; Fungi - 991; Plants - 531; Viruses - 0; Other Eukaryotes - 9610 (source: NCBI BLink).
AT5G06390	K9K14K23	FASCICLIN-like arabinogalactan protein 17 precursor
AT5G06580	K9K14K23	FAD-linked oxidases family protein
AT5G06700	K9K14K23	Plant protein of unknown function (DUF828)
AT5G06860	K9K14K23	polygalacturonase inhibiting protein 1
AT5G07110	K9K14K23	prenylated RAB acceptor 1.B6
AT5G07250	K9K14K23	RHOMBOID-like protein 3
AT5G07320	K9K14K23	Mitochondrial substrate carrier family protein
AT5G07470	K9K14K23	peptidemethionine sulfoxide reductase 3
AT5G07740	K9K14K23	actin binding
AT5G07990	K9K14K23	Cytochrome P450 superfamily protein
AT5G08050	K9K14K23	Protein of unknown function (DUF1118)
AT5G08300	K9K14K23	Succinyl-CoA ligase, alpha subunit
AT5G08330	K9K14K23	TCP family transcription factor
AT5G08410	K9K14K23	ferredoxin/thioredoxin reductase subunit A (variable subunit) 2
AT5G08420	K9K14K23	RNA-binding KH domain-containing protein
AT5G08520	K9K14K23	Duplicated homeodomain-like superfamily protein
AT5G08530	K9K14K23	51 kDa subunit of complex I
AT5G08690	K9K14K23	ATP synthase alpha/beta family protein
AT5G08720	K9K14K23	CONTAINS InterPro DOMAIN/s: Streptomyces cyclase/dehydrase (InterPro:IPR005031); BEST Arabidopsis thaliana protein match is: Polyketide cyclase / dehydrase and lipid transport protein (TAIR:AT4G01650.1); Has 30201 Blast hits to 17322 proteins in 780 species: Archae - 12; Bacteria - 1396; Metazoa - 17338; Fungi - 3422; Plants - 5037; Viruses - 0; Other Eukaryotes - 2996 (source: NCBI BLink).
AT5G08770	K9K14K23	unknown protein; Has 30201 Blast hits to 17322 proteins in 780 species: Archae - 12; Bacteria - 1396; Metazoa - 17338; Fungi - 3422; Plants - 5037; Viruses - 0; Other Eukaryotes - 2996 (source: NCBI BLink).
AT5G09400	K9K14K23	K+ uptake permease 7
AT5G09440	K9K14K23	EXORDIUM like 4
AT5G09620	K9K14K23	Octicosapeptide/Phox/Bem1p family protein
AT5G09700	K9K14K23	Glycosyl hydrolase family protein
AT5G09760	K9K14K23	Plant invertase/pectin methylesterase inhibitor superfamily
AT5G09810	K9K14K23	actin 7
AT5G10020	K9K14K23	Leucine-rich receptor-like protein kinase family protein
AT5G10050	K9K14K23	NAD(P)-binding Rossmann-fold superfamily protein
AT5G10450	K9K14K23	G-box regulating factor 6
AT5G10560	K9K14K23	Glycosyl hydrolase family protein
AT5G10610	K9K14K23	cytochrome P450, family 81, subfamily K, polypeptide 1
AT5G10700	K9K14K23	Peptidyl-tRNA hydrolase II (PTH2) family protein
AT5G10750	K9K14K23	Protein of unknown function (DUF1336)
AT5G10770	K9K14K23	Eukaryotic aspartyl protease family protein
AT5G10790	K9K14K23	ubiquitin-specific protease 22
AT5G10830	K9K14K23	S-adenosyl-L-methionine-dependent methyltransferases superfamily protein
AT5G10910	K9K14K23	mraW methylase family protein
AT5G10930	K9K14K23	CBL-interacting protein kinase 5
AT5G10960	K9K14K23	Polynucleotidyl transferase, ribonuclease H-like superfamily protein
AT5G10980	K9K14K23	Histone superfamily protein
AT5G11000	K9K14K23	Plant protein of unknown function (DUF868)
AT5G11040	K9K14K23	TRS120
AT5G11090	K9K14K23	serine-rich protein-related
AT5G11350	K9K14K23	DNAse I-like superfamily protein
AT5G11550	K9K14K23	ARM repeat superfamily protein
AT5G11600	K9K14K23	unknown protein; FUNCTIONS IN: molecular_function unknown; INVOLVED IN: biological_process unknown; LOCATED IN: chloroplast; EXPRESSED IN: 20 plant structures; EXPRESSED DURING: 11 growth stages; BEST Arabidopsis thaliana protein match is: unknown protein (TAIR:AT1G19990.1); Has 1807 Blast hits to 1807 proteins in 277 species: Archae - 0; Bacteria - 0; Metazoa - 736; Fungi - 347; Plants - 385; Vi…
AT5G11650	K9K14K23	alpha/beta-Hydrolases superfamily protein
AT5G11770	K9K14K23	NADH-ubiquinone oxidoreductase 20 kDa subunit, mitochondrial
AT5G11850	K9K14K23	Protein kinase superfamily protein
AT5G11890	K9K14K23	FUNCTIONS IN: molecular_function unknown; LOCATED IN: plasma membrane; EXPRESSED IN: 12 plant structures; EXPRESSED DURING: 6 growth stages; BEST Arabidopsis thaliana protein match is: Late embryogenesis abundant (LEA) hydroxyproline-rich glycoprotein family (TAIR:AT1G17620.1); Has 1807 Blast hits to 1807 proteins in 277 species: Archae - 0; Bacteria - 0; Metazoa - 736; Fungi - 347; Plants - 385;…
AT5G11970	K9K14K23	Protein of unknown function (DUF3511)
AT5G11980	K9K14K23	conserved oligomeric Golgi complex component-related / COG complex component-related
AT5G12010	K9K14K23	unknown protein; INVOLVED IN: response to salt stress; LOCATED IN: chloroplast, plasma membrane, membrane; EXPRESSED IN: 23 plant structures; EXPRESSED DURING: 13 growth stages; BEST Arabidopsis thaliana protein match is: unknown protein (TAIR:AT4G29780.1); Has 1807 Blast hits to 1807 proteins in 277 species: Archae - 0; Bacteria - 0; Metazoa - 736; Fungi - 347; Plants - 385; Viruses - 0; Other E…
AT5G12260	K9K14K23	BEST Arabidopsis thaliana protein match is: glycosyltransferase family protein 2 (TAIR:AT5G60700.1); Has 1807 Blast hits to 1807 proteins in 277 species: Archae - 0; Bacteria - 0; Metazoa - 736; Fungi - 347; Plants - 385; Viruses - 0; Other Eukaryotes - 339 (source: NCBI BLink).
AT5G12430	K9K14K23	Heat shock protein DnaJ with tetratricopeptide repeat
AT5G12840	K9K14K23	nuclear factor Y, subunit A1
AT5G12860	K9K14K23	dicarboxylate transporter 1
AT5G13120	K9K14K23	cyclophilin 20-2
AT5G13190	K9K14K23	Encodes a plasma membrane localized LITAF domain protein that interacts with LSD1 and acts as a negative regulation of hypersensitive cell death.
AT5G13200	K9K14K23	GRAM domain family protein
AT5G13310	K9K14K23	unknown protein; FUNCTIONS IN: molecular_function unknown; INVOLVED IN: biological_process unknown; LOCATED IN: chloroplast; EXPRESSED IN: 13 plant structures; EXPRESSED DURING: 7 growth stages; BEST Arabidopsis thaliana protein match is: unknown protein (TAIR:AT5G13970.1); Has 1807 Blast hits to 1807 proteins in 277 species: Archae - 0; Bacteria - 0; Metazoa - 736; Fungi - 347; Plants - 385; Vir…
AT5G13390	K9K14K23	no exine formation 1
AT5G13640	K9K14K23	phospholipid:diacylglycerol acyltransferase
AT5G13860	K9K14K23	ELCH-like
AT5G13890	K9K14K23	Family of unknown function (DUF716)
AT5G14040	K9K14K23	phosphate transporter 3;1
AT5G14080	K9K14K23	Tetratricopeptide repeat (TPR)-like superfamily protein
AT5G14280	K9K14K23	DNA-binding storekeeper protein-related
AT5G14380	K9K14K23	arabinogalactan protein 6
AT5G14460	K9K14K23	Pseudouridine synthase family protein
AT5G14540	K9K14K23	Protein of unknown function (DUF1421)
AT5G14570	K9K14K23	high affinity nitrate transporter 2.7
AT5G14590	K9K14K23	Isocitrate/isopropylmalate dehydrogenase family protein
AT5G14720	K9K14K23	Protein kinase superfamily protein
AT5G14730	K9K14K23	unknown protein; CONTAINS InterPro DOMAIN/s: Protein of unknown function DUF1645 (InterPro:IPR012442); BEST Arabidopsis thaliana protein match is: unknown protein (TAIR:AT3G01513.1); Has 85 Blast hits to 83 proteins in 14 species: Archae - 0; Bacteria - 9; Metazoa - 0; Fungi - 0; Plants - 76; Viruses - 0; Other Eukaryotes - 0 (source: NCBI BLink).
[truncated: 8,770 more rows]
