# Supplementary material for: Ethylene induces combinatorial effects of histone H3 acetylation in gene expression in Arabidopsis
Source: BMC Genomics. 2017 Jul 17;18:538. doi: 10.1186/s12864-017-3929-6 (PMC5512946; doi:10.1186/s12864-017-3929-6)
Supplement: Supplementary file 2 — Primers for ChIP-qPCR and qPCR. Table S2. list of genome wide genes with differential histone markers in seedlings treated with air. Table S3. list of genome wide genes with differential histone markers in seedlings treated with ethylene. Table S4. list of ethylene regulated genes with differential histone markers in seedlings treated with air. Table S5. List of ethylene regulated genes with differential histone markers in seedlings treated with ethylene. (ZIP 1241 kb) [file 12864_2017_3929_MOESM2_ESM.zip › Additional file 2 Table S3.xlsx]

## Sheet: Fig3A_summary.anno
Additional file 2 Table S3: list of genome wide genes with differential histone markers in seedlings treated with ethylene.
gene_id	histone_modification	TAIR10 Primary Gene Symbol/Gene Model Description
AT1G01010	K9K14K23	NAC domain containing protein 1
AT1G01040	K9K14K23	dicer-like 1
AT1G01090	K9K14K23	pyruvate dehydrogenase E1 alpha
AT1G01100	K9K14K23	60S acidic ribosomal protein family
AT1G01130	K9K14K23	CONTAINS InterPro DOMAIN/s: CBL-interacting protein kinase (InterPro:IPR020660), Calcium/calmodulin-dependent protein kinase-like (InterPro:IPR020636); BEST Arabidopsis thaliana protein match is: unknown protein (TAIR:AT5G47170.1); Has 176 Blast hits to 176 proteins in 20 species: Archae - 0; Bacteria - 0; Metazoa - 0; Fungi - 0; Plants - 176; Viruses - 0; Other Eukaryotes - 0 (source: NCBI BLink…
AT1G01160	K9K14K23	GRF1-interacting factor 2
AT1G01170	K9K14K23	Protein of unknown function (DUF1138)
AT1G01180	K9K14K23	S-adenosyl-L-methionine-dependent methyltransferases superfamily protein
AT1G01200	K9K14K23	RAB GTPase homolog A3
AT1G01220	K9K14K23	L-fucokinase/GDP-L-fucose pyrophosphorylase
AT1G01260	K9K14K23	basic helix-loop-helix (bHLH) DNA-binding superfamily protein
AT1G01300	K9K14K23	Eukaryotic aspartyl protease family protein
AT1G01320	K9K14K23	Tetratricopeptide repeat (TPR)-like superfamily protein
AT1G01350	K9K14K23	Zinc finger (CCCH-type/C3HC4-type RING finger) family protein
AT1G01360	K9K14K23	regulatory component of ABA receptor 1
AT1G01390	K9K14K23	UDP-Glycosyltransferase superfamily protein
AT1G01430	K9K14K23	TRICHOME BIREFRINGENCE-LIKE 25
AT1G01440	K9K14K23	Protein of unknown function (DUF3133)
AT1G01470	K9K14K23	Late embryogenesis abundant protein
AT1G01490	K9K14K23	Heavy metal transport/detoxification superfamily protein
AT1G01500	K9K14K23	Erythronate-4-phosphate dehydrogenase family protein
AT1G01510	K9K14K23	NAD(P)-binding Rossmann-fold superfamily protein
AT1G01540	K9K14K23	Protein kinase superfamily protein
AT1G01550	K9K14K23	Protein of unknown function (DUF793)
AT1G01600	K9K14K23	cytochrome P450, family 86, subfamily A, polypeptide 4
AT1G01610	K9K14K23	glycerol-3-phosphate acyltransferase 4
AT1G01620	K9K14K23	plasma membrane intrinsic protein 1C
AT1G01650	K9K14K23	SIGNAL PEPTIDE PEPTIDASE-LIKE 4
AT1G01710	K9K14K23	Acyl-CoA thioesterase family protein
AT1G01720	K9K14K23	NAC (No Apical Meristem) domain transcriptional regulator superfamily protein
AT1G01730	K9K14K23	unknown protein; FUNCTIONS IN: molecular_function unknown; INVOLVED IN: biological_process unknown; LOCATED IN: chloroplast; EXPRESSED IN: 23 plant structures; EXPRESSED DURING: 13 growth stages; Has 42 Blast hits to 42 proteins in 17 species: Archae - 0; Bacteria - 2; Metazoa - 5; Fungi - 1; Plants - 34; Viruses - 0; Other Eukaryotes - 0 (source: NCBI BLink).
AT1G01770	K9K14K23	unknown protein; CONTAINS InterPro DOMAIN/s: Protein of unknown function DUF1446 (InterPro:IPR010839); Has 1597 Blast hits to 1509 proteins in 306 species: Archae - 4; Bacteria - 843; Metazoa - 22; Fungi - 131; Plants - 31; Viruses - 0; Other Eukaryotes - 566 (source: NCBI BLink).
AT1G01800	K9K14K23	NAD(P)-binding Rossmann-fold superfamily protein
AT1G01830	K9K14K23	ARM repeat superfamily protein
AT1G01840	K9K14K23	unknown protein; Has 23 Blast hits to 23 proteins in 9 species: Archae - 0; Bacteria - 0; Metazoa - 0; Fungi - 0; Plants - 23; Viruses - 0; Other Eukaryotes - 0 (source: NCBI BLink).
AT1G01860	K9K14K23	Ribosomal RNA adenine dimethylase family protein
AT1G01910	K9K14K23	P-loop containing nucleoside triphosphate hydrolases superfamily protein
AT1G01960	K9K14K23	SEC7-like guanine nucleotide exchange family protein
AT1G01970	K9K14K23	Tetratricopeptide repeat (TPR)-like superfamily protein
AT1G01990	K9K14K23	unknown protein; Has 32 Blast hits to 32 proteins in 6 species: Archae - 0; Bacteria - 0; Metazoa - 0; Fungi - 0; Plants - 32; Viruses - 0; Other Eukaryotes - 0 (source: NCBI BLink).
AT1G02000	K9K14K23	UDP-D-glucuronate 4-epimerase 2
AT1G02020	K9K14K23	nitroreductase family protein
AT1G02060	K9K14K23	Tetratricopeptide repeat (TPR)-like superfamily protein
AT1G02110	K9K14K23	Protein of unknown function (DUF630 and DUF632)
AT1G02120	K9K14K23	GRAM domain family protein
AT1G02150	K9K14K23	Tetratricopeptide repeat (TPR)-like superfamily protein
AT1G02170	K9K14K23	metacaspase 1
AT1G02205	K9K14K23	Fatty acid hydroxylase superfamily
AT1G02270	K9K14K23	Calcium-binding endonuclease/exonuclease/phosphatase family
AT1G02290	K9K14K23	unknown protein; BEST Arabidopsis thaliana protein match is: unknown protein (TAIR:AT3G45830.1); Has 134 Blast hits to 134 proteins in 37 species: Archae - 0; Bacteria - 0; Metazoa - 54; Fungi - 0; Plants - 78; Viruses - 0; Other Eukaryotes - 2 (source: NCBI BLink).
AT1G02305	K9K14K23	Cysteine proteinases superfamily protein
AT1G02330	K9K14K23	CONTAINS InterPro DOMAIN/s: Hepatocellular carcinoma-associated antigen 59 (InterPro:IPR010756); Has 1239 Blast hits to 998 proteins in 204 species: Archae - 4; Bacteria - 71; Metazoa - 421; Fungi - 109; Plants - 87; Viruses - 5; Other Eukaryotes - 542 (source: NCBI BLink).
AT1G02340	K9K14K23	basic helix-loop-helix (bHLH) DNA-binding superfamily protein
AT1G02370	K9K14K23	Tetratricopeptide repeat (TPR)-like superfamily protein
AT1G02400	K9K14K23	gibberellin 2-oxidase 6
AT1G02405	K9K14K23	proline-rich family protein
AT1G02410	K9K14K23	cytochrome c oxidase assembly protein CtaG / Cox11 family
AT1G02420	K9K14K23	Pentatricopeptide repeat (PPR) superfamily protein
AT1G02475	K9K14K23	Polyketide cyclase/dehydrase and lipid transport superfamily protein
AT1G02500	K9K14K23	S-adenosylmethionine synthetase 1
AT1G02560	K9K14K23	nuclear encoded CLP protease 5
AT1G02640	K9K14K23	beta-xylosidase 2
AT1G02650	K9K14K23	Tetratricopeptide repeat (TPR)-like superfamily protein
AT1G02660	K9K14K23	alpha/beta-Hydrolases superfamily protein
AT1G02680	K9K14K23	TBP-associated factor 13
AT1G02720	K9K14K23	galacturonosyltransferase 5
AT1G02740	K9K14K23	MRG family protein
AT1G02780	K9K14K23	Ribosomal protein L19e family protein
AT1G02800	K9K14K23	cellulase 2
AT1G02816	K9K14K23	Protein of unknown function, DUF538
AT1G02840	K9K14K23	RNA-binding (RRM/RBD/RNP motifs) family protein
AT1G02870	K9K14K23	FUNCTIONS IN: molecular_function unknown; INVOLVED IN: biological_process unknown; EXPRESSED IN: 23 plant structures; EXPRESSED DURING: 13 growth stages; CONTAINS InterPro DOMAIN/s: Ribosome biogenesis protein Nop16 (InterPro:IPR019002); Has 104 Blast hits to 104 proteins in 57 species: Archae - 0; Bacteria - 0; Metazoa - 0; Fungi - 63; Plants - 35; Viruses - 0; Other Eukaryotes - 6 (source: NCBI…
AT1G02880	K9K14K23	thiamin pyrophosphokinase1
AT1G02890	K9K14K23	AAA-type ATPase family protein
AT1G02900	K9K14K23	rapid alkalinization factor 1
AT1G02910	K9K14K23	tetratricopeptide repeat (TPR)-containing protein
AT1G02960	K9K14K23	unknown protein; LOCATED IN: cellular_component unknown; EXPRESSED IN: 23 plant structures; EXPRESSED DURING: 13 growth stages; BEST Arabidopsis thaliana protein match is: unknown protein (TAIR:AT1G02965.1); Has 35333 Blast hits to 34131 proteins in 2444 species: Archae - 798; Bacteria - 22429; Metazoa - 974; Fungi - 991; Plants - 531; Viruses - 0; Other Eukaryotes - 9610 (source: NCBI BLink).
AT1G03000	K9K14K23	peroxin 6
AT1G03030	K9K14K23	P-loop containing nucleoside triphosphate hydrolases superfamily protein
AT1G03040	K9K14K23	basic helix-loop-helix (bHLH) DNA-binding superfamily protein
AT1G03090	K9K14K23	methylcrotonyl-CoA carboxylase alpha chain, mitochondrial / 3-methylcrotonyl-CoA carboxylase 1 (MCCA)
AT1G03130	K9K14K23	photosystem I subunit D-2
AT1G03140	K9K14K23	splicing factor Prp18 family protein
AT1G03160	K9K14K23	FZO-like
AT1G03210	K9K14K23	Phenazine biosynthesis PhzC/PhzF protein
AT1G03220	K9K14K23	Eukaryotic aspartyl protease family protein
AT1G03230	K9K14K23	Eukaryotic aspartyl protease family protein
AT1G03250	K9K14K23	unknown protein; FUNCTIONS IN: molecular_function unknown; INVOLVED IN: biological_process unknown; LOCATED IN: cellular_component unknown; EXPRESSED IN: 24 plant structures; EXPRESSED DURING: 15 growth stages.
AT1G03260	K9K14K23	SNARE associated Golgi protein family
AT1G03280	K9K14K23	Transcription factor TFIIE, alpha subunit
AT1G03300	K9K14K23	DOMAIN OF UNKNOWN FUNCTION 724 1
AT1G03330	K9K14K23	Small nuclear ribonucleoprotein family protein
AT1G03350	K9K14K23	BSD domain-containing protein
AT1G03370	K9K14K23	C2 calcium/lipid-binding and GRAM domain containing protein
AT1G03380	K9K14K23	homolog of yeast autophagy 18 (ATG18) G
AT1G03400	K9K14K23	2-oxoglutarate (2OG) and Fe(II)-dependent oxygenase superfamily protein
AT1G03420	K9K14K23	transposable element gene
AT1G03430	K9K14K23	histidine-containing phosphotransfer factor 5
AT1G03440	K9K14K23	Leucine-rich repeat (LRR) family protein
AT1G03475	K9K14K23	Coproporphyrinogen III oxidase
AT1G03506	K9K14K23	snoRNA
AT1G03520	K9K14K23	Core-2/I-branching beta-1,6-N-acetylglucosaminyltransferase family protein
AT1G03540	K9K14K23	Pentatricopeptide repeat (PPR-like) superfamily protein
AT1G03560	K9K14K23	Pentatricopeptide repeat (PPR-like) superfamily protein
AT1G03600	K9K14K23	photosystem II family protein
AT1G03610	K9K14K23	Protein of unknown function (DUF789)
AT1G03680	K9K14K23	thioredoxin M-type 1
AT1G03687	K9K14K23	DTW domain-containing protein
AT1G03730	K9K14K23	unknown protein; BEST Arabidopsis thaliana protein match is: unknown protein (TAIR:AT4G03600.1); Has 50 Blast hits to 50 proteins in 10 species: Archae - 0; Bacteria - 0; Metazoa - 0; Fungi - 0; Plants - 50; Viruses - 0; Other Eukaryotes - 0 (source: NCBI BLink).
AT1G03740	K9K14K23	Protein kinase superfamily protein
AT1G03790	K9K14K23	Zinc finger C-x8-C-x5-C-x3-H type family protein
AT1G03800	K9K14K23	ERF domain protein 10
AT1G03860	K9K14K23	prohibitin 2
AT1G03870	K9K14K23	FASCICLIN-like arabinoogalactan 9
AT1G03900	K9K14K23	non-intrinsic ABC protein 4
AT1G03910	K9K14K23	Encodes the Arabidopsis homolog of a conserved eukaryotic protein without known functional domains. The protein that localizes to nuclear speckles and colocalizes with known splicing proteins.
AT1G03930	K9K14K23	dual specificity kinase 1
AT1G03935	K9K14K23	snoRNA
AT1G03980	K9K14K23	phytochelatin synthase 2
AT1G04000	K9K14K23	unknown protein; BEST Arabidopsis thaliana protein match is: unknown protein (TAIR:AT5G44060.1); Has 62 Blast hits to 62 proteins in 10 species: Archae - 0; Bacteria - 0; Metazoa - 0; Fungi - 0; Plants - 62; Viruses - 0; Other Eukaryotes - 0 (source: NCBI BLink).
AT1G04070	K9K14K23	translocase of outer membrane 22-I
AT1G04130	K9K14K23	Tetratricopeptide repeat (TPR)-like superfamily protein
AT1G04140	K9K14K23	Transducin family protein / WD-40 repeat family protein
AT1G04170	K9K14K23	eukaryotic translation initiation factor 2 gamma subunit
AT1G04200	K9K14K23	FUNCTIONS IN: molecular_function unknown; INVOLVED IN: N-terminal protein myristoylation; LOCATED IN: cellular_component unknown; EXPRESSED IN: 22 plant structures; EXPRESSED DURING: 13 growth stages; CONTAINS InterPro DOMAIN/s: Dymeclin (InterPro:IPR019142); Has 395 Blast hits to 389 proteins in 117 species: Archae - 0; Bacteria - 0; Metazoa - 262; Fungi - 21; Plants - 68; Viruses - 0; Other Euk…
AT1G04210	K9K14K23	Leucine-rich repeat protein kinase family protein
AT1G04220	K9K14K23	3-ketoacyl-CoA synthase 2
AT1G04230	K9K14K23	Protein of unknown function (DUF2361)
AT1G04240	K9K14K23	AUX/IAA transcriptional regulator family protein
AT1G04260	K9K14K23	CAMV movement protein interacting protein 7
AT1G04270	K9K14K23	cytosolic ribosomal protein S15
AT1G04280	K9K14K23	P-loop containing nucleoside triphosphate hydrolases superfamily protein
AT1G04295	K9K14K23	other RNA
AT1G04300	K9K14K23	TRAF-like superfamily protein
AT1G04310	K9K14K23	ethylene response sensor 2
AT1G04340	K9K14K23	HR-like lesion-inducing protein-related
AT1G04390	K9K14K23	BTB/POZ domain-containing protein
AT1G04400	K9K14K23	cryptochrome 2
AT1G04410	K9K14K23	Lactate/malate dehydrogenase family protein
AT1G04430	K9K14K23	S-adenosyl-L-methionine-dependent methyltransferases superfamily protein
AT1G04440	K9K14K23	casein kinase like 13
AT1G04480	K9K14K23	Ribosomal protein L14p/L23e family protein
AT1G04520	K9K14K23	plasmodesmata-located protein 2
AT1G04530	K9K14K23	Tetratricopeptide repeat (TPR)-like superfamily protein
AT1G04550	K9K14K23	AUX/IAA transcriptional regulator family protein
AT1G04555	K9K14K23	unknown protein; FUNCTIONS IN: molecular_function unknown; INVOLVED IN: biological_process unknown; LOCATED IN: cellular_component unknown; BEST Arabidopsis thaliana protein match is: unknown protein (TAIR:AT4G33380.1); Has 84 Blast hits to 83 proteins in 15 species: Archae - 0; Bacteria - 0; Metazoa - 9; Fungi - 0; Plants - 75; Viruses - 0; Other Eukaryotes - 0 (source: NCBI BLink).
AT1G04630	K9K14K23	GRIM-19 protein
AT1G04690	K9K14K23	potassium channel beta subunit 1
AT1G04750	K9K14K23	vesicle-associated membrane protein 721
AT1G04770	K9K14K23	Tetratricopeptide repeat (TPR)-like superfamily protein
AT1G04780	K9K14K23	Ankyrin repeat family protein
AT1G04830	K9K14K23	Ypt/Rab-GAP domain of gyp1p superfamily protein
AT1G04850	K9K14K23	ubiquitin-associated (UBA)/TS-N domain-containing protein
AT1G04910	K9K14K23	O-fucosyltransferase family protein
AT1G04930	K9K14K23	hydroxyproline-rich glycoprotein family protein
AT1G04940	K9K14K23	translocon at the inner envelope membrane of chloroplasts 20
AT1G04960	K9K14K23	Protein of unknown function (DUF1664)
AT1G04985	K9K14K23	unknown protein; Has 37 Blast hits to 37 proteins in 11 species: Archae - 0; Bacteria - 0; Metazoa - 0; Fungi - 0; Plants - 37; Viruses - 0; Other Eukaryotes - 0 (source: NCBI BLink).
AT1G04990	K9K14K23	Zinc finger C-x8-C-x5-C-x3-H type family protein
AT1G05000	K9K14K23	Phosphotyrosine protein phosphatases superfamily protein
AT1G05010	K9K14K23	ethylene-forming enzyme
AT1G05020	K9K14K23	ENTH/ANTH/VHS superfamily protein
AT1G05055	K9K14K23	general transcription factor II H2
AT1G05060	K9K14K23	unknown protein; Has 34 Blast hits to 34 proteins in 13 species: Archae - 0; Bacteria - 0; Metazoa - 0; Fungi - 0; Plants - 34; Viruses - 0; Other Eukaryotes - 0 (source: NCBI BLink).
AT1G05070	K9K14K23	Protein of unknown function (DUF1068)
AT1G05100	K9K14K23	mitogen-activated protein kinase kinase kinase 18
AT1G05135	K9K14K23	pseudogene of unknown protein
AT1G05150	K9K14K23	Calcium-binding tetratricopeptide family protein
AT1G05180	K9K14K23	NAD(P)-binding Rossmann-fold superfamily protein
AT1G05190	K9K14K23	Ribosomal protein L6 family
AT1G05200	K9K14K23	glutamate receptor 3.4
AT1G05270	K9K14K23	TraB family protein
AT1G05350	K9K14K23	NAD(P)-binding Rossmann-fold superfamily protein
AT1G05370	K9K14K23	Sec14p-like phosphatidylinositol transfer family protein
AT1G05500	K9K14K23	Calcium-dependent lipid-binding (CaLB domain) family protein
AT1G05520	K9K14K23	Sec23/Sec24 protein transport family protein
AT1G05575	K9K14K23	unknown protein; FUNCTIONS IN: molecular_function unknown; INVOLVED IN: anaerobic respiration; LOCATED IN: endomembrane system; EXPRESSED IN: 17 plant structures; EXPRESSED DURING: 9 growth stages; BEST Arabidopsis thaliana protein match is: unknown protein (TAIR:AT2G31945.1); Has 63 Blast hits to 63 proteins in 10 species: Archae - 0; Bacteria - 0; Metazoa - 0; Fungi - 0; Plants - 63; Viruses - …
AT1G05600	K9K14K23	Tetratricopeptide repeat (TPR)-like superfamily protein
AT1G05630	K9K14K23	Endonuclease/exonuclease/phosphatase family protein
AT1G05710	K9K14K23	basic helix-loop-helix (bHLH) DNA-binding superfamily protein
AT1G05730	K9K14K23	Eukaryotic protein of unknown function (DUF842)
AT1G05750	K9K14K23	Tetratricopeptide repeat (TPR)-like superfamily protein
AT1G05780	K9K14K23	Vacuolar ATPase assembly integral membrane protein VMA21-like domain
AT1G05805	K9K14K23	basic helix-loop-helix (bHLH) DNA-binding superfamily protein
AT1G05830	K9K14K23	trithorax-like protein 2
AT1G05840	K9K14K23	Eukaryotic aspartyl protease family protein
AT1G05850	K9K14K23	Chitinase family protein
AT1G05860	K9K14K23	unknown protein; FUNCTIONS IN: molecular_function unknown; INVOLVED IN: biological_process unknown; LOCATED IN: chloroplast; EXPRESSED IN: 20 plant structures; EXPRESSED DURING: 11 growth stages; BEST Arabidopsis thaliana protein match is: unknown protein (TAIR:AT2G31600.1); Has 101 Blast hits to 100 proteins in 32 species: Archae - 0; Bacteria - 0; Metazoa - 28; Fungi - 2; Plants - 66; Viruses -…
AT1G05870	K9K14K23	Protein of unknown function (DUF1685)
AT1G05890	K9K14K23	RING/U-box superfamily protein
AT1G05900	K9K14K23	endonuclease III 2
AT1G05940	K9K14K23	cationic amino acid transporter 9
AT1G05970	K9K14K23	RNA-binding (RRM/RBD/RNP motifs) family protein
AT1G06002	K9K14K23	Potential natural antisense gene, locus overlaps with AT1G06000
AT1G06010	K9K14K23	unknown protein; Has 25 Blast hits to 25 proteins in 9 species: Archae - 0; Bacteria - 0; Metazoa - 0; Fungi - 0; Plants - 25; Viruses - 0; Other Eukaryotes - 0 (source: NCBI BLink).
AT1G06040	K9K14K23	B-box zinc finger family protein
AT1G06060	K9K14K23	LisH and RanBPM domains containing protein
AT1G06070	K9K14K23	Basic-leucine zipper (bZIP) transcription factor family protein
AT1G06110	K9K14K23	SKP1/ASK-interacting protein 16
AT1G06130	K9K14K23	glyoxalase 2-4
AT1G06150	K9K14K23	basic helix-loop-helix (bHLH) DNA-binding superfamily protein
AT1G06200	K9K14K23	Peptidase S24/S26A/S26B/S26C family protein
AT1G06210	K9K14K23	ENTH/VHS/GAT family protein
AT1G06230	K9K14K23	global transcription factor group E4
AT1G06290	K9K14K23	acyl-CoA oxidase 3
AT1G06370	K9K14K23	pseudogene, similar to putative glycolipid alpha-mannosyltransferase, blastp match of 41% identity and 9.6e-10 P-value to GP|13161358|dbj|BAB32949.1||AP002908 putative glycolipid alpha-mannosyltransferase {Oryza sativa (japonica cultivar-group)}
AT1G06380	K9K14K23	Ribosomal protein L1p/L10e family
AT1G06390	K9K14K23	GSK3/SHAGGY-like protein kinase 1
AT1G06400	K9K14K23	Ras-related small GTP-binding family protein
AT1G06410	K9K14K23	trehalose-phosphatase/synthase 7
AT1G06430	K9K14K23	FTSH protease 8
AT1G06450	K9K14K23	Polynucleotidyl transferase, ribonuclease H-like superfamily protein
AT1G06510	K9K14K23	unknown protein; FUNCTIONS IN: molecular_function unknown; INVOLVED IN: biological_process unknown; LOCATED IN: chloroplast; EXPRESSED IN: 21 plant structures; EXPRESSED DURING: 13 growth stages; Has 376 Blast hits to 369 proteins in 152 species: Archae - 5; Bacteria - 113; Metazoa - 105; Fungi - 46; Plants - 27; Viruses - 2; Other Eukaryotes - 78 (source: NCBI BLink).
AT1G06530	K9K14K23	Tropomyosin-related
AT1G06570	K9K14K23	phytoene desaturation 1
AT1G06580	K9K14K23	Pentatricopeptide repeat (PPR) superfamily protein
AT1G06620	K9K14K23	2-oxoglutarate (2OG) and Fe(II)-dependent oxygenase superfamily protein
AT1G06630	K9K14K23	F-box/RNI-like superfamily protein
AT1G06640	K9K14K23	2-oxoglutarate (2OG) and Fe(II)-dependent oxygenase superfamily protein
AT1G06645	K9K14K23	2-oxoglutarate (2OG) and Fe(II)-dependent oxygenase superfamily protein
AT1G06650	K9K14K23	2-oxoglutarate (2OG) and Fe(II)-dependent oxygenase superfamily protein
AT1G06710	K9K14K23	Tetratricopeptide repeat (TPR)-like superfamily protein
AT1G06730	K9K14K23	pfkB-like carbohydrate kinase family protein
AT1G06760	K9K14K23	winged-helix DNA-binding transcription factor family protein
AT1G06800	K9K14K23	alpha/beta-Hydrolases superfamily protein
AT1G06820	K9K14K23	carotenoid isomerase
AT1G06850	K9K14K23	basic leucine-zipper 52
AT1G06870	K9K14K23	Peptidase S24/S26A/S26B/S26C family protein
AT1G06890	K9K14K23	nodulin MtN21 /EamA-like transporter family protein
AT1G06910	K9K14K23	TRF-like 7
AT1G06950	K9K14K23	translocon at the inner envelope membrane of chloroplasts 110
AT1G07000	K9K14K23	exocyst subunit exo70 family protein B2
AT1G07030	K9K14K23	Mitochondrial substrate carrier family protein
AT1G07040	K9K14K23	unknown protein; INVOLVED IN: biological_process unknown; LOCATED IN: chloroplast; EXPRESSED IN: 24 plant structures; EXPRESSED DURING: 14 growth stages; BEST Arabidopsis thaliana protein match is: unknown protein (TAIR:AT1G27030.1); Has 540 Blast hits to 538 proteins in 187 species: Archae - 0; Bacteria - 333; Metazoa - 0; Fungi - 0; Plants - 67; Viruses - 0; Other Eukaryotes - 140 (source: NCBI…
AT1G07080	K9K14K23	Thioredoxin superfamily protein
AT1G07090	K9K14K23	Protein of unknown function (DUF640)
AT1G07110	K9K14K23	fructose-2,6-bisphosphatase
AT1G07130	K9K14K23	Nucleic acid-binding, OB-fold-like protein
AT1G07135	K9K14K23	glycine-rich protein
AT1G07140	K9K14K23	Pleckstrin homology (PH) domain superfamily protein
AT1G07150	K9K14K23	mitogen-activated protein kinase kinase kinase 13
AT1G07160	K9K14K23	Protein phosphatase 2C family protein
AT1G07170	K9K14K23	PHF5-like protein
AT1G07200	K9K14K23	Double Clp-N motif-containing P-loop nucleoside triphosphate hydrolases superfamily protein
AT1G07230	K9K14K23	non-specific phospholipase C1
AT1G07240	K9K14K23	UDP-glucosyl transferase 71C5
AT1G07250	K9K14K23	UDP-glucosyl transferase 71C4
AT1G07260	K9K14K23	UDP-glucosyl transferase 71C3
AT1G07290	K9K14K23	golgi nucleotide sugar transporter 2
AT1G07310	K9K14K23	Calcium-dependent lipid-binding (CaLB domain) family protein
AT1G07320	K9K14K23	ribosomal protein L4
AT1G07360	K9K14K23	CCCH-type zinc fingerfamily protein with RNA-binding domain
AT1G07430	K9K14K23	highly ABA-induced PP2C gene 2
AT1G07440	K9K14K23	NAD(P)-binding Rossmann-fold superfamily protein
AT1G07510	K9K14K23	FTSH protease 10
AT1G07520	K9K14K23	GRAS family transcription factor
AT1G07530	K9K14K23	SCARECROW-like 14
AT1G07570	K9K14K23	Protein kinase superfamily protein
AT1G07590	K9K14K23	Tetratricopeptide repeat (TPR)-like superfamily protein
AT1G07615	K9K14K23	GTP-binding protein Obg/CgtA
AT1G07630	K9K14K23	pol-like 5
AT1G07650	K9K14K23	Leucine-rich repeat transmembrane protein kinase
AT1G07660	K9K14K23	Histone superfamily protein
AT1G07670	K9K14K23	endomembrane-type CA-ATPase 4
AT1G07720	K9K14K23	3-ketoacyl-CoA synthase 3
AT1G07728	K9K14K23	other RNA
AT1G07750	K9K14K23	RmlC-like cupins superfamily protein
AT1G07790	K9K14K23	Histone superfamily protein
AT1G07890	K9K14K23	ascorbate peroxidase 1
AT1G07901	K9K14K23	unknown protein; Has 30201 Blast hits to 17322 proteins in 780 species: Archae - 12; Bacteria - 1396; Metazoa - 17338; Fungi - 3422; Plants - 5037; Viruses - 0; Other Eukaryotes - 2996 (source: NCBI BLink).
AT1G07920	K9K14K23	GTP binding Elongation factor Tu family protein
AT1G07930	K9K14K23	GTP binding Elongation factor Tu family protein
AT1G07950	K9K14K23	Surfeit locus protein 5 subunit 22 of Mediator complex
AT1G07970	K9K14K23	CONTAINS InterPro DOMAIN/s: Cytochrome B561-related, N-terminal (InterPro:IPR019176); Has 215 Blast hits to 213 proteins in 79 species: Archae - 0; Bacteria - 6; Metazoa - 131; Fungi - 22; Plants - 42; Viruses - 0; Other Eukaryotes - 14 (source: NCBI BLink).
AT1G07990	K9K14K23	SIT4 phosphatase-associated family protein
AT1G08000	K9K14K23	GATA transcription factor 10
AT1G08060	K9K14K23	ATP-dependent helicase family protein
AT1G08110	K9K14K23	lactoylglutathione lyase family protein / glyoxalase I family protein
AT1G08180	K9K14K23	unknown protein; Has 53 Blast hits to 53 proteins in 9 species: Archae - 0; Bacteria - 0; Metazoa - 1; Fungi - 0; Plants - 52; Viruses - 0; Other Eukaryotes - 0 (source: NCBI BLink).
AT1G08190	K9K14K23	vacuolar protein sorting 41
AT1G08200	K9K14K23	UDP-D-apiose/UDP-D-xylose synthase 2
AT1G08250	K9K14K23	arogenate dehydratase 6
AT1G08270	K9K14K23	CONTAINS InterPro DOMAIN/s: MIT (InterPro:IPR007330); BEST Arabidopsis thaliana protein match is: AAA-type ATPase family protein (TAIR:AT2G27600.1); Has 35333 Blast hits to 34131 proteins in 2444 species: Archae - 798; Bacteria - 22429; Metazoa - 974; Fungi - 991; Plants - 531; Viruses - 0; Other Eukaryotes - 9610 (source: NCBI BLink).
AT1G08315	K9K14K23	ARM repeat superfamily protein
AT1G08370	K9K14K23	decapping 1
AT1G08390	K9K14K23	unknown protein; Has 62 Blast hits to 62 proteins in 27 species: Archae - 0; Bacteria - 0; Metazoa - 34; Fungi - 0; Plants - 28; Viruses - 0; Other Eukaryotes - 0 (source: NCBI BLink).
AT1G08400	K9K14K23	RINT-1 / TIP-1 family
AT1G08420	K9K14K23	BRI1 suppressor 1 (BSU1)-like 2
AT1G08460	K9K14K23	histone deacetylase 8
AT1G08480	K9K14K23	predicted to encode subunit 6 of mitochondrial complex II and to participate in the respiratory chain
AT1G08490	K9K14K23	chloroplastic NIFS-like cysteine desulfurase
AT1G08510	K9K14K23	fatty acyl-ACP thioesterases B
AT1G08520	K9K14K23	ALBINA 1
AT1G08570	K9K14K23	atypical CYS HIS rich thioredoxin 4
AT1G08592	K9K14K23	Potential natural antisense gene, locus overlaps with AT1G08590
AT1G08640	K9K14K23	Chloroplast J-like domain 1
AT1G08660	K9K14K23	MALE GAMETOPHYTE DEFECTIVE 2
AT1G08720	K9K14K23	Protein kinase superfamily protein
AT1G08760	K9K14K23	Plant protein of unknown function (DUF936)
AT1G08770	K9K14K23	prenylated RAB acceptor 1.E
AT1G08780	K9K14K23	ABI3-interacting protein 3
AT1G08820	K9K14K23	vamp/synaptobrevin-associated protein 27-2
AT1G08830	K9K14K23	copper/zinc superoxide dismutase 1
AT1G08845	K9K14K23	Ribosomal L18p/L5e family protein
AT1G08880	K9K14K23	Histone superfamily protein
AT1G08900	K9K14K23	Major facilitator superfamily protein
AT1G08910	K9K14K23	zinc ion binding;zinc ion binding
AT1G08920	K9K14K23	ERD (early response to dehydration) six-like 1
AT1G08930	K9K14K23	Major facilitator superfamily protein
AT1G08940	K9K14K23	Phosphoglycerate mutase family protein
AT1G08960	K9K14K23	cation exchanger 11
AT1G08970	K9K14K23	nuclear factor Y, subunit C9
AT1G09020	K9K14K23	homolog of yeast sucrose nonfermenting 4
AT1G09060	K9K14K23	Zinc finger, RING-type;Transcription factor jumonji/aspartyl beta-hydroxylase
AT1G09070	K9K14K23	soybean gene regulated by cold-2
AT1G09130	K9K14K23	ATP-dependent caseinolytic (Clp) protease/crotonase family protein
AT1G09195	K9K14K23	FUNCTIONS IN: molecular_function unknown; INVOLVED IN: biological_process unknown; CONTAINS InterPro DOMAIN/s: Metal-dependent phosphohydrolase, HD subdomain (InterPro:IPR006674), Ppx/GppA phosphatase (InterPro:IPR003695).
AT1G09200	K9K14K23	Histone superfamily protein
AT1G09230	K9K14K23	RNA-binding (RRM/RBD/RNP motifs) family protein
AT1G09250	K9K14K23	basic helix-loop-helix (bHLH) DNA-binding superfamily protein
AT1G09270	K9K14K23	importin alpha isoform 4
AT1G09280	K9K14K23	CONTAINS InterPro DOMAIN/s: Rhodanese-like (InterPro:IPR001763), Serine hydrolase (InterPro:IPR005645); BEST Arabidopsis thaliana protein match is: Rhodanese/Cell cycle control phosphatase superfamily protein (TAIR:AT2G40760.1); Has 5925 Blast hits to 5912 proteins in 1592 species: Archae - 0; Bacteria - 2946; Metazoa - 156; Fungi - 408; Plants - 229; Viruses - 0; Other Eukaryotes - 2186 (source:…
AT1G09320	K9K14K23	agenet domain-containing protein
AT1G09400	K9K14K23	FMN-linked oxidoreductases superfamily protein
AT1G09415	K9K14K23	NIM1-interacting 3
AT1G09430	K9K14K23	ATP-citrate lyase A-3
AT1G09520	K9K14K23	LOCATED IN: chloroplast; EXPRESSED IN: 21 plant structures; EXPRESSED DURING: 12 growth stages; CONTAINS InterPro DOMAIN/s: Zinc finger, PHD-type, conserved site (InterPro:IPR019786); BEST Arabidopsis thaliana protein match is: PHD finger family protein (TAIR:AT3G17460.1); Has 56 Blast hits to 56 proteins in 17 species: Archae - 0; Bacteria - 2; Metazoa - 0; Fungi - 4; Plants - 46; Viruses - 0; O…
AT1G09530	K9K14K23	phytochrome interacting factor 3
AT1G09540	K9K14K23	myb domain protein 61
AT1G09560	K9K14K23	germin-like protein 5
AT1G09570	K9K14K23	phytochrome A
AT1G09575	K9K14K23	Protein of unknown function (DUF607)
AT1G09620	K9K14K23	ATP binding;leucine-tRNA ligases;aminoacyl-tRNA ligases;nucleotide binding;ATP binding;aminoacyl-tRNA ligases
AT1G09640	K9K14K23	Translation elongation factor EF1B, gamma chain
AT1G09645	K9K14K23	unknown protein; BEST Arabidopsis thaliana protein match is: unknown protein (TAIR:AT1G57765.1); Has 35333 Blast hits to 34131 proteins in 2444 species: Archae - 798; Bacteria - 22429; Metazoa - 974; Fungi - 991; Plants - 531; Viruses - 0; Other Eukaryotes - 9610 (source: NCBI BLink).
AT1G09690	K9K14K23	Translation protein SH3-like family protein
AT1G09740	K9K14K23	Adenine nucleotide alpha hydrolases-like superfamily protein
AT1G09760	K9K14K23	U2 small nuclear ribonucleoprotein A
AT1G09795	K9K14K23	ATP phosphoribosyl transferase 2
AT1G09870	K9K14K23	histidine acid phosphatase family protein
AT1G09900	K9K14K23	Pentatricopeptide repeat (PPR-like) superfamily protein
AT1G09910	K9K14K23	Rhamnogalacturonate lyase family protein
AT1G09920	K9K14K23	TRAF-type zinc finger-related
AT1G09940	K9K14K23	Glutamyl-tRNA reductase family protein
AT1G09950	K9K14K23	RESPONSE TO ABA AND SALT 1
AT1G09970	K9K14K23	Leucine-rich receptor-like protein kinase family protein
AT1G10000	K9K14K23	Ribonuclease H-like superfamily protein
AT1G10020	K9K14K23	Protein of unknown function (DUF1005)
AT1G10040	K9K14K23	alpha/beta-Hydrolases superfamily protein
AT1G10090	K9K14K23	Early-responsive to dehydration stress protein (ERD4)
AT1G10095	K9K14K23	Protein prenylyltransferase superfamily protein
AT1G10110	K9K14K23	F-box family protein
AT1G10120	K9K14K23	basic helix-loop-helix (bHLH) DNA-binding superfamily protein
AT1G10130	K9K14K23	endoplasmic reticulum-type calcium-transporting ATPase 3
AT1G10140	K9K14K23	Uncharacterised conserved protein UCP031279
AT1G10150	K9K14K23	Carbohydrate-binding protein
AT1G10160	K9K14K23	transposable element gene
AT1G10170	K9K14K23	NF-X-like 1
AT1G10200	K9K14K23	GATA type zinc finger transcription factor family protein
AT1G10230	K9K14K23	SKP1-like 18
AT1G10270	K9K14K23	glutamine-rich protein 23
AT1G10280	K9K14K23	Core-2/I-branching beta-1,6-N-acetylglucosaminyltransferase family protein
AT1G10290	K9K14K23	dynamin-like protein 6
AT1G10310	K9K14K23	NAD(P)-binding Rossmann-fold superfamily protein
AT1G10320	K9K14K23	Zinc finger C-x8-C-x5-C-x3-H type family protein
AT1G10330	K9K14K23	Tetratricopeptide repeat (TPR)-like superfamily protein
AT1G10350	K9K14K23	DNAJ heat shock family protein
AT1G10390	K9K14K23	Nucleoporin autopeptidase
AT1G10400	K9K14K23	UDP-Glycosyltransferase superfamily protein
AT1G10410	K9K14K23	Protein of unknown function (DUF1336)
AT1G10430	K9K14K23	protein phosphatase 2A-2
AT1G10470	K9K14K23	response regulator 4
AT1G10510	K9K14K23	RNI-like superfamily protein
AT1G10560	K9K14K23	plant U-box 18
AT1G10580	K9K14K23	Transducin/WD40 repeat-like superfamily protein
AT1G10590	K9K14K23	Nucleic acid-binding, OB-fold-like protein
AT1G10600	K9K14K23	associated molecule with the SH3 domain of STAM 2
AT1G10650	K9K14K23	SBP (S-ribonuclease binding protein) family protein
AT1G10670	K9K14K23	ATP-citrate lyase A-1
AT1G10690	K9K14K23	unknown protein; BEST Arabidopsis thaliana protein match is: unknown protein (TAIR:AT1G60783.1); Has 59 Blast hits to 59 proteins in 9 species: Archae - 0; Bacteria - 0; Metazoa - 0; Fungi - 0; Plants - 59; Viruses - 0; Other Eukaryotes - 0 (source: NCBI BLink).
AT1G10700	K9K14K23	phosphoribosyl pyrophosphate (PRPP) synthase 3
AT1G10720	K9K14K23	BSD domain-containing protein
AT1G10730	K9K14K23	Clathrin adaptor complexes medium subunit family protein
AT1G10740	K9K14K23	alpha/beta-Hydrolases superfamily protein
AT1G10830	K9K14K23	15-cis-zeta-carotene isomerase
AT1G10840	K9K14K23	translation initiation factor 3 subunit H1
AT1G10850	K9K14K23	Leucine-rich repeat protein kinase family protein
AT1G10960	K9K14K23	ferredoxin 1
AT1G11050	K9K14K23	Protein kinase superfamily protein
AT1G11060	K9K14K23	WAPL (Wings apart-like protein regulation of heterochromatin) protein
AT1G11090	K9K14K23	alpha/beta-Hydrolases superfamily protein
AT1G11120	K9K14K23	unknown protein; FUNCTIONS IN: molecular_function unknown; INVOLVED IN: biological_process unknown; LOCATED IN: cellular_component unknown; EXPRESSED IN: 10 plant structures; EXPRESSED DURING: 4 anthesis, F mature embryo stage, petal differentiation and expansion stage, E expanded cotyledon stage, D bilateral stage; BEST Arabidopsis thaliana protein match is: unknown protein (TAIR:AT4G28170.1); H…
AT1G11150	K9K14K23	transposable element gene
AT1G11175	K9K14K23	other RNA
AT1G11200	K9K14K23	Protein of unknown function (DUF300)
AT1G11210	K9K14K23	Protein of unknown function (DUF761)
AT1G11240	K9K14K23	CONTAINS InterPro DOMAIN/s: Nucleolar protein 12 (InterPro:IPR019186); Has 2484 Blast hits to 1934 proteins in 262 species: Archae - 0; Bacteria - 90; Metazoa - 921; Fungi - 378; Plants - 144; Viruses - 18; Other Eukaryotes - 933 (source: NCBI BLink).
AT1G11260	K9K14K23	sugar transporter 1
AT1G11270	K9K14K23	F-box and associated interaction domains-containing protein
AT1G11280	K9K14K23	S-locus lectin protein kinase family protein
AT1G11320	K9K14K23	unknown protein; FUNCTIONS IN: molecular_function unknown; INVOLVED IN: biological_process unknown; LOCATED IN: mitochondrion, plastid; EXPRESSED IN: 7 plant structures; EXPRESSED DURING: C globular stage, F mature embryo stage, petal differentiation and expansion stage, E expanded cotyledon stage, D bilateral stage; Has 46 Blast hits to 46 proteins in 14 species: Archae - 0; Bacteria - 2; Metazo…
AT1G11360	K9K14K23	Adenine nucleotide alpha hydrolases-like superfamily protein
AT1G11370	K9K14K23	Pectin lyase-like superfamily protein
AT1G11380	K9K14K23	PLAC8 family protein
AT1G11400	K9K14K23	partner of Y14-MAGO
AT1G11430	K9K14K23	plastid developmental protein DAG, putative
AT1G11440	K9K14K23	BEST Arabidopsis thaliana protein match is: glycine-rich protein (TAIR:AT3G29075.1); Has 19337 Blast hits to 8589 proteins in 488 species: Archae - 26; Bacteria - 641; Metazoa - 7852; Fungi - 2167; Plants - 955; Viruses - 616; Other Eukaryotes - 7080 (source: NCBI BLink).
AT1G11480	K9K14K23	eukaryotic translation initiation factor-related
AT1G11592	K9K14K23	other RNA
AT1G11630	K9K14K23	Tetratricopeptide repeat (TPR)-like superfamily protein
AT1G11650	K9K14K23	RNA-binding (RRM/RBD/RNP motifs) family protein
AT1G11670	K9K14K23	MATE efflux family protein
AT1G11680	K9K14K23	CYTOCHROME P450 51G1
AT1G11700	K9K14K23	Protein of unknown function, DUF584
AT1G11710	K9K14K23	Pentatricopeptide repeat (PPR) superfamily protein
AT1G11750	K9K14K23	CLP protease proteolytic subunit 6
AT1G11755	K9K14K23	Undecaprenyl pyrophosphate synthetase family protein
AT1G11760	K9K14K23	MED32; Has 41 Blast hits to 40 proteins in 14 species: Archae - 0; Bacteria - 0; Metazoa - 0; Fungi - 0; Plants - 41; Viruses - 0; Other Eukaryotes - 0 (source: NCBI BLink).
AT1G11800	K9K14K23	endonuclease/exonuclease/phosphatase family protein
AT1G11820	K9K14K23	O-Glycosyl hydrolases family 17 protein
AT1G11860	K9K14K23	Glycine cleavage T-protein family
AT1G11870	K9K14K23	Seryl-tRNA synthetase
AT1G11880	K9K14K23	transferases, transferring hexosyl groups
AT1G11905	K9K14K23	B-cell receptor-associated protein 31-like
AT1G11910	K9K14K23	aspartic proteinase A1
AT1G11930	K9K14K23	Predicted pyridoxal phosphate-dependent enzyme, YBL036C type
AT1G12020	K9K14K23	unknown protein; BEST Arabidopsis thaliana protein match is: unknown protein (TAIR:AT1G62422.1); Has 89 Blast hits to 88 proteins in 16 species: Archae - 0; Bacteria - 0; Metazoa - 0; Fungi - 0; Plants - 87; Viruses - 0; Other Eukaryotes - 2 (source: NCBI BLink).
AT1G12050	K9K14K23	fumarylacetoacetase, putative
AT1G12060	K9K14K23	BCL-2-associated athanogene 5
AT1G12110	K9K14K23	nitrate transporter 1.1
AT1G12120	K9K14K23	Plant protein of unknown function (DUF863)
AT1G12140	K9K14K23	flavin-monooxygenase glucosinolate S-oxygenase 5
AT1G12160	K9K14K23	Flavin-binding monooxygenase family protein
AT1G12230	K9K14K23	Aldolase superfamily protein
AT1G12240	K9K14K23	Glycosyl hydrolases family 32 protein
AT1G12270	K9K14K23	stress-inducible protein, putative
AT1G12294	K9K14K23	MIR472a; miRNA
AT1G12300	K9K14K23	Tetratricopeptide repeat (TPR)-like superfamily protein
AT1G12310	K9K14K23	Calcium-binding EF-hand family protein
AT1G12330	K9K14K23	unknown protein; INVOLVED IN: biological_process unknown; LOCATED IN: chloroplast; EXPRESSED IN: 21 plant structures; EXPRESSED DURING: 12 growth stages; BEST Arabidopsis thaliana protein match is: unknown protein (TAIR:AT5G12900.1); Has 249 Blast hits to 249 proteins in 27 species: Archae - 0; Bacteria - 0; Metazoa - 7; Fungi - 14; Plants - 217; Viruses - 0; Other Eukaryotes - 11 (source: NCBI B…
AT1G12360	K9K14K23	Sec1/munc18-like (SM) proteins superfamily
AT1G12390	K9K14K23	Cornichon family protein
AT1G12410	K9K14K23	CLP protease proteolytic subunit 2
AT1G12430	K9K14K23	armadillo repeat kinesin 3
AT1G12440	K9K14K23	A20/AN1-like zinc finger family protein
AT1G12450	K9K14K23	SNARE associated Golgi protein family
AT1G12470	K9K14K23	zinc ion binding
AT1G12500	K9K14K23	Nucleotide-sugar transporter family protein
AT1G12520	K9K14K23	copper chaperone for SOD1
AT1G12550	K9K14K23	D-isomer specific 2-hydroxyacid dehydrogenase family protein
AT1G12580	K9K14K23	phosphoenolpyruvate carboxylase-related kinase 1
AT1G12620	K9K14K23	Pentatricopeptide repeat (PPR) superfamily protein
AT1G12640	K9K14K23	MBOAT (membrane bound O-acyl transferase) family protein
AT1G12710	K9K14K23	phloem protein 2-A12
AT1G12730	K9K14K23	GPI transamidase subunit PIG-U
AT1G12750	K9K14K23	RHOMBOID-like protein 6
AT1G12760	K9K14K23	Zinc finger, C3HC4 type (RING finger) family protein
AT1G12800	K9K14K23	Nucleic acid-binding, OB-fold-like protein
AT1G12810	K9K14K23	proline-rich family protein
AT1G12820	K9K14K23	auxin signaling F-box 3
AT1G12830	K9K14K23	unknown protein; FUNCTIONS IN: molecular_function unknown; INVOLVED IN: biological_process unknown; LOCATED IN: cellular_component unknown; EXPRESSED IN: 23 plant structures; EXPRESSED DURING: 13 growth stages; Has 39778 Blast hits to 22088 proteins in 1060 species: Archae - 152; Bacteria - 6161; Metazoa - 14109; Fungi - 6144; Plants - 2156; Viruses - 601; Other Eukaryotes - 10455 (source: NCBI B…
AT1G12840	K9K14K23	vacuolar ATP synthase subunit C (VATC) / V-ATPase C subunit / vacuolar proton pump C subunit (DET3)
AT1G12850	K9K14K23	Phosphoglycerate mutase family protein
AT1G12910	K9K14K23	Transducin/WD40 repeat-like superfamily protein
AT1G12920	K9K14K23	eukaryotic release factor 1-2
AT1G12930	K9K14K23	ARM repeat superfamily protein
AT1G12970	K9K14K23	plant intracellular ras group-related LRR 3
AT1G13000	K9K14K23	Protein of unknown function (DUF707)
AT1G13020	K9K14K23	eukaryotic initiation factor 4B2
AT1G13060	K9K14K23	20S proteasome beta subunit E1
AT1G13090	K9K14K23	cytochrome P450, family 71, subfamily B, polypeptide 28
AT1G13110	K9K14K23	cytochrome P450, family 71 subfamily B, polypeptide 7
AT1G13140	K9K14K23	cytochrome P450, family 86, subfamily C, polypeptide 3
AT1G13160	K9K14K23	ARM repeat superfamily protein
AT1G13180	K9K14K23	Actin-like ATPase superfamily protein
AT1G13190	K9K14K23	RNA-binding (RRM/RBD/RNP motifs) family protein
AT1G13210	K9K14K23	autoinhibited Ca2+/ATPase II
AT1G13250	K9K14K23	galacturonosyltransferase-like 3
AT1G13260	K9K14K23	related to ABI3/VP1 1
AT1G13280	K9K14K23	allene oxide cyclase 4
AT1G13350	K9K14K23	Protein kinase superfamily protein
AT1G13360	K9K14K23	unknown protein; FUNCTIONS IN: molecular_function unknown; INVOLVED IN: biological_process unknown; LOCATED IN: cellular_component unknown; BEST Arabidopsis thaliana protein match is: unknown protein (TAIR:AT3G25870.1).
AT1G13390	K9K14K23	unknown protein; BEST Arabidopsis thaliana protein match is: unknown protein (TAIR:AT1G68490.1); Has 114 Blast hits to 114 proteins in 18 species: Archae - 0; Bacteria - 0; Metazoa - 0; Fungi - 0; Plants - 114; Viruses - 0; Other Eukaryotes - 0 (source: NCBI BLink).
AT1G13440	K9K14K23	glyceraldehyde-3-phosphate dehydrogenase C2
AT1G13450	K9K14K23	Homeodomain-like superfamily protein
AT1G13460	K9K14K23	Protein phosphatase 2A regulatory B subunit family protein
AT1G13570	K9K14K23	F-box/RNI-like superfamily protein
AT1G13630	K9K14K23	Tetratricopeptide repeat (TPR)-like superfamily protein
AT1G13640	K9K14K23	Phosphatidylinositol 3- and 4-kinase family protein
AT1G13690	K9K14K23	ATPase E1
AT1G13700	K9K14K23	6-phosphogluconolactonase 1
AT1G13740	K9K14K23	ABI five binding protein 2
AT1G13870	K9K14K23	calmodulin binding;purine nucleotide binding
AT1G13880	K9K14K23	ELM2 domain-containing protein
AT1G13900	K9K14K23	Purple acid phosphatases superfamily protein
AT1G13930	K9K14K23	Involved in response to salt stress. Knockout mutants are hypersensitive to salt stress.
AT1G13960	K9K14K23	WRKY DNA-binding protein 4
AT1G13990	K9K14K23	unknown protein; FUNCTIONS IN: molecular_function unknown; INVOLVED IN: biological_process unknown; LOCATED IN: chloroplast; EXPRESSED IN: 23 plant structures; EXPRESSED DURING: 13 growth stages; CONTAINS InterPro DOMAIN/s: Protein of unknown function DUF3110 (InterPro:IPR021503); Has 4 Blast hits to 4 proteins in 1 species: Archae - 0; Bacteria - 0; Metazoa - 0; Fungi - 0; Plants - 4; Viruses - …
AT1G14000	K9K14K23	VH1-interacting kinase
AT1G14010	K9K14K23	emp24/gp25L/p24 family/GOLD family protein
AT1G14020	K9K14K23	O-fucosyltransferase family protein
AT1G14030	K9K14K23	Rubisco methyltransferase family protein
AT1G14140	K9K14K23	Mitochondrial substrate carrier family protein
AT1G14185	K9K14K23	Glucose-methanol-choline (GMC) oxidoreductase family protein
AT1G14200	K9K14K23	RING/U-box superfamily protein
AT1G14205	K9K14K23	Ribosomal L18p/L5e family protein
AT1G14210	K9K14K23	Ribonuclease T2 family protein
AT1G14230	K9K14K23	GDA1/CD39 nucleoside phosphatase family protein
AT1G14270	K9K14K23	CAAX amino terminal protease family protein
AT1G14280	K9K14K23	phytochrome kinase substrate 2
AT1G14310	K9K14K23	Haloacid dehalogenase-like hydrolase (HAD) superfamily protein
AT1G14320	K9K14K23	Ribosomal protein L16p/L10e family protein
AT1G14330	K9K14K23	Galactose oxidase/kelch repeat superfamily protein
AT1G14340	K9K14K23	RNA-binding (RRM/RBD/RNP motifs) family protein
AT1G14345	K9K14K23	NAD(P)-linked oxidoreductase superfamily protein
AT1G14370	K9K14K23	protein kinase 2A
AT1G14380	K9K14K23	IQ-domain 28
AT1G14400	K9K14K23	ubiquitin carrier protein 1
AT1G14410	K9K14K23	ssDNA-binding transcriptional regulator
AT1G14430	K9K14K23	glyoxal oxidase-related protein
AT1G14440	K9K14K23	homeobox protein 31
AT1G14450	K9K14K23	NADH dehydrogenase (ubiquinone)s
AT1G14490	K9K14K23	Predicted AT-hook DNA-binding family protein
AT1G14510	K9K14K23	alfin-like 7
AT1G14560	K9K14K23	Mitochondrial substrate carrier family protein
AT1G14570	K9K14K23	UBX domain-containing protein
AT1G14590	K9K14K23	Nucleotide-diphospho-sugar transferase family protein
AT1G14620	K9K14K23	decoy
AT1G14685	K9K14K23	basic pentacysteine 2
AT1G14687	K9K14K23	homeobox protein 32
AT1G14690	K9K14K23	microtubule-associated protein 65-7
AT1G14700	K9K14K23	purple acid phosphatase 3
AT1G14710	K9K14K23	hydroxyproline-rich glycoprotein family protein
AT1G14720	K9K14K23	xyloglucan endotransglucosylase/hydrolase 28
AT1G14740	K9K14K23	Protein of unknown function (DUF1423)
AT1G14780	K9K14K23	MAC/Perforin domain-containing protein
AT1G14810	K9K14K23	semialdehyde dehydrogenase family protein
AT1G14830	K9K14K23	DYNAMIN-like 1C
AT1G14840	K9K14K23	microtubule-associated proteins 70-4
AT1G14850	K9K14K23	nucleoporin 155
AT1G14860	K9K14K23	nudix hydrolase homolog 18
AT1G14890	K9K14K23	Plant invertase/pectin methylesterase inhibitor superfamily protein
AT1G14900	K9K14K23	high mobility group A
AT1G14910	K9K14K23	ENTH/ANTH/VHS superfamily protein
AT1G14920	K9K14K23	GRAS family transcription factor family protein
AT1G14970	K9K14K23	O-fucosyltransferase family protein
AT1G14990	K9K14K23	unknown protein; FUNCTIONS IN: molecular_function unknown; INVOLVED IN: biological_process unknown; LOCATED IN: endomembrane system; EXPRESSED IN: 22 plant structures; EXPRESSED DURING: 13 growth stages.
AT1G15030	K9K14K23	Protein of unknown function (DUF789)
AT1G15060	K9K14K23	Uncharacterised conserved protein UCP031088, alpha/beta hydrolase
AT1G15100	K9K14K23	RING-H2 finger A2A
AT1G15130	K9K14K23	Endosomal targeting BRO1-like domain-containing protein
AT1G15140	K9K14K23	FAD/NAD(P)-binding oxidoreductase
AT1G15165	K9K14K23	RING/FYVE/PHD zinc finger superfamily protein
AT1G15170	K9K14K23	MATE efflux family protein
AT1G15180	K9K14K23	MATE efflux family protein
AT1G15190	K9K14K23	Fasciclin-like arabinogalactan family protein
AT1G15200	K9K14K23	protein-protein interaction regulator family protein
AT1G15220	K9K14K23	cytochrome c biogenesis protein family
AT1G15230	K9K14K23	unknown protein; FUNCTIONS IN: molecular_function unknown; INVOLVED IN: biological_process unknown; LOCATED IN: cellular_component unknown; EXPRESSED IN: 24 plant structures; EXPRESSED DURING: 15 growth stages; Has 26 Blast hits to 26 proteins in 12 species: Archae - 0; Bacteria - 0; Metazoa - 0; Fungi - 0; Plants - 26; Viruses - 0; Other Eukaryotes - 0 (source: NCBI BLink).
AT1G15240	K9K14K23	Phox-associated domain;Phox-like;Sorting nexin, C-terminal
AT1G15250	K9K14K23	Zinc-binding ribosomal protein family protein
AT1G15340	K9K14K23	methyl-CPG-binding domain 10
AT1G15350	K9K14K23	unknown protein; BEST Arabidopsis thaliana protein match is: unknown protein (TAIR:AT3G15770.2); Has 148 Blast hits to 148 proteins in 25 species: Archae - 0; Bacteria - 0; Metazoa - 0; Fungi - 0; Plants - 141; Viruses - 0; Other Eukaryotes - 7 (source: NCBI BLink).
AT1G15370	K9K14K23	SNARE-like superfamily protein
AT1G15390	K9K14K23	peptide deformylase 1A
AT1G15400	K9K14K23	unknown protein; FUNCTIONS IN: molecular_function unknown; INVOLVED IN: biological_process unknown; LOCATED IN: plasma membrane; EXPRESSED IN: 23 plant structures; EXPRESSED DURING: 13 growth stages; BEST Arabidopsis thaliana protein match is: unknown protein (TAIR:AT1G80180.1); Has 84 Blast hits to 84 proteins in 17 species: Archae - 0; Bacteria - 6; Metazoa - 0; Fungi - 0; Plants - 75; Viruses …
AT1G15490	K9K14K23	alpha/beta-Hydrolases superfamily protein
AT1G15500	K9K14K23	TLC ATP/ADP transporter
AT1G15530	K9K14K23	Concanavalin A-like lectin protein kinase family protein
AT1G15670	K9K14K23	Galactose oxidase/kelch repeat superfamily protein
AT1G15690	K9K14K23	Inorganic H pyrophosphatase family protein
AT1G15700	K9K14K23	ATPase, F1 complex, gamma subunit protein
AT1G15710	K9K14K23	prephenate dehydrogenase family protein
AT1G15720	K9K14K23	TRF-like 5
AT1G15730	K9K14K23	Cobalamin biosynthesis CobW-like protein
AT1G15740	K9K14K23	Leucine-rich repeat family protein
AT1G15750	K9K14K23	Transducin family protein / WD-40 repeat family protein
AT1G15800	K9K14K23	unknown protein; BEST Arabidopsis thaliana protein match is: unknown protein (TAIR:AT1G80610.1); Has 56 Blast hits to 52 proteins in 9 species: Archae - 0; Bacteria - 0; Metazoa - 0; Fungi - 0; Plants - 56; Viruses - 0; Other Eukaryotes - 0 (source: NCBI BLink).
AT1G15810	K9K14K23	S15/NS1, RNA-binding protein
AT1G15820	K9K14K23	light harvesting complex photosystem II subunit 6
AT1G15830	K9K14K23	unknown protein; Has 165982 Blast hits to 57214 proteins in 2459 species: Archae - 263; Bacteria - 44622; Metazoa - 55751; Fungi - 10656; Plants - 17613; Viruses - 2527; Other Eukaryotes - 34550 (source: NCBI BLink).
AT1G15860	K9K14K23	Domain of unknown function (DUF298)
AT1G15880	K9K14K23	golgi snare 11
AT1G15885	K9K14K23	unknown protein; Has 5 Blast hits to 5 proteins in 1 species: Archae - 0; Bacteria - 0; Metazoa - 0; Fungi - 0; Plants - 5; Viruses - 0; Other Eukaryotes - 0 (source: NCBI BLink).
AT1G15900	K9K14K23	unknown protein; Has 19 Blast hits to 19 proteins in 10 species: Archae - 0; Bacteria - 2; Metazoa - 0; Fungi - 0; Plants - 15; Viruses - 0; Other Eukaryotes - 2 (source: NCBI BLink).
AT1G15920	K9K14K23	Polynucleotidyl transferase, ribonuclease H-like superfamily protein
AT1G15970	K9K14K23	DNA glycosylase superfamily protein
AT1G16010	K9K14K23	magnesium transporter 2
AT1G16030	K9K14K23	heat shock protein 70B
AT1G16060	K9K14K23	ARIA-interacting double AP2 domain protein
AT1G16080	K9K14K23	unknown protein; LOCATED IN: apoplast, chloroplast stroma, chloroplast, chloroplast envelope; EXPRESSED IN: 23 plant structures; EXPRESSED DURING: 14 growth stages; Has 81 Blast hits to 81 proteins in 28 species: Archae - 0; Bacteria - 2; Metazoa - 0; Fungi - 0; Plants - 62; Viruses - 0; Other Eukaryotes - 17 (source: NCBI BLink).
AT1G16110	K9K14K23	wall associated kinase-like 6
AT1G16120	K9K14K23	wall associated kinase-like 1
AT1G16170	K9K14K23	unknown protein; FUNCTIONS IN: molecular_function unknown; INVOLVED IN: biological_process unknown; LOCATED IN: cellular_component unknown; EXPRESSED IN: 24 plant structures; EXPRESSED DURING: 15 growth stages; BEST Arabidopsis thaliana protein match is: unknown protein (TAIR:AT1G79660.1); Has 55 Blast hits to 55 proteins in 13 species: Archae - 0; Bacteria - 0; Metazoa - 0; Fungi - 0; Plants - 5…
AT1G16180	K9K14K23	Serinc-domain containing serine and sphingolipid biosynthesis protein
AT1G16210	K9K14K23	unknown protein; CONTAINS InterPro DOMAIN/s: Protein of unknown function DUF1014 (InterPro:IPR010422); Has 16107 Blast hits to 8386 proteins in 1107 species: Archae - 26; Bacteria - 3370; Metazoa - 4013; Fungi - 1516; Plants - 526; Viruses - 120; Other Eukaryotes - 6536 (source: NCBI BLink).
AT1G16240	K9K14K23	syntaxin of plants 51
AT1G16280	K9K14K23	RNA helicase 36
AT1G16320	K9K14K23	Uncharacterized conserved protein (DUF2358)
AT1G16460	K9K14K23	rhodanese homologue 2
AT1G16470	K9K14K23	proteasome subunit PAB1
AT1G16510	K9K14K23	SAUR-like auxin-responsive protein family
AT1G16530	K9K14K23	ASYMMETRIC LEAVES 2-like 9
AT1G16610	K9K14K23	arginine/serine-rich 45
AT1G16690	K9K14K23	Enhancer of polycomb-like transcription factor protein
AT1G16700	K9K14K23	Alpha-helical ferredoxin
AT1G16710	K9K14K23	histone acetyltransferase of the CBP family 12
AT1G16720	K9K14K23	high chlorophyll fluorescence phenotype 173
AT1G16740	K9K14K23	Ribosomal protein L20
AT1G16790	K9K14K23	ribosomal protein-related
AT1G16840	K9K14K23	unknown protein; BEST Arabidopsis thaliana protein match is: unknown protein (TAIR:AT1G78890.1); Has 35333 Blast hits to 34131 proteins in 2444 species: Archae - 798; Bacteria - 22429; Metazoa - 974; Fungi - 991; Plants - 531; Viruses - 0; Other Eukaryotes - 9610 (source: NCBI BLink).
AT1G16850	K9K14K23	unknown protein; FUNCTIONS IN: molecular_function unknown; INVOLVED IN: response to salt stress; LOCATED IN: endomembrane system; EXPRESSED IN: leaf apex, leaf whorl, male gametophyte, flower, leaf; EXPRESSED DURING: LP.06 six leaves visible, LP.04 four leaves visible, LP.10 ten leaves visible, petal differentiation and expansion stage, LP.08 eight leaves visible; BEST Arabidopsis thaliana protei…
AT1G16860	K9K14K23	Ubiquitin-specific protease family C19-related protein
AT1G16870	K9K14K23	mitochondrial 28S ribosomal protein S29-related
AT1G16880	K9K14K23	uridylyltransferase-related
AT1G16890	K9K14K23	ubiquitin-conjugating enzyme 36
AT1G16930	K9K14K23	F-box/RNI-like/FBD-like domains-containing protein
AT1G17040	K9K14K23	SH2 domain protein A
AT1G17050	K9K14K23	solanesyl diphosphate synthase 2
AT1G17070	K9K14K23	GC-rich sequence DNA-binding factor-like protein with Tuftelin interacting domain
AT1G17080	K9K14K23	Ribosomal protein L18ae family
AT1G17100	K9K14K23	SOUL heme-binding family protein
AT1G17110	K9K14K23	ubiquitin-specific protease 15
AT1G17120	K9K14K23	cationic amino acid transporter 8
AT1G17140	K9K14K23	interactor of constitutive active rops 1
AT1G17147	K9K14K23	VQ motif-containing protein
AT1G17160	K9K14K23	pfkB-like carbohydrate kinase family protein
AT1G17210	K9K14K23	IAP-like protein 1
AT1G17270	K9K14K23	O-fucosyltransferase family protein
AT1G17280	K9K14K23	ubiquitin-conjugating enzyme 34
AT1G17290	K9K14K23	alanine aminotransferas
AT1G17310	K9K14K23	MADS-box transcription factor family protein
AT1G17330	K9K14K23	Metal-dependent phosphohydrolase
AT1G17340	K9K14K23	Phosphoinositide phosphatase family protein
AT1G17360	K9K14K23	BEST Arabidopsis thaliana protein match is: COP1-interacting protein-related (TAIR:AT1G72410.1); Has 9949 Blast hits to 7480 proteins in 576 species: Archae - 12; Bacteria - 1007; Metazoa - 3636; Fungi - 982; Plants - 444; Viruses - 50; Other Eukaryotes - 3818 (source: NCBI BLink).
AT1G17370	K9K14K23	oligouridylate binding protein 1B
AT1G17410	K9K14K23	Nucleoside diphosphate kinase family protein
AT1G17420	K9K14K23	lipoxygenase 3
AT1G17430	K9K14K23	alpha/beta-Hydrolases superfamily protein
AT1G17440	K9K14K23	Transcription initiation factor TFIID subunit A
AT1G17450	K9K14K23	B-block binding subunit of TFIIIC
AT1G17455	K9K14K23	ELF4-like 4
AT1G17500	K9K14K23	ATPase E1-E2 type family protein / haloacid dehalogenase-like hydrolase family protein
AT1G17520	K9K14K23	Homeodomain-like/winged-helix DNA-binding family protein
AT1G17530	K9K14K23	translocase of inner mitochondrial membrane 23
AT1G17620	K9K14K23	Late embryogenesis abundant (LEA) hydroxyproline-rich glycoprotein family
AT1G17640	K9K14K23	RNA-binding (RRM/RBD/RNP motifs) family protein
AT1G17665	K9K14K23	unknown protein; FUNCTIONS IN: molecular_function unknown; INVOLVED IN: biological_process unknown; LOCATED IN: endomembrane system; EXPRESSED IN: 15 plant structures; EXPRESSED DURING: 11 growth stages; Has 149 Blast hits to 146 proteins in 39 species: Archae - 0; Bacteria - 4; Metazoa - 21; Fungi - 5; Plants - 30; Viruses - 0; Other Eukaryotes - 89 (source: NCBI BLink).
AT1G17680	K9K14K23	tetratricopeptide repeat (TPR)-containing protein
AT1G17690	K9K14K23	FUNCTIONS IN: molecular_function unknown; INVOLVED IN: biological_process unknown; LOCATED IN: nucleus; EXPRESSED IN: 24 plant structures; EXPRESSED DURING: 13 growth stages; CONTAINS InterPro DOMAIN/s: Digestive organ expansion factor, predicted (InterPro:IPR010678); Has 25006 Blast hits to 13379 proteins in 904 species: Archae - 102; Bacteria - 5571; Metazoa - 7448; Fungi - 3168; Plants - 1056;…
AT1G17730	K9K14K23	vacuolar protein sorting 46.1
AT1G17745	K9K14K23	D-3-phosphoglycerate dehydrogenase
AT1G17790	K9K14K23	DNA-binding bromodomain-containing protein
AT1G17820	K9K14K23	Putative integral membrane protein conserved region (DUF2404)
AT1G17840	K9K14K23	white-brown complex homolog protein 11
AT1G17860	K9K14K23	Kunitz family trypsin and protease inhibitor protein
AT1G17880	K9K14K23	basic transcription factor 3
AT1G17890	K9K14K23	NAD(P)-binding Rossmann-fold superfamily protein
AT1G17930	K9K14K23	Aminotransferase-like, plant mobile domain family protein
AT1G17970	K9K14K23	RING/U-box superfamily protein
AT1G18030	K9K14K23	Protein phosphatase 2C family protein
AT1G18070	K9K14K23	Translation elongation factor EF1A/initiation factor IF2gamma family protein
AT1G18080	K9K14K23	Transducin/WD40 repeat-like superfamily protein
AT1G18090	K9K14K23	5'-3' exonuclease family protein
AT1G18150	K9K14K23	Protein kinase superfamily protein
AT1G18160	K9K14K23	Protein kinase superfamily protein
AT1G18170	K9K14K23	FKBP-like peptidyl-prolyl cis-trans isomerase family protein
AT1G18190	K9K14K23	golgin candidate 2
AT1G18210	K9K14K23	Calcium-binding EF-hand family protein
AT1G18260	K9K14K23	HCP-like superfamily protein
AT1G18290	K9K14K23	unknown protein; FUNCTIONS IN: molecular_function unknown; INVOLVED IN: N-terminal protein myristoylation; LOCATED IN: chloroplast; EXPRESSED IN: root; Has 94 Blast hits to 94 proteins in 12 species: Archae - 0; Bacteria - 0; Metazoa - 0; Fungi - 0; Plants - 94; Viruses - 0; Other Eukaryotes - 0 (source: NCBI BLink).
AT1G18300	K9K14K23	nudix hydrolase homolog 4
AT1G18382	K9K14K23	other RNA
AT1G18390	K9K14K23	Protein kinase superfamily protein
AT1G18420	K9K14K23	Aluminium activated malate transporter family protein
AT1G18440	K9K14K23	Peptidyl-tRNA hydrolase family protein
AT1G18460	K9K14K23	alpha/beta-Hydrolases superfamily protein
AT1G18485	K9K14K23	Pentatricopeptide repeat (PPR) superfamily protein
AT1G18490	K9K14K23	Protein of unknown function (DUF1637)
AT1G18500	K9K14K23	methylthioalkylmalate synthase-like 4
AT1G18540	K9K14K23	Ribosomal protein L6 family protein
AT1G18560	K9K14K23	BED zinc finger ;hAT family dimerisation domain
AT1G18580	K9K14K23	galacturonosyltransferase 11
AT1G18590	K9K14K23	sulfotransferase 17
AT1G18600	K9K14K23	RHOMBOID-like protein 12
AT1G18610	K9K14K23	Galactose oxidase/kelch repeat superfamily protein
AT1G18670	K9K14K23	Protein kinase superfamily protein
AT1G18700	K9K14K23	DNAJ heat shock N-terminal domain-containing protein
AT1G18720	K9K14K23	Protein of unknown function (DUF962)
AT1G18740	K9K14K23	Protein of unknown function (DUF793)
AT1G18745	K9K14K23	other_rna
AT1G18890	K9K14K23	calcium-dependent protein kinase 1
AT1G18910	K9K14K23	zinc ion binding;zinc ion binding
AT1G18950	K9K14K23	DDT domain superfamily
AT1G18980	K9K14K23	RmlC-like cupins superfamily protein
AT1G19000	K9K14K23	Homeodomain-like superfamily protein
AT1G19020	K9K14K23	unknown protein; BEST Arabidopsis thaliana protein match is: unknown protein (TAIR:AT3G48180.1); Has 88 Blast hits to 88 proteins in 15 species: Archae - 0; Bacteria - 0; Metazoa - 0; Fungi - 0; Plants - 88; Viruses - 0; Other Eukaryotes - 0 (source: NCBI BLink).
AT1G19025	K9K14K23	DNA repair metallo-beta-lactamase family protein
AT1G19100	K9K14K23	Histidine kinase-, DNA gyrase B-, and HSP90-like ATPase family protein
AT1G19110	K9K14K23	inter-alpha-trypsin inhibitor heavy chain-related
AT1G19120	K9K14K23	Small nuclear ribonucleoprotein family protein
AT1G19170	K9K14K23	Pectin lyase-like superfamily protein
AT1G19180	K9K14K23	jasmonate-zim-domain protein 1
AT1G19190	K9K14K23	alpha/beta-Hydrolases superfamily protein
AT1G19200	K9K14K23	Protein of unknown function (DUF581)
AT1G19220	K9K14K23	auxin response factor 19
AT1G19240	K9K14K23	unknown protein; Has 24 Blast hits to 24 proteins in 11 species: Archae - 0; Bacteria - 0; Metazoa - 0; Fungi - 0; Plants - 24; Viruses - 0; Other Eukaryotes - 0 (source: NCBI BLink).
AT1G19270	K9K14K23	DA1
AT1G19290	K9K14K23	Pentatricopeptide repeat (PPR) superfamily protein
AT1G19300	K9K14K23	Nucleotide-diphospho-sugar transferases superfamily protein
AT1G19310	K9K14K23	RING/U-box superfamily protein
AT1G19330	K9K14K23	unknown protein; FUNCTIONS IN: molecular_function unknown; INVOLVED IN: biological_process unknown; LOCATED IN: cellular_component unknown; EXPRESSED IN: 22 plant structures; EXPRESSED DURING: 13 growth stages; BEST Arabidopsis thaliana protein match is: unknown protein (TAIR:AT1G75060.1).
AT1G19340	K9K14K23	Methyltransferase MT-A70 family protein
AT1G19350	K9K14K23	Brassinosteroid signalling positive regulator (BZR1) family protein
AT1G19360	K9K14K23	Nucleotide-diphospho-sugar transferase family protein
AT1G19370	K9K14K23	unknown protein; LOCATED IN: endoplasmic reticulum; EXPRESSED IN: 22 plant structures; EXPRESSED DURING: 13 growth stages; BEST Arabidopsis thaliana protein match is: unknown protein (TAIR:AT1G75140.1); Has 45 Blast hits to 43 proteins in 15 species: Archae - 0; Bacteria - 0; Metazoa - 0; Fungi - 0; Plants - 44; Viruses - 0; Other Eukaryotes - 1 (source: NCBI BLink).
AT1G19396	K9K14K23	unknown protein.
AT1G19400	K9K14K23	Erythronate-4-phosphate dehydrogenase family protein
AT1G19430	K9K14K23	S-adenosyl-L-methionine-dependent methyltransferases superfamily protein
AT1G19440	K9K14K23	3-ketoacyl-CoA synthase 4
AT1G19480	K9K14K23	DNA glycosylase superfamily protein
AT1G19485	K9K14K23	Transducin/WD40 repeat-like superfamily protein
AT1G19490	K9K14K23	Basic-leucine zipper (bZIP) transcription factor family protein
AT1G19520	K9K14K23	pentatricopeptide (PPR) repeat-containing protein
AT1G19600	K9K14K23	pfkB-like carbohydrate kinase family protein
AT1G19660	K9K14K23	Wound-responsive family protein
AT1G19680	K9K14K23	RING/U-box superfamily protein
AT1G19710	K9K14K23	UDP-Glycosyltransferase superfamily protein
AT1G19720	K9K14K23	Pentatricopeptide repeat (PPR-like) superfamily protein
AT1G19740	K9K14K23	ATP-dependent protease La (LON) domain protein
AT1G19770	K9K14K23	purine permease 14
AT1G19800	K9K14K23	trigalactosyldiacylglycerol 1
AT1G19830	K9K14K23	SAUR-like auxin-responsive protein family
AT1G19900	K9K14K23	glyoxal oxidase-related protein
AT1G19910	K9K14K23	ATPase, F0/V0 complex, subunit C protein
AT1G20010	K9K14K23	tubulin beta-5 chain
AT1G20050	K9K14K23	C-8,7 sterol isomerase
AT1G20100	K9K14K23	unknown protein; FUNCTIONS IN: molecular_function unknown; INVOLVED IN: biological_process unknown; EXPRESSED IN: 24 plant structures; EXPRESSED DURING: 15 growth stages; BEST Arabidopsis thaliana protein match is: unknown protein (TAIR:AT1G75860.1); Has 30201 Blast hits to 17322 proteins in 780 species: Archae - 12; Bacteria - 1396; Metazoa - 17338; Fungi - 3422; Plants - 5037; Viruses - 0; Othe…
AT1G20110	K9K14K23	RING/FYVE/PHD zinc finger superfamily protein
AT1G20140	K9K14K23	SKP1-like 4
AT1G20200	K9K14K23	PAM domain (PCI/PINT associated module) protein
AT1G20220	K9K14K23	Alba DNA/RNA-binding protein
AT1G20225	K9K14K23	Thioredoxin superfamily protein
AT1G20260	K9K14K23	ATPase, V1 complex, subunit B protein
AT1G20270	K9K14K23	2-oxoglutarate (2OG) and Fe(II)-dependent oxygenase superfamily protein
AT1G20300	K9K14K23	Pentatricopeptide repeat (PPR) superfamily protein
AT1G20330	K9K14K23	sterol methyltransferase 2
AT1G20340	K9K14K23	Cupredoxin superfamily protein
AT1G20370	K9K14K23	Pseudouridine synthase family protein
AT1G20430	K9K14K23	unknown protein; Has 29 Blast hits to 29 proteins in 10 species: Archae - 0; Bacteria - 0; Metazoa - 0; Fungi - 0; Plants - 29; Viruses - 0; Other Eukaryotes - 0 (source: NCBI BLink).
AT1G20440	K9K14K23	cold-regulated 47
AT1G20450	K9K14K23	Dehydrin family protein
AT1G20460	K9K14K23	unknown protein; BEST Arabidopsis thaliana protein match is: unknown protein (TAIR:AT1G76185.1); Has 37 Blast hits to 37 proteins in 11 species: Archae - 0; Bacteria - 0; Metazoa - 0; Fungi - 0; Plants - 37; Viruses - 0; Other Eukaryotes - 0 (source: NCBI BLink).
AT1G20490	K9K14K23	AMP-dependent synthetase and ligase family protein
AT1G20510	K9K14K23	OPC-8:0 CoA ligase1
AT1G20550	K9K14K23	O-fucosyltransferase family protein
AT1G20560	K9K14K23	acyl activating enzyme 1
AT1G20620	K9K14K23	catalase 3
AT1G20640	K9K14K23	Plant regulator RWP-RK family protein
AT1G20650	K9K14K23	Protein kinase superfamily protein
AT1G20670	K9K14K23	DNA-binding bromodomain-containing protein
AT1G20693	K9K14K23	high mobility group B2
AT1G20696	K9K14K23	high mobility group B3
AT1G20760	K9K14K23	Calcium-binding EF hand family protein
AT1G20770	K9K14K23	unknown protein; Has 59 Blast hits to 59 proteins in 24 species: Archae - 0; Bacteria - 0; Metazoa - 26; Fungi - 4; Plants - 29; Viruses - 0; Other Eukaryotes - 0 (source: NCBI BLink).
AT1G20780	K9K14K23	senescence-associated E3 ubiquitin ligase 1
AT1G20790	K9K14K23	F-box family protein
AT1G20810	K9K14K23	FKBP-like peptidyl-prolyl cis-trans isomerase family protein
AT1G20830	K9K14K23	multiple chloroplast division site 1
AT1G20840	K9K14K23	tonoplast monosaccharide transporter1
AT1G20890	K9K14K23	unknown protein; FUNCTIONS IN: molecular_function unknown; INVOLVED IN: biological_process unknown; LOCATED IN: endomembrane system; EXPRESSED IN: 24 plant structures; EXPRESSED DURING: 14 growth stages; BEST Arabidopsis thaliana protein match is: unknown protein (TAIR:AT1G76480.2); Has 33 Blast hits to 33 proteins in 11 species: Archae - 0; Bacteria - 0; Metazoa - 2; Fungi - 0; Plants - 31; Viru…
AT1G20900	K9K14K23	Predicted AT-hook DNA-binding family protein
AT1G20910	K9K14K23	ARID/BRIGHT DNA-binding domain-containing protein
AT1G20970	K9K14K23	FUNCTIONS IN: molecular_function unknown; INVOLVED IN: biological_process unknown; LOCATED IN: plasma membrane, vacuole; EXPRESSED IN: guard cell, cultured cell; BEST Arabidopsis thaliana protein match is: proton pump interactor 1 (TAIR:AT4G27500.1); Has 30201 Blast hits to 17322 proteins in 780 species: Archae - 12; Bacteria - 1396; Metazoa - 17338; Fungi - 3422; Plants - 5037; Viruses - 0; Othe…
AT1G20980	K9K14K23	squamosa promoter binding protein-like 14
AT1G21000	K9K14K23	PLATZ transcription factor family protein
AT1G21010	K9K14K23	unknown protein; FUNCTIONS IN: molecular_function unknown; INVOLVED IN: N-terminal protein myristoylation; LOCATED IN: cellular_component unknown; EXPRESSED IN: 24 plant structures; EXPRESSED DURING: 14 growth stages; BEST Arabidopsis thaliana protein match is: unknown protein (TAIR:AT1G76600.1); Has 206 Blast hits to 206 proteins in 13 species: Archae - 0; Bacteria - 0; Metazoa - 0; Fungi - 0; P…
AT1G21050	K9K14K23	Protein of unknown function, DUF617
AT1G21065	K9K14K23	unknown protein; INVOLVED IN: biological_process unknown; LOCATED IN: chloroplast; EXPRESSED IN: 22 plant structures; EXPRESSED DURING: 13 growth stages; CONTAINS InterPro DOMAIN/s: Uncharacterised protein family UPF0047 (InterPro:IPR001602); Has 3800 Blast hits to 3784 proteins in 1137 species: Archae - 215; Bacteria - 2154; Metazoa - 42; Fungi - 99; Plants - 99; Viruses - 0; Other Eukaryotes - …
AT1G21080	K9K14K23	DNAJ heat shock N-terminal domain-containing protein
AT1G21090	K9K14K23	Cupredoxin superfamily protein
AT1G21130	K9K14K23	O-methyltransferase family protein
AT1G21170	K9K14K23	Exocyst complex component SEC5
AT1G21190	K9K14K23	Small nuclear ribonucleoprotein family protein
AT1G21260	K9K14K23	transposable element gene
AT1G21280	K9K14K23	CONTAINS InterPro DOMAIN/s: Retrotransposon gag protein (InterPro:IPR005162); Has 707 Blast hits to 705 proteins in 25 species: Archae - 0; Bacteria - 0; Metazoa - 4; Fungi - 0; Plants - 703; Viruses - 0; Other Eukaryotes - 0 (source: NCBI BLink).
AT1G21326	K9K14K23	VQ motif-containing protein
AT1G21350	K9K14K23	Thioredoxin superfamily protein
AT1G21370	K9K14K23	unknown protein; CONTAINS InterPro DOMAIN/s: Protein of unknown function DUF218 (InterPro:IPR003848); Has 35333 Blast hits to 34131 proteins in 2444 species: Archae - 798; Bacteria - 22429; Metazoa - 974; Fungi - 991; Plants - 531; Viruses - 0; Other Eukaryotes - 9610 (source: NCBI BLink).
AT1G21390	K9K14K23	embryo defective 2170
AT1G21400	K9K14K23	Thiamin diphosphate-binding fold (THDP-binding) superfamily protein
AT1G21410	K9K14K23	F-box/RNI-like superfamily protein
AT1G21450	K9K14K23	SCARECROW-like 1
AT1G21480	K9K14K23	Exostosin family protein
AT1G21580	K9K14K23	Zinc finger C-x8-C-x5-C-x3-H type family protein
AT1G21600	K9K14K23	plastid transcriptionally active 6
AT1G21630	K9K14K23	Calcium-binding EF hand family protein
AT1G21651	K9K14K23	zinc ion binding
AT1G21660	K9K14K23	Chaperone DnaJ-domain superfamily protein
AT1G21670	K9K14K23	LOCATED IN: cell wall, plant-type cell wall; EXPRESSED IN: 23 plant structures; EXPRESSED DURING: 14 growth stages; CONTAINS InterPro DOMAIN/s: WD40-like Beta Propeller (InterPro:IPR011659), Six-bladed beta-propeller, TolB-like (InterPro:IPR011042); BEST Arabidopsis thaliana protein match is: DPP6 N-terminal domain-like protein (TAIR:AT1G21680.1); Has 8461 Blast hits to 5060 proteins in 1257 spec…
AT1G21680	K9K14K23	DPP6 N-terminal domain-like protein
AT1G21690	K9K14K23	ATPase family associated with various cellular activities (AAA)
AT1G21695	K9K14K23	hydroxyproline-rich glycoprotein family protein
AT1G21710	K9K14K23	8-oxoguanine-DNA glycosylase 1
AT1G21720	K9K14K23	proteasome beta subunit C1
AT1G21730	K9K14K23	P-loop containing nucleoside triphosphate hydrolases superfamily protein
AT1G21740	K9K14K23	Protein of unknown function (DUF630 and DUF632)
AT1G21750	K9K14K23	PDI-like 1-1
AT1G21780	K9K14K23	BTB/POZ domain-containing protein
AT1G21830	K9K14K23	unknown protein; CONTAINS InterPro DOMAIN/s: Protein of unknown function DUF740 (InterPro:IPR008004); BEST Arabidopsis thaliana protein match is: unknown protein (TAIR:AT1G44608.1); Has 49 Blast hits to 49 proteins in 12 species: Archae - 0; Bacteria - 0; Metazoa - 0; Fungi - 0; Plants - 49; Viruses - 0; Other Eukaryotes - 0 (source: NCBI BLink).
AT1G21840	K9K14K23	urease accessory protein F
AT1G21880	K9K14K23	lysm domain GPI-anchored protein 1 precursor
AT1G21900	K9K14K23	emp24/gp25L/p24 family/GOLD family protein
AT1G21920	K9K14K23	Histone H3 K4-specific methyltransferase SET7/9 family protein
AT1G21930	K9K14K23	unknown protein; BEST Arabidopsis thaliana protein match is: unknown protein (TAIR:AT3G42150.3); Has 43 Blast hits to 43 proteins in 13 species: Archae - 0; Bacteria - 0; Metazoa - 0; Fungi - 0; Plants - 43; Viruses - 0; Other Eukaryotes - 0 (source: NCBI BLink).
AT1G21980	K9K14K23	phosphatidylinositol-4-phosphate 5-kinase 1
AT1G22020	K9K14K23	serine hydroxymethyltransferase 6
AT1G22030	K9K14K23	CONTAINS InterPro DOMAIN/s: Protein BYPASS related (InterPro:IPR008511); BEST Arabidopsis thaliana protein match is: unknown protein (TAIR:AT1G77855.1); Has 99 Blast hits to 99 proteins in 17 species: Archae - 0; Bacteria - 0; Metazoa - 3; Fungi - 0; Plants - 96; Viruses - 0; Other Eukaryotes - 0 (source: NCBI BLink).
AT1G22070	K9K14K23	TGA1A-related gene 3
AT1G22190	K9K14K23	Integrase-type DNA-binding superfamily protein
AT1G22270	K9K14K23	Trm112p-like protein
AT1G22280	K9K14K23	phytochrome-associated protein phosphatase type 2C
AT1G22300	K9K14K23	general regulatory factor 10
AT1G22310	K9K14K23	methyl-CPG-binding domain 8
AT1G22350	K9K14K23	pseudogene, putative UDP-glucose glucosyltransferase, similar to UDP-glucose glucosyltransferase GI:3928543 from (Arabidopsis thaliana); blastp match of 56% identity and 2.1e-151 P-value to GP|19911203|dbj|BAB86928.1||AB070753 glucosyltransferase-10 {Vigna angularis}
AT1G22360	K9K14K23	UDP-glucosyl transferase 85A2
AT1G22370	K9K14K23	UDP-glucosyl transferase 85A5
AT1G22403	K9K14K23	other_rna
AT1G22410	K9K14K23	Class-II DAHP synthetase family protein
AT1G22450	K9K14K23	cytochrome C oxidase 6B
AT1G22500	K9K14K23	RING/U-box superfamily protein
AT1G22510	K9K14K23	RING/U-box protein with domain of unknown function (DUF 1232)
AT1G22520	K9K14K23	Domain of unknown function (DUF543)
AT1G22530	K9K14K23	PATELLIN 2
AT1G22540	K9K14K23	Major facilitator superfamily protein
AT1G22550	K9K14K23	Major facilitator superfamily protein
AT1G22570	K9K14K23	Major facilitator superfamily protein
AT1G22590	K9K14K23	AGAMOUS-like 87
AT1G22610	K9K14K23	C2 calcium/lipid-binding plant phosphoribosyltransferase family protein
AT1G22620	K9K14K23	Phosphoinositide phosphatase family protein
AT1G22640	K9K14K23	myb domain protein 3
AT1G22650	K9K14K23	Plant neutral invertase family protein
AT1G22660	K9K14K23	Polynucleotide adenylyltransferase family protein
AT1G22700	K9K14K23	Tetratricopeptide repeat (TPR)-like superfamily protein
AT1G22730	K9K14K23	MA3 domain-containing protein
AT1G22770	K9K14K23	gigantea protein (GI)
AT1G22780	K9K14K23	Ribosomal protein S13/S18 family
AT1G22790	K9K14K23	unknown protein; FUNCTIONS IN: molecular_function unknown; INVOLVED IN: biological_process unknown; LOCATED IN: plasma membrane; EXPRESSED IN: 22 plant structures; EXPRESSED DURING: 13 growth stages; BEST Arabidopsis thaliana protein match is: unknown protein (TAIR:AT1G34010.1); Has 35333 Blast hits to 34131 proteins in 2444 species: Archae - 798; Bacteria - 22429; Metazoa - 974; Fungi - 991; Pla…
AT1G22800	K9K14K23	S-adenosyl-L-methionine-dependent methyltransferases superfamily protein
AT1G22840	K9K14K23	CYTOCHROME C-1
AT1G22850	K9K14K23	SNARE associated Golgi protein family
AT1G22860	K9K14K23	Vacuolar sorting protein 39
AT1G22870	K9K14K23	Protein kinase family protein with ARM repeat domain
AT1G22880	K9K14K23	cellulase 5
AT1G22882	K9K14K23	Galactose-binding protein
AT1G22920	K9K14K23	COP9 signalosome 5A
AT1G22930	K9K14K23	T-complex protein 11
AT1G22940	K9K14K23	thiamin biosynthesis protein, putative
AT1G22950	K9K14K23	2-oxoglutarate (2OG) and Fe(II)-dependent oxygenase superfamily protein
AT1G22960	K9K14K23	Pentatricopeptide repeat (PPR) superfamily protein
AT1G22985	K9K14K23	Integrase-type DNA-binding superfamily protein
AT1G23040	K9K14K23	hydroxyproline-rich glycoprotein family protein
AT1G23052	K9K14K23	other_rna
AT1G23060	K9K14K23	BEST Arabidopsis thaliana protein match is: TPX2 (targeting protein for Xklp2) protein family (TAIR:AT1G70950.1); Has 35333 Blast hits to 34131 proteins in 2444 species: Archae - 798; Bacteria - 22429; Metazoa - 974; Fungi - 991; Plants - 531; Viruses - 0; Other Eukaryotes - 9610 (source: NCBI BLink).
AT1G23080	K9K14K23	Auxin efflux carrier family protein
AT1G23180	K9K14K23	ARM repeat superfamily protein
AT1G23190	K9K14K23	Phosphoglucomutase/phosphomannomutase family protein
AT1G23220	K9K14K23	Dynein light chain type 1 family protein
AT1G23290	K9K14K23	Ribosomal protein L18e/L15 superfamily protein
AT1G23330	K9K14K23	alpha/beta-Hydrolases superfamily protein
AT1G23360	K9K14K23	S-adenosyl-L-methionine-dependent methyltransferases superfamily protein
AT1G23380	K9K14K23	KNOTTED1-like homeobox gene 6
AT1G23390	K9K14K23	Kelch repeat-containing F-box family protein
AT1G23400	K9K14K23	RNA-binding CRS1 / YhbY (CRM) domain-containing protein
AT1G23490	K9K14K23	ADP-ribosylation factor 1
AT1G23710	K9K14K23	Protein of unknown function (DUF1645)
AT1G23740	K9K14K23	Oxidoreductase, zinc-binding dehydrogenase family protein
AT1G23780	K9K14K23	F-box family protein
AT1G23820	K9K14K23	spermidine synthase 1
AT1G23860	K9K14K23	RS-containing zinc finger protein 21
AT1G23870	K9K14K23	trehalose-phosphatase/synthase 9
AT1G23880	K9K14K23	NHL domain-containing protein
AT1G23900	K9K14K23	gamma-adaptin 1
AT1G23970	K9K14K23	Protein of unknown function (DUF626)
AT1G23980	K9K14K23	RING/U-box superfamily protein
AT1G24040	K9K14K23	Acyl-CoA N-acyltransferases (NAT) superfamily protein
AT1G24050	K9K14K23	RNA-processing, Lsm domain
AT1G24100	K9K14K23	UDP-glucosyl transferase 74B1
AT1G24120	K9K14K23	ARG1-like 1
AT1G24140	K9K14K23	Matrixin family protein
AT1G24150	K9K14K23	formin homologue 4
AT1G24160	K9K14K23	unknown protein; FUNCTIONS IN: molecular_function unknown; INVOLVED IN: biological_process unknown; LOCATED IN: cellular_component unknown; EXPRESSED IN: guard cell; BEST Arabidopsis thaliana protein match is: unknown protein (TAIR:AT1G70100.3).
AT1G24170	K9K14K23	Nucleotide-diphospho-sugar transferases superfamily protein
AT1G24180	K9K14K23	Thiamin diphosphate-binding fold (THDP-binding) superfamily protein
AT1G24190	K9K14K23	SIN3-like 3
AT1G24290	K9K14K23	AAA-type ATPase family protein
AT1G24300	K9K14K23	GYF domain-containing protein
AT1G24310	K9K14K23	unknown protein; FUNCTIONS IN: molecular_function unknown; INVOLVED IN: biological_process unknown; LOCATED IN: nucleolus; EXPRESSED IN: 20 plant structures; EXPRESSED DURING: 13 growth stages; Has 2922 Blast hits to 2454 proteins in 263 species: Archae - 0; Bacteria - 57; Metazoa - 1043; Fungi - 654; Plants - 388; Viruses - 11; Other Eukaryotes - 769 (source: NCBI BLink).
AT1G24340	K9K14K23	FAD/NAD(P)-binding oxidoreductase family protein
AT1G24450	K9K14K23	Ribonuclease III family protein
AT1G24460	K9K14K23	Encodes a novel protein that co-immunoprecipitates with SYP41. It is involved in vacuolar trafficking and salt tolerance, potentially via a role in vesicle fusion and in maintaining TGN structure or identity. Mutants display delayed formation of the Brefeldin A (BFA) compartment in cotyledons upon application of BFA.
AT1G24490	K9K14K23	OxaA/YidC-like membrane insertion protein
AT1G24510	K9K14K23	TCP-1/cpn60 chaperonin family protein
AT1G24530	K9K14K23	Transducin/WD40 repeat-like superfamily protein
AT1G24560	K9K14K23	unknown protein; BEST Arabidopsis thaliana protein match is: unknown protein (TAIR:AT3G49055.1); Has 71940 Blast hits to 38124 proteins in 2481 species: Archae - 1358; Bacteria - 12126; Metazoa - 32861; Fungi - 6786; Plants - 4024; Viruses - 195; Other Eukaryotes - 14590 (source: NCBI BLink).
AT1G24610	K9K14K23	Rubisco methyltransferase family protein
AT1G24706	K9K14K23	THO2
AT1G24764	K9K14K23	microtubule-associated proteins 70-2
AT1G25220	K9K14K23	anthranilate synthase beta subunit 1
AT1G25230	K9K14K23	Calcineurin-like metallo-phosphoesterase superfamily protein
AT1G25275	K9K14K23	unknown protein; FUNCTIONS IN: molecular_function unknown; INVOLVED IN: response to karrikin; LOCATED IN: endomembrane system; EXPRESSED IN: 23 plant structures; EXPRESSED DURING: 13 growth stages; Has 35333 Blast hits to 34131 proteins in 2444 species: Archae - 798; Bacteria - 22429; Metazoa - 974; Fungi - 991; Plants - 531; Viruses - 0; Other Eukaryotes - 9610 (source: NCBI BLink).
AT1G25280	K9K14K23	tubby like protein 10
AT1G25290	K9K14K23	RHOMBOID-like protein 10
AT1G25350	K9K14K23	glutamine-tRNA ligase, putative / glutaminyl-tRNA synthetase, putative / GlnRS, putative
AT1G25370	K9K14K23	Protein of unknown function (DUF1639)
AT1G25380	K9K14K23	NAD+ transporter 2
AT1G25390	K9K14K23	Protein kinase superfamily protein
AT1G25400	K9K14K23	unknown protein; FUNCTIONS IN: molecular_function unknown; INVOLVED IN: biological_process unknown; LOCATED IN: cellular_component unknown; EXPRESSED IN: 20 plant structures; EXPRESSED DURING: 10 growth stages; BEST Arabidopsis thaliana protein match is: unknown protein (TAIR:AT1G68440.1).
AT1G25420	K9K14K23	Regulator of Vps4 activity in the MVB pathway protein
AT1G25440	K9K14K23	B-box type zinc finger protein with CCT domain
AT1G25472	K9K14K23	conserved peptide upstream open reading frame 54
AT1G25520	K9K14K23	Uncharacterized protein family (UPF0016)
AT1G25540	K9K14K23	phytochrome and flowering time regulatory protein (PFT1)
AT1G25550	K9K14K23	myb-like transcription factor family protein
AT1G25560	K9K14K23	AP2/B3 transcription factor family protein
AT1G25570	K9K14K23	Di-glucose binding protein with Leucine-rich repeat domain
AT1G25682	K9K14K23	Family of unknown function (DUF572)
AT1G26090	K9K14K23	P-loop containing nucleoside triphosphate hydrolases superfamily protein
AT1G26110	K9K14K23	decapping 5
AT1G26120	K9K14K23	alpha/beta-Hydrolases superfamily protein
AT1G26150	K9K14K23	proline-rich extensin-like receptor kinase 10
AT1G26220	K9K14K23	Acyl-CoA N-acyltransferases (NAT) superfamily protein
AT1G26230	K9K14K23	TCP-1/cpn60 chaperonin family protein
AT1G26260	K9K14K23	cryptochrome-interacting basic-helix-loop-helix 5
AT1G26270	K9K14K23	Phosphatidylinositol 3- and 4-kinase family protein
AT1G26300	K9K14K23	BSD domain-containing protein
AT1G26370	K9K14K23	RNA helicase family protein
AT1G26440	K9K14K23	ureide permease 5
AT1G26460	K9K14K23	Tetratricopeptide repeat (TPR)-like superfamily protein
AT1G26500	K9K14K23	Pentatricopeptide repeat (PPR) superfamily protein
AT1G26530	K9K14K23	PIN domain-like family protein
AT1G26580	K9K14K23	FUNCTIONS IN: molecular_function unknown; INVOLVED IN: biological_process unknown; LOCATED IN: cellular_component unknown; EXPRESSED IN: 24 plant structures; EXPRESSED DURING: 15 growth stages; BEST Arabidopsis thaliana protein match is: ELM2 domain-containing protein (TAIR:AT2G03470.1); Has 161 Blast hits to 161 proteins in 17 species: Archae - 0; Bacteria - 0; Metazoa - 1; Fungi - 4; Plants - 1…
AT1G26630	K9K14K23	Eukaryotic translation initiation factor 5A-1 (eIF-5A 1) protein
AT1G26665	K9K14K23	Mediator complex, subunit Med10
AT1G26670	K9K14K23	Vesicle transport v-SNARE family protein
AT1G26750	K9K14K23	unknown protein; Has 44 Blast hits to 44 proteins in 16 species: Archae - 0; Bacteria - 0; Metazoa - 0; Fungi - 0; Plants - 44; Viruses - 0; Other Eukaryotes - 0 (source: NCBI BLink).
AT1G26800	K9K14K23	RING/U-box superfamily protein
AT1G26830	K9K14K23	cullin 3
AT1G26850	K9K14K23	S-adenosyl-L-methionine-dependent methyltransferases superfamily protein
AT1G26880	K9K14K23	Ribosomal protein L34e superfamily protein
AT1G26900	K9K14K23	Pentatricopeptide repeat (PPR) superfamily protein
AT1G26910	K9K14K23	Ribosomal protein L16p/L10e family protein
AT1G26920	K9K14K23	unknown protein; BEST Arabidopsis thaliana protein match is: unknown protein (TAIR:AT1G69760.1); Has 47 Blast hits to 47 proteins in 13 species: Archae - 0; Bacteria - 0; Metazoa - 0; Fungi - 7; Plants - 34; Viruses - 0; Other Eukaryotes - 6 (source: NCBI BLink).
AT1G26930	K9K14K23	Galactose oxidase/kelch repeat superfamily protein
AT1G27000	K9K14K23	Protein of unknown function (DUF1664)
AT1G27030	K9K14K23	unknown protein; BEST Arabidopsis thaliana protein match is: unknown protein (TAIR:AT1G27020.1); Has 504 Blast hits to 502 proteins in 169 species: Archae - 0; Bacteria - 299; Metazoa - 0; Fungi - 0; Plants - 67; Viruses - 0; Other Eukaryotes - 138 (source: NCBI BLink).
AT1G27040	K9K14K23	Major facilitator superfamily protein
AT1G27050	K9K14K23	Encodes a protein with a RNA recognition motif. Previously annotated as ATHB54, a homeodomain leucine zipper (HD-Zip) family protein. In the TAIR10 genome release (2010), this locus was split into two loci: AT1G27045 (containing homeodomain and leucine zipper domains) and AT1G27050 (containing a RNA recognition motif). AT1G27045 is now named ATHB54. Note that Affymetrix ATH1 Probe Set linked to s…
AT1G27060	K9K14K23	Regulator of chromosome condensation (RCC1) family protein
AT1G27070	K9K14K23	5'-AMP-activated protein kinase-related
AT1G27090	K9K14K23	glycine-rich protein
AT1G27100	K9K14K23	Actin cross-linking protein
AT1G27130	K9K14K23	glutathione S-transferase tau 13
AT1G27150	K9K14K23	Tetratricopeptide repeat (TPR)-like superfamily protein
AT1G27180	K9K14K23	disease resistance protein (TIR-NBS-LRR class), putative
AT1G27190	K9K14K23	Leucine-rich repeat protein kinase family protein
AT1G27200	K9K14K23	Domain of unknown function (DUF23)
AT1G27210	K9K14K23	ARM repeat superfamily protein
AT1G27285	K9K14K23	transposable element gene
AT1G27290	K9K14K23	unknown protein; FUNCTIONS IN: molecular_function unknown; INVOLVED IN: biological_process unknown; EXPRESSED IN: 25 plant structures; EXPRESSED DURING: 15 growth stages; Has 44 Blast hits to 44 proteins in 12 species: Archae - 0; Bacteria - 0; Metazoa - 0; Fungi - 0; Plants - 44; Viruses - 0; Other Eukaryotes - 0 (source: NCBI BLink).
AT1G27300	K9K14K23	unknown protein; Has 54 Blast hits to 54 proteins in 19 species: Archae - 0; Bacteria - 0; Metazoa - 11; Fungi - 6; Plants - 34; Viruses - 0; Other Eukaryotes - 3 (source: NCBI BLink).
AT1G27310	K9K14K23	nuclear transport factor 2A
AT1G27320	K9K14K23	histidine kinase 3
AT1G27340	K9K14K23	Galactose oxidase/kelch repeat superfamily protein
AT1G27370	K9K14K23	squamosa promoter binding protein-like 10
AT1G27385	K9K14K23	unknown protein; FUNCTIONS IN: molecular_function unknown; INVOLVED IN: biological_process unknown; EXPRESSED IN: 24 plant structures; EXPRESSED DURING: 13 growth stages; CONTAINS InterPro DOMAIN/s: Protein of unknown function DUF493 (InterPro:IPR007454); Has 79 Blast hits to 79 proteins in 23 species: Archae - 0; Bacteria - 6; Metazoa - 0; Fungi - 0; Plants - 72; Viruses - 0; Other Eukaryotes - …
AT1G27430	K9K14K23	GYF domain-containing protein
AT1G27435	K9K14K23	unknown protein; Has 16 Blast hits to 16 proteins in 8 species: Archae - 0; Bacteria - 0; Metazoa - 0; Fungi - 0; Plants - 16; Viruses - 0; Other Eukaryotes - 0 (source: NCBI BLink).
AT1G27450	K9K14K23	adenine phosphoribosyl transferase 1
AT1G27480	K9K14K23	alpha/beta-Hydrolases superfamily protein
AT1G27510	K9K14K23	Protein of unknown function (DUF3506)
AT1G27520	K9K14K23	Glycosyl hydrolase family 47 protein
AT1G27530	K9K14K23	CONTAINS InterPro DOMAIN/s: Ubiquitin-conjugating enzyme/RWD-like (InterPro:IPR016135), Ubiquitin-fold modifier-conjugating enzyme 1 (InterPro:IPR014806); Has 269 Blast hits to 269 proteins in 110 species: Archae - 0; Bacteria - 0; Metazoa - 175; Fungi - 0; Plants - 42; Viruses - 0; Other Eukaryotes - 52 (source: NCBI BLink).
AT1G27540	K9K14K23	Protein of unknown function (DUF295)
AT1G27590	K9K14K23	CONTAINS InterPro DOMAIN/s: Protein of unknown function DUF3453 (InterPro:IPR021850); BEST Arabidopsis thaliana protein match is: phosphatidylinositol 3- and 4-kinase family protein (TAIR:AT1G27570.1); Has 109 Blast hits to 109 proteins in 38 species: Archae - 0; Bacteria - 0; Metazoa - 65; Fungi - 4; Plants - 38; Viruses - 0; Other Eukaryotes - 2 (source: NCBI BLink).
AT1G27600	K9K14K23	Nucleotide-diphospho-sugar transferases superfamily protein
AT1G27650	K9K14K23	U2 snRNP auxiliary factor small subunit, putative
AT1G27660	K9K14K23	basic helix-loop-helix (bHLH) DNA-binding superfamily protein
AT1G27670	K9K14K23	unknown protein; BEST Arabidopsis thaliana protein match is: unknown protein (TAIR:AT1G75360.1); Has 35 Blast hits to 35 proteins in 6 species: Archae - 0; Bacteria - 0; Metazoa - 0; Fungi - 0; Plants - 35; Viruses - 0; Other Eukaryotes - 0 (source: NCBI BLink).
AT1G27690	K9K14K23	Protein of unknown function (DUF620)
AT1G27730	K9K14K23	salt tolerance zinc finger
AT1G27750	K9K14K23	nucleic acid binding
AT1G27752	K9K14K23	Ubiquitin system component Cue protein
AT1G27770	K9K14K23	autoinhibited Ca2+-ATPase 1
AT1G27850	K9K14K23	unknown protein; FUNCTIONS IN: molecular_function unknown; INVOLVED IN: biological_process unknown; LOCATED IN: plasma membrane; EXPRESSED IN: 22 plant structures; EXPRESSED DURING: 13 growth stages; BEST Arabidopsis thaliana protein match is: unknown protein (TAIR:AT2G40070.1); Has 9215 Blast hits to 5316 proteins in 473 species: Archae - 6; Bacteria - 773; Metazoa - 3392; Fungi - 1710; Plants -…
AT1G27900	K9K14K23	RNA helicase family protein
AT1G27910	K9K14K23	plant U-box 45
AT1G27921	K9K14K23	Potential natural antisense gene, locus overlaps with AT1G27920
AT1G27930	K9K14K23	Protein of unknown function (DUF579)
AT1G27950	K9K14K23	glycosylphosphatidylinositol-anchored lipid protein transfer 1
AT1G27970	K9K14K23	nuclear transport factor 2B
AT1G27980	K9K14K23	dihydrosphingosine phosphate lyase
AT1G28050	K9K14K23	B-box type zinc finger protein with CCT domain
AT1G28090	K9K14K23	Polynucleotide adenylyltransferase family protein
AT1G28130	K9K14K23	Auxin-responsive GH3 family protein
AT1G28140	K9K14K23	unknown protein; FUNCTIONS IN: molecular_function unknown; INVOLVED IN: biological_process unknown; LOCATED IN: chloroplast; EXPRESSED IN: 22 plant structures; EXPRESSED DURING: 13 growth stages; CONTAINS InterPro DOMAIN/s: Protein of unknown function DUF2301, transmembrane (InterPro:IPR019275); Has 140 Blast hits to 140 proteins in 72 species: Archae - 0; Bacteria - 86; Metazoa - 10; Fungi - 0; …
AT1G28150	K9K14K23	unknown protein; FUNCTIONS IN: molecular_function unknown; INVOLVED IN: biological_process unknown; LOCATED IN: plastoglobule; EXPRESSED IN: 22 plant structures; EXPRESSED DURING: 13 growth stages; Has 96 Blast hits to 96 proteins in 44 species: Archae - 0; Bacteria - 56; Metazoa - 0; Fungi - 0; Plants - 40; Viruses - 0; Other Eukaryotes - 0 (source: NCBI BLink).
AT1G28190	K9K14K23	unknown protein; BEST Arabidopsis thaliana protein match is: unknown protein (TAIR:AT5G12340.1); Has 166 Blast hits to 162 proteins in 36 species: Archae - 0; Bacteria - 2; Metazoa - 15; Fungi - 5; Plants - 124; Viruses - 0; Other Eukaryotes - 20 (source: NCBI BLink).
AT1G28200	K9K14K23	FH interacting protein 1
AT1G28230	K9K14K23	purine permease 1
AT1G28240	K9K14K23	Protein of unknown function (DUF616)
AT1G28250	K9K14K23	unknown protein; Has 22 Blast hits to 22 proteins in 10 species: Archae - 0; Bacteria - 0; Metazoa - 0; Fungi - 0; Plants - 22; Viruses - 0; Other Eukaryotes - 0 (source: NCBI BLink).
AT1G28260	K9K14K23	Telomerase activating protein Est1
AT1G28280	K9K14K23	VQ motif-containing protein
AT1G28320	K9K14K23	protease-related
AT1G28330	K9K14K23	dormancy-associated protein-like 1
AT1G28350	K9K14K23	Nucleotidylyl transferase superfamily protein
AT1G28370	K9K14K23	ERF domain protein 11
AT1G28380	K9K14K23	MAC/Perforin domain-containing protein
AT1G28410	K9K14K23	FUNCTIONS IN: molecular_function unknown; INVOLVED IN: biological_process unknown; LOCATED IN: endomembrane system; EXPRESSED IN: 23 plant structures; EXPRESSED DURING: 15 growth stages; BEST Arabidopsis thaliana protein match is: myosin heavy chain-related (TAIR:AT4G31340.2); Has 425 Blast hits to 402 proteins in 77 species: Archae - 4; Bacteria - 22; Metazoa - 249; Fungi - 4; Plants - 98; Virus…
AT1G28420	K9K14K23	homeobox-1
AT1G28440	K9K14K23	HAESA-like 1
AT1G28490	K9K14K23	syntaxin of plants 61
AT1G28510	K9K14K23	Optic atrophy 3 protein (OPA3)
AT1G28520	K9K14K23	vascular plant one zinc finger protein
AT1G28540	K9K14K23	unknown protein; Has 25 Blast hits to 25 proteins in 10 species: Archae - 0; Bacteria - 0; Metazoa - 0; Fungi - 0; Plants - 25; Viruses - 0; Other Eukaryotes - 0 (source: NCBI BLink).
AT1G28580	K9K14K23	GDSL-like Lipase/Acylhydrolase superfamily protein
AT1G28660	K9K14K23	GDSL-like Lipase/Acylhydrolase superfamily protein
AT1G28680	K9K14K23	HXXXD-type acyl-transferase family protein
AT1G28690	K9K14K23	Tetratricopeptide repeat (TPR)-like superfamily protein
AT1G28760	K9K14K23	Uncharacterized conserved protein (DUF2215)
AT1G28960	K9K14K23	nudix hydrolase homolog 15
AT1G29040	K9K14K23	unknown protein; CONTAINS InterPro DOMAIN/s: Conserved hypothetical protein CHP02058 (InterPro:IPR011719); Has 344 Blast hits to 344 proteins in 122 species: Archae - 2; Bacteria - 227; Metazoa - 0; Fungi - 0; Plants - 32; Viruses - 0; Other Eukaryotes - 83 (source: NCBI BLink).
AT1G29041	K9K14K23	unknown protein; FUNCTIONS IN: molecular_function unknown; INVOLVED IN: biological_process unknown; LOCATED IN: cellular_component unknown; Has 4 Blast hits to 4 proteins in 2 species: Archae - 0; Bacteria - 0; Metazoa - 2; Fungi - 0; Plants - 2; Viruses - 0; Other Eukaryotes - 0 (source: NCBI BLink).
AT1G29060	K9K14K23	Target SNARE coiled-coil domain protein
AT1G29120	K9K14K23	Hydrolase-like protein family
AT1G29160	K9K14K23	Dof-type zinc finger DNA-binding family protein
AT1G29220	K9K14K23	transcriptional regulator family protein
AT1G29260	K9K14K23	peroxin 7
AT1G29280	K9K14K23	WRKY DNA-binding protein 65
AT1G29300	K9K14K23	Plant protein of unknown function (DUF641)
AT1G29340	K9K14K23	plant U-box 17
AT1G29400	K9K14K23	MEI2-like protein 5
AT1G29640	K9K14K23	Protein of unknown function, DUF584
AT1G29690	K9K14K23	MAC/Perforin domain-containing protein
AT1G29710	K9K14K23	Tetratricopeptide repeat (TPR)-like superfamily protein
AT1G29740	K9K14K23	Leucine-rich repeat transmembrane protein kinase
AT1G29760	K9K14K23	Putative adipose-regulatory protein (Seipin)
AT1G29785	K9K14K23	other RNA
AT1G29790	K9K14K23	S-adenosyl-L-methionine-dependent methyltransferases superfamily protein
AT1G29810	K9K14K23	Transcriptional coactivator/pterin dehydratase
AT1G29850	K9K14K23	double-stranded DNA-binding family protein
AT1G29930	K9K14K23	chlorophyll A/B binding protein 1
AT1G29970	K9K14K23	60S ribosomal protein L18A-1
AT1G29990	K9K14K23	prefoldin 6
AT1G30010	K9K14K23	Intron maturase, type II family protein
AT1G30130	K9K14K23	unknown protein; FUNCTIONS IN: molecular_function unknown; INVOLVED IN: biological_process unknown; LOCATED IN: endomembrane system; EXPRESSED IN: 23 plant structures; EXPRESSED DURING: 13 growth stages; CONTAINS InterPro DOMAIN/s: Protein of unknown function DUF1365 (InterPro:IPR010775); Has 35333 Blast hits to 34131 proteins in 2444 species: Archae - 798; Bacteria - 22429; Metazoa - 974; Fungi …
AT1G30200	K9K14K23	F-box family protein
AT1G30230	K9K14K23	Glutathione S-transferase, C-terminal-like;Translation elongation factor EF1B/ribosomal protein S6
AT1G30240	K9K14K23	unknown protein; Has 169 Blast hits to 168 proteins in 75 species: Archae - 0; Bacteria - 0; Metazoa - 49; Fungi - 68; Plants - 46; Viruses - 0; Other Eukaryotes - 6 (source: NCBI BLink).
AT1G30260	K9K14K23	BEST Arabidopsis thaliana protein match is: Galactosyltransferase family protein (TAIR:AT4G21060.1); Has 30 Blast hits to 30 proteins in 8 species: Archae - 0; Bacteria - 0; Metazoa - 0; Fungi - 0; Plants - 30; Viruses - 0; Other Eukaryotes - 0 (source: NCBI BLink).
AT1G30270	K9K14K23	CBL-interacting protein kinase 23
AT1G30290	K9K14K23	Tetratricopeptide repeat (TPR)-like superfamily protein
AT1G30320	K9K14K23	Remorin family protein
AT1G30330	K9K14K23	auxin response factor 6
AT1G30360	K9K14K23	Early-responsive to dehydration stress protein (ERD4)
AT1G30400	K9K14K23	multidrug resistance-associated protein 1
AT1G30460	K9K14K23	cleavage and polyadenylation specificity factor 30
AT1G30480	K9K14K23	D111/G-patch domain-containing protein
AT1G30490	K9K14K23	Homeobox-leucine zipper family protein / lipid-binding START domain-containing protein
AT1G30540	K9K14K23	Actin-like ATPase superfamily protein
AT1G30550	K9K14K23	S-adenosyl-L-methionine-dependent methyltransferases superfamily protein
AT1G30590	K9K14K23	RNA polymerase I specific transcription initiation factor RRN3 protein
AT1G30610	K9K14K23	pentatricopeptide (PPR) repeat-containing protein
AT1G30630	K9K14K23	Coatomer epsilon subunit
AT1G30640	K9K14K23	Protein kinase family protein
AT1G30650	K9K14K23	WRKY DNA-binding protein 14
AT1G30757	K9K14K23	unknown protein; FUNCTIONS IN: molecular_function unknown; INVOLVED IN: biological_process unknown; LOCATED IN: endomembrane system; Has 2 Blast hits to 2 proteins in 1 species: Archae - 0; Bacteria - 0; Metazoa - 0; Fungi - 0; Plants - 2; Viruses - 0; Other Eukaryotes - 0 (source: NCBI BLink).
AT1G30835	K9K14K23	transposable element gene
AT1G30880	K9K14K23	unknown protein; Has 24 Blast hits to 24 proteins in 8 species: Archae - 0; Bacteria - 0; Metazoa - 2; Fungi - 0; Plants - 22; Viruses - 0; Other Eukaryotes - 0 (source: NCBI BLink).
AT1G30910	K9K14K23	Molybdenum cofactor sulfurase family protein
AT1G30920	K9K14K23	F-box family protein
AT1G30935	K9K14K23	pseudogene, F-box protein family, contains F-box domain Pfam:PF00646
AT1G30970	K9K14K23	zinc finger (C2H2 type) family protein
AT1G31020	K9K14K23	thioredoxin O2
AT1G31120	K9K14K23	K+ uptake permease 10
AT1G31130	K9K14K23	unknown protein; FUNCTIONS IN: molecular_function unknown; INVOLVED IN: biological_process unknown; LOCATED IN: cellular_component unknown; EXPRESSED IN: 23 plant structures; EXPRESSED DURING: 13 growth stages; BEST Arabidopsis thaliana protein match is: unknown protein (TAIR:AT4G19950.1); Has 246 Blast hits to 244 proteins in 29 species: Archae - 2; Bacteria - 16; Metazoa - 0; Fungi - 0; Plants …
AT1G31150	K9K14K23	Domain of unknown function (DUF1985)
AT1G31160	K9K14K23	HISTIDINE TRIAD NUCLEOTIDE-BINDING 2
AT1G31170	K9K14K23	sulfiredoxin
AT1G31175	K9K14K23	unknown protein; Has 20 Blast hits to 20 proteins in 10 species: Archae - 0; Bacteria - 0; Metazoa - 0; Fungi - 0; Plants - 20; Viruses - 0; Other Eukaryotes - 0 (source: NCBI BLink).
AT1G31180	K9K14K23	isopropylmalate dehydrogenase 3
AT1G31190	K9K14K23	myo-inositol monophosphatase like 1
AT1G31220	K9K14K23	Formyl transferase
AT1G31240	K9K14K23	Bromodomain transcription factor
AT1G31280	K9K14K23	Argonaute family protein
AT1G31290	K9K14K23	ARGONAUTE 3
AT1G31300	K9K14K23	TRAM, LAG1 and CLN8 (TLC) lipid-sensing domain containing protein
AT1G31330	K9K14K23	photosystem I subunit F
AT1G31340	K9K14K23	related to ubiquitin 1
AT1G31350	K9K14K23	KAR-UP F-box 1
AT1G31360	K9K14K23	RECQ helicase L2
AT1G31410	K9K14K23	putrescine-binding periplasmic protein-related
AT1G31420	K9K14K23	Leucine-rich repeat protein kinase family protein
AT1G31440	K9K14K23	SH3 domain-containing protein
AT1G31460	K9K14K23	unknown protein; FUNCTIONS IN: molecular_function unknown; INVOLVED IN: biological_process unknown; LOCATED IN: plasma membrane; EXPRESSED IN: 23 plant structures; EXPRESSED DURING: 13 growth stages; BEST Arabidopsis thaliana protein match is: unknown protein (TAIR:AT1G23270.1); Has 1251 Blast hits to 756 proteins in 185 species: Archae - 0; Bacteria - 295; Metazoa - 374; Fungi - 176; Plants - 58…
AT1G31470	K9K14K23	Major facilitator superfamily protein
AT1G31540	K9K14K23	Disease resistance protein (TIR-NBS-LRR class) family
AT1G31710	K9K14K23	Copper amine oxidase family protein
AT1G31730	K9K14K23	Adaptin family protein
AT1G31780	K9K14K23	CONTAINS InterPro DOMAIN/s: Conserved oligomeric complex COG6 (InterPro:IPR010490); Has 384 Blast hits to 379 proteins in 190 species: Archae - 0; Bacteria - 4; Metazoa - 151; Fungi - 156; Plants - 42; Viruses - 0; Other Eukaryotes - 31 (source: NCBI BLink).
AT1G31814	K9K14K23	FRIGIDA like 2
AT1G31885	K9K14K23	NOD26-like intrinsic protein 3;1
AT1G31910	K9K14K23	GHMP kinase family protein
AT1G31920	K9K14K23	Tetratricopeptide repeat (TPR)-like superfamily protein
AT1G31930	K9K14K23	extra-large GTP-binding protein 3
AT1G31940	K9K14K23	unknown protein; LOCATED IN: plasma membrane; EXPRESSED IN: 22 plant structures; EXPRESSED DURING: 13 growth stages; BEST Arabidopsis thaliana protein match is: unknown protein (TAIR:AT2G35585.1); Has 67 Blast hits to 67 proteins in 17 species: Archae - 0; Bacteria - 0; Metazoa - 0; Fungi - 0; Plants - 67; Viruses - 0; Other Eukaryotes - 0 (source: NCBI BLink).
AT1G31970	K9K14K23	DEA(D/H)-box RNA helicase family protein
AT1G32060	K9K14K23	phosphoribulokinase
AT1G32090	K9K14K23	early-responsive to dehydration stress protein (ERD4)
AT1G32120	K9K14K23	FUNCTIONS IN: molecular_function unknown; INVOLVED IN: biological_process unknown; LOCATED IN: membrane; EXPRESSED IN: 14 plant structures; EXPRESSED DURING: 4 anthesis, C globular stage, F mature embryo stage, petal differentiation and expansion stage, E expanded cotyledon stage; CONTAINS InterPro DOMAIN/s: Aminotransferase-like, plant mobile domain (InterPro:IPR019557), Protein of unknown funct…
AT1G32130	K9K14K23	Transcription elongation factor (TFIIS) family protein
AT1G32150	K9K14K23	basic region/leucine zipper transcription factor 68
AT1G32160	K9K14K23	Protein of unknown function (DUF760)
AT1G32200	K9K14K23	phospholipid/glycerol acyltransferase family protein
AT1G32230	K9K14K23	WWE protein-protein interaction domain protein family
AT1G32240	K9K14K23	Homeodomain-like superfamily protein
AT1G32260	K9K14K23	unknown protein; FUNCTIONS IN: molecular_function unknown; INVOLVED IN: biological_process unknown; LOCATED IN: mitochondrion; EXPRESSED IN: 22 plant structures; EXPRESSED DURING: 13 growth stages; BEST Arabidopsis thaliana protein match is: unknown protein (TAIR:AT2G35480.1); Has 48 Blast hits to 48 proteins in 14 species: Archae - 0; Bacteria - 0; Metazoa - 0; Fungi - 0; Plants - 48; Viruses - …
AT1G32290	K9K14K23	unknown protein; Has 7 Blast hits to 5 proteins in 3 species: Archae - 0; Bacteria - 0; Metazoa - 0; Fungi - 0; Plants - 6; Viruses - 0; Other Eukaryotes - 1 (source: NCBI BLink).
AT1G32330	K9K14K23	heat shock transcription factor A1D
AT1G32340	K9K14K23	NDR1/HIN1-like 8
AT1G32360	K9K14K23	Zinc finger (CCCH-type) family protein
AT1G32370	K9K14K23	tobamovirus multiplication 2B
AT1G32385	K9K14K23	snoRNA
AT1G32400	K9K14K23	tobamovirus multiplication 2A
AT1G32460	K9K14K23	unknown protein; Has 19 Blast hits to 19 proteins in 8 species: Archae - 0; Bacteria - 0; Metazoa - 0; Fungi - 0; Plants - 19; Viruses - 0; Other Eukaryotes - 0 (source: NCBI BLink).
AT1G32500	K9K14K23	non-intrinsic ABC protein 6
AT1G32530	K9K14K23	RING/U-box superfamily protein
AT1G32580	K9K14K23	plastid developmental protein DAG, putative
AT1G32610	K9K14K23	hydroxyproline-rich glycoprotein family protein
AT1G32640	K9K14K23	Basic helix-loop-helix (bHLH) DNA-binding family protein
AT1G32690	K9K14K23	unknown protein; FUNCTIONS IN: molecular_function unknown; INVOLVED IN: biological_process unknown; LOCATED IN: plasma membrane; EXPRESSED IN: 21 plant structures; EXPRESSED DURING: 11 growth stages; BEST Arabidopsis thaliana protein match is: unknown protein (TAIR:AT2G35200.1); Has 45 Blast hits to 45 proteins in 8 species: Archae - 0; Bacteria - 0; Metazoa - 0; Fungi - 0; Plants - 45; Viruses -…
AT1G32700	K9K14K23	PLATZ transcription factor family protein
AT1G32740	K9K14K23	SBP (S-ribonuclease binding protein) family protein
AT1G32760	K9K14K23	Glutaredoxin family protein
AT1G32790	K9K14K23	CTC-interacting domain 11
AT1G32860	K9K14K23	Glycosyl hydrolase superfamily protein
AT1G32920	K9K14K23	unknown protein; FUNCTIONS IN: molecular_function unknown; INVOLVED IN: response to wounding; LOCATED IN: endomembrane system; EXPRESSED IN: 23 plant structures; EXPRESSED DURING: 13 growth stages; BEST Arabidopsis thaliana protein match is: unknown protein (TAIR:AT1G32928.1); Has 42 Blast hits to 42 proteins in 8 species: Archae - 0; Bacteria - 0; Metazoa - 0; Fungi - 0; Plants - 42; Viruses - 0…
AT1G32930	K9K14K23	Galactosyltransferase family protein
AT1G32940	K9K14K23	Subtilase family protein
AT1G33050	K9K14K23	unknown protein; FUNCTIONS IN: molecular_function unknown; INVOLVED IN: biological_process unknown; LOCATED IN: cellular_component unknown; EXPRESSED IN: 24 plant structures; EXPRESSED DURING: 15 growth stages; BEST Arabidopsis thaliana protein match is: unknown protein (TAIR:AT4G10470.1).
AT1G33060	K9K14K23	NAC 014
AT1G33240	K9K14K23	GT-2-like 1
AT1G33250	K9K14K23	Protein of unknown function (DUF604)
AT1G33260	K9K14K23	Protein kinase superfamily protein
AT1G33265	K9K14K23	Transmembrane proteins 14C
AT1G33270	K9K14K23	Acyl transferase/acyl hydrolase/lysophospholipase superfamily protein
AT1G33330	K9K14K23	Class I peptide chain release factor
AT1G33360	K9K14K23	ATP-dependent Clp protease
AT1G33400	K9K14K23	Tetratricopeptide repeat (TPR)-like superfamily protein
AT1G33415	K9K14K23	other RNA
AT1G33490	K9K14K23	unknown protein; CONTAINS InterPro DOMAIN/s: Protein of unknown function DUF2062 (InterPro:IPR018639); BEST Arabidopsis thaliana protein match is: unknown protein (TAIR:AT4G10140.1); Has 88 Blast hits to 88 proteins in 29 species: Archae - 0; Bacteria - 28; Metazoa - 0; Fungi - 0; Plants - 54; Viruses - 0; Other Eukaryotes - 6 (source: NCBI BLink).
AT1G33520	K9K14K23	D111/G-patch domain-containing protein
AT1G33560	K9K14K23	Disease resistance protein (CC-NBS-LRR class) family
AT1G33590	K9K14K23	Leucine-rich repeat (LRR) family protein
AT1G33610	K9K14K23	Leucine-rich repeat (LRR) family protein
AT1G33680	K9K14K23	KH domain-containing protein
AT1G33780	K9K14K23	Protein of unknown function (DUF179)
AT1G33790	K9K14K23	jacalin lectin family protein
AT1G33800	K9K14K23	Protein of unknown function (DUF579)
AT1G33810	K9K14K23	unknown protein; FUNCTIONS IN: molecular_function unknown; INVOLVED IN: biological_process unknown; LOCATED IN: chloroplast thylakoid membrane, chloroplast, chloroplast envelope; EXPRESSED IN: 22 plant structures; EXPRESSED DURING: 13 growth stages; Has 39 Blast hits to 39 proteins in 18 species: Archae - 0; Bacteria - 0; Metazoa - 0; Fungi - 0; Plants - 39; Viruses - 0; Other Eukaryotes - 0 (sou…
AT1G33970	K9K14K23	P-loop containing nucleoside triphosphate hydrolases superfamily protein
AT1G34000	K9K14K23	one-helix protein 2
AT1G34010	K9K14K23	unknown protein; BEST Arabidopsis thaliana protein match is: unknown protein (TAIR:AT1G22790.2); Has 74 Blast hits to 74 proteins in 12 species: Archae - 0; Bacteria - 0; Metazoa - 0; Fungi - 0; Plants - 74; Viruses - 0; Other Eukaryotes - 0 (source: NCBI BLink).
AT1G34030	K9K14K23	Ribosomal protein S13/S18 family
AT1G34040	K9K14K23	Pyridoxal phosphate (PLP)-dependent transferases superfamily protein
AT1G34044	K9K14K23	unknown pseudogene
AT1G34110	K9K14K23	Leucine-rich receptor-like protein kinase family protein
AT1G34120	K9K14K23	inositol polyphosphate 5-phosphatase I
AT1G34130	K9K14K23	staurosporin and temperature sensitive 3-like b
AT1G34150	K9K14K23	Pseudouridine synthase family protein
AT1G34190	K9K14K23	NAC domain containing protein 17
AT1G34200	K9K14K23	Glyceraldehyde-3-phosphate dehydrogenase-like family protein
AT1G34260	K9K14K23	FORMS APLOID AND BINUCLEATE CELLS 1A
AT1G34270	K9K14K23	Exostosin family protein
AT1G34300	K9K14K23	lectin protein kinase family protein
AT1G34315	K9K14K23	unknown protein; FUNCTIONS IN: molecular_function unknown; INVOLVED IN: biological_process unknown; LOCATED IN: endomembrane system; BEST Arabidopsis thaliana protein match is: unknown protein (TAIR:AT3G31400.1); Has 4 Blast hits to 4 proteins in 1 species: Archae - 0; Bacteria - 0; Metazoa - 0; Fungi - 0; Plants - 4; Viruses - 0; Other Eukaryotes - 0 (source: NCBI BLink).
AT1G34340	K9K14K23	alpha/beta-Hydrolases superfamily protein
AT1G34360	K9K14K23	translation initiation factor 3 (IF-3) family protein
AT1G34430	K9K14K23	2-oxoacid dehydrogenases acyltransferase family protein
AT1G34470	K9K14K23	Protein of unknown function (DUF803)
AT1G34550	K9K14K23	Protein of unknown function (DUF616)
AT1G34630	K9K14K23	FUNCTIONS IN: molecular_function unknown; INVOLVED IN: biological_process unknown; LOCATED IN: cellular_component unknown; EXPRESSED IN: 25 plant structures; EXPRESSED DURING: 15 growth stages; BEST Arabidopsis thaliana protein match is: Mitochondrial import inner membrane translocase subunit Tim17/Tim22/Tim23 family protein (TAIR:AT5G51150.1); Has 30201 Blast hits to 17322 proteins in 780 specie…
AT1G34640	K9K14K23	peptidases
AT1G34750	K9K14K23	Protein phosphatase 2C family protein
AT1G34844	K9K14K23	other RNA
AT1G35112	K9K14K23	transposable element gene
AT1G35160	K9K14K23	GF14 protein phi chain
AT1G35230	K9K14K23	arabinogalactan protein 5
AT1G35260	K9K14K23	MLP-like protein 165
AT1G35330	K9K14K23	RING/U-box superfamily protein
AT1G35340	K9K14K23	ATP-dependent protease La (LON) domain protein
AT1G35420	K9K14K23	alpha/beta-Hydrolases superfamily protein
AT1G35430	K9K14K23	unknown protein; FUNCTIONS IN: molecular_function unknown; INVOLVED IN: biological_process unknown; LOCATED IN: mitochondrion; EXPRESSED IN: 22 plant structures; EXPRESSED DURING: 13 growth stages; BEST Arabidopsis thaliana protein match is: unknown protein (TAIR:AT4G09170.1); Has 23 Blast hits to 23 proteins in 5 species: Archae - 0; Bacteria - 0; Metazoa - 0; Fungi - 0; Plants - 23; Viruses - 0…
AT1G35460	K9K14K23	basic helix-loop-helix (bHLH) DNA-binding superfamily protein
AT1G35470	K9K14K23	SPla/RYanodine receptor (SPRY) domain-containing protein
AT1G35510	K9K14K23	O-fucosyltransferase family protein
AT1G35516	K9K14K23	myb-like transcription factor family protein
AT1G35560	K9K14K23	TCP family transcription factor
AT1G35580	K9K14K23	cytosolic invertase 1
AT1G35620	K9K14K23	PDI-like 5-2
AT1G35660	K9K14K23	unknown protein; FUNCTIONS IN: molecular_function unknown; INVOLVED IN: biological_process unknown; LOCATED IN: plasma membrane; EXPRESSED IN: 19 plant structures; EXPRESSED DURING: 11 growth stages; Has 309 Blast hits to 256 proteins in 99 species: Archae - 0; Bacteria - 11; Metazoa - 192; Fungi - 12; Plants - 36; Viruses - 0; Other Eukaryotes - 58 (source: NCBI BLink).
AT1G35670	K9K14K23	calcium-dependent protein kinase 2
AT1G35680	K9K14K23	Ribosomal protein L21
AT1G35780	K9K14K23	unknown protein; BEST Arabidopsis thaliana protein match is: unknown protein (TAIR:AT1G78150.2); Has 145 Blast hits to 144 proteins in 16 species: Archae - 0; Bacteria - 0; Metazoa - 0; Fungi - 0; Plants - 145; Viruses - 0; Other Eukaryotes - 0 (source: NCBI BLink).
AT1G36050	K9K14K23	Endoplasmic reticulum vesicle transporter protein
AT1G36070	K9K14K23	Transducin/WD40 repeat-like superfamily protein
AT1G36160	K9K14K23	acetyl-CoA carboxylase 1
AT1G36310	K9K14K23	S-adenosyl-L-methionine-dependent methyltransferases superfamily protein
AT1G36320	K9K14K23	unknown protein; BEST Arabidopsis thaliana protein match is: unknown protein (TAIR:AT4G37920.1); Has 93 Blast hits to 90 proteins in 22 species: Archae - 0; Bacteria - 0; Metazoa - 0; Fungi - 0; Plants - 85; Viruses - 0; Other Eukaryotes - 8 (source: NCBI BLink).
AT1G36732	K9K14K23	conserved peptide upstream open reading frame 19
AT1G36980	K9K14K23	unknown protein; CONTAINS InterPro DOMAIN/s: Uncharacterised protein family UPF0220 (InterPro:IPR007919); Has 424 Blast hits to 424 proteins in 159 species: Archae - 0; Bacteria - 0; Metazoa - 228; Fungi - 120; Plants - 62; Viruses - 0; Other Eukaryotes - 14 (source: NCBI BLink).
AT1G36992	K9K14K23	other RNA
AT1G37130	K9K14K23	nitrate reductase 2
AT1G37999	K9K14K23	transposable element gene
AT1G38131	K9K14K23	O-fucosyltransferase family protein
AT1G42430	K9K14K23	unknown protein; FUNCTIONS IN: molecular_function unknown; INVOLVED IN: biological_process unknown; LOCATED IN: cellular_component unknown; BEST Arabidopsis thaliana protein match is: unknown protein (TAIR:AT3G55760.3).
AT1G42480	K9K14K23	unknown protein; FUNCTIONS IN: molecular_function unknown; INVOLVED IN: biological_process unknown; LOCATED IN: endomembrane system; EXPRESSED IN: 24 plant structures; EXPRESSED DURING: 13 growth stages; CONTAINS InterPro DOMAIN/s: Protein of unknown function DUF3456 (InterPro:IPR021852); Has 152 Blast hits to 152 proteins in 48 species: Archae - 0; Bacteria - 0; Metazoa - 113; Fungi - 0; Plants …
AT1G42540	K9K14K23	glutamate receptor 3.3
AT1G42550	K9K14K23	plastid movement impaired1
AT1G42960	K9K14K23	expressed protein localized to the inner membrane of the chloroplast.
AT1G42990	K9K14K23	basic region/leucine zipper motif 60
AT1G43130	K9K14K23	like COV 2
AT1G43170	K9K14K23	ribosomal protein 1
AT1G43245	K9K14K23	SET domain-containing protein
AT1G43580	K9K14K23	Sphingomyelin synthetase family protein
AT1G43700	K9K14K23	VIRE2-interacting protein 1
AT1G43765	K9K14K23	other RNA
AT1G43850	K9K14K23	SEUSS transcriptional co-regulator
AT1G43900	K9K14K23	Protein phosphatase 2C family protein
AT1G44000	K9K14K23	unknown protein; BEST Arabidopsis thaliana protein match is: unknown protein (TAIR:AT4G11911.1); Has 216 Blast hits to 212 proteins in 76 species: Archae - 0; Bacteria - 96; Metazoa - 0; Fungi - 0; Plants - 118; Viruses - 0; Other Eukaryotes - 2 (source: NCBI BLink).
AT1G44100	K9K14K23	amino acid permease 5
AT1G44120	K9K14K23	Armadillo/beta-catenin-like repeat ; C2 calcium/lipid-binding domain (CaLB) protein
AT1G44160	K9K14K23	HSP40/DnaJ peptide-binding protein
AT1G44170	K9K14K23	aldehyde dehydrogenase 3H1
AT1G44350	K9K14K23	IAA-leucine resistant (ILR)-like gene 6
AT1G44414	K9K14K23	unknown protein; Has 29 Blast hits to 29 proteins in 12 species: Archae - 0; Bacteria - 4; Metazoa - 0; Fungi - 0; Plants - 25; Viruses - 0; Other Eukaryotes - 0 (source: NCBI BLink).
AT1G44446	K9K14K23	Pheophorbide a oxygenase family protein with Rieske [2Fe-2S] domain
AT1G44575	K9K14K23	Chlorophyll A-B binding family protein
AT1G44750	K9K14K23	purine permease 11
AT1G44760	K9K14K23	Adenine nucleotide alpha hydrolases-like superfamily protein
AT1G44770	K9K14K23	unknown protein; FUNCTIONS IN: molecular_function unknown; INVOLVED IN: biological_process unknown; LOCATED IN: cellular_component unknown; EXPRESSED IN: 24 plant structures; EXPRESSED DURING: 15 growth stages; BEST Arabidopsis thaliana protein match is: unknown protein (TAIR:AT5G49710.3); Has 30201 Blast hits to 17322 proteins in 780 species: Archae - 12; Bacteria - 1396; Metazoa - 17338; Fungi …
AT1G44790	K9K14K23	ChaC-like family protein
AT1G44810	K9K14K23	DNA-binding storekeeper protein-related transcriptional regulator
AT1G44820	K9K14K23	Peptidase M20/M25/M40 family protein
AT1G44835	K9K14K23	YbaK/aminoacyl-tRNA synthetase-associated domain
AT1G44910	K9K14K23	pre-mRNA-processing protein 40A
AT1G44960	K9K14K23	SNARE associated Golgi protein family
AT1G45000	K9K14K23	AAA-type ATPase family protein
AT1G45050	K9K14K23	Ubiquitin-conjugating enzyme family protein
AT1G45120	K9K14K23	transposable element gene
AT1G45165	K9K14K23	Expressed protein
AT1G45230	K9K14K23	Protein of unknown function (DUF3223)
AT1G45249	K9K14K23	abscisic acid responsive elements-binding factor 2
AT1G45332	K9K14K23	Translation elongation factor EFG/EF2 protein
AT1G45474	K9K14K23	photosystem I light harvesting complex gene 5
AT1G45688	K9K14K23	unknown protein; FUNCTIONS IN: molecular_function unknown; INVOLVED IN: biological_process unknown; LOCATED IN: plasma membrane; EXPRESSED IN: 22 plant structures; EXPRESSED DURING: 13 growth stages; BEST Arabidopsis thaliana protein match is: unknown protein (TAIR:AT5G42860.1); Has 35333 Blast hits to 34131 proteins in 2444 species: Archae - 798; Bacteria - 22429; Metazoa - 974; Fungi - 991; Pla…
AT1G45976	K9K14K23	S-ribonuclease binding protein 1
AT1G46554	K9K14K23	other RNA
AT1G46768	K9K14K23	related to AP2 1
AT1G47056	K9K14K23	VIER F-box proteine 1
AT1G47128	K9K14K23	Granulin repeat cysteine protease family protein
AT1G47200	K9K14K23	WPP domain protein 2
AT1G47230	K9K14K23	CYCLIN A3;4
AT1G47240	K9K14K23	NRAMP metal ion transporter 2
AT1G47250	K9K14K23	20S proteasome alpha subunit F2
AT1G47260	K9K14K23	gamma carbonic anhydrase 2
AT1G47310	K9K14K23	unknown protein; FUNCTIONS IN: molecular_function unknown; INVOLVED IN: biological_process unknown; LOCATED IN: endomembrane system; EXPRESSED IN: 24 plant structures; EXPRESSED DURING: 13 growth stages; Has 45 Blast hits to 45 proteins in 11 species: Archae - 0; Bacteria - 0; Metazoa - 0; Fungi - 0; Plants - 45; Viruses - 0; Other Eukaryotes - 0 (source: NCBI BLink).
AT1G47330	K9K14K23	CBS domain-containing protein with a domain of unknown function (DUF21)
AT1G47480	K9K14K23	alpha/beta-Hydrolases superfamily protein
AT1G47490	K9K14K23	RNA-binding protein 47C
AT1G47497	K9K14K23	Polynucleotidyl transferase, ribonuclease H-like superfamily protein
AT1G47500	K9K14K23	RNA-binding protein 47C'
AT1G47530	K9K14K23	MATE efflux family protein
AT1G47560	K9K14K23	exocyst complex component sec3B
AT1G47565	K9K14K23	transposable element gene
AT1G47610	K9K14K23	Transducin/WD40 repeat-like superfamily protein
AT1G47640	K9K14K23	unknown protein; FUNCTIONS IN: molecular_function unknown; INVOLVED IN: biological_process unknown; LOCATED IN: mitochondrion; EXPRESSED IN: 23 plant structures; EXPRESSED DURING: 13 growth stages; CONTAINS InterPro DOMAIN/s: Protein of unknown function DUF2053, membrane (InterPro:IPR019164); Has 204 Blast hits to 204 proteins in 84 species: Archae - 0; Bacteria - 0; Metazoa - 127; Fungi - 0; Pla…
AT1G47710	K9K14K23	Serine protease inhibitor (SERPIN) family protein
AT1G47720	K9K14K23	Primosome PriB/single-strand DNA-binding
AT1G47740	K9K14K23	PPPDE putative thiol peptidase family protein
AT1G47750	K9K14K23	peroxin 11A
AT1G47830	K9K14K23	SNARE-like superfamily protein
AT1G47970	K9K14K23	unknown protein; FUNCTIONS IN: molecular_function unknown; INVOLVED IN: biological_process unknown; LOCATED IN: cytosol; EXPRESSED IN: 21 plant structures; EXPRESSED DURING: 11 growth stages; Has 93717 Blast hits to 40765 proteins in 1891 species: Archae - 1046; Bacteria - 16276; Metazoa - 26677; Fungi - 16127; Plants - 6028; Viruses - 1519; Other Eukaryotes - 26044 (source: NCBI BLink).
AT1G48030	K9K14K23	mitochondrial lipoamide dehydrogenase 1
AT1G48140	K9K14K23	dolichol-phosphate mannosyltransferase-related
AT1G48160	K9K14K23	signal recognition particle 19 kDa protein, putative / SRP19, putative
AT1G48170	K9K14K23	unknown protein; Has 78 Blast hits to 78 proteins in 34 species: Archae - 0; Bacteria - 0; Metazoa - 30; Fungi - 0; Plants - 48; Viruses - 0; Other Eukaryotes - 0 (source: NCBI BLink).
AT1G48270	K9K14K23	G-protein-coupled receptor 1
AT1G48280	K9K14K23	hydroxyproline-rich glycoprotein family protein
AT1G48300	K9K14K23	unknown protein; FUNCTIONS IN: molecular_function unknown; INVOLVED IN: biological_process unknown; LOCATED IN: endomembrane system; EXPRESSED IN: 24 plant structures; EXPRESSED DURING: 15 growth stages; Has 96 Blast hits to 87 proteins in 37 species: Archae - 0; Bacteria - 2; Metazoa - 12; Fungi - 2; Plants - 65; Viruses - 0; Other Eukaryotes - 15 (source: NCBI BLink).
AT1G48320	K9K14K23	Thioesterase superfamily protein
AT1G48350	K9K14K23	Ribosomal L18p/L5e family protein
AT1G48370	K9K14K23	YELLOW STRIPE like 8
AT1G48380	K9K14K23	root hair initiation protein root hairless 1 (RHL1)
AT1G48410	K9K14K23	Stabilizer of iron transporter SufD / Polynucleotidyl transferase
AT1G48430	K9K14K23	Dihydroxyacetone kinase
AT1G48440	K9K14K23	B-cell receptor-associated 31-like
AT1G48480	K9K14K23	receptor-like kinase 1
AT1G48490	K9K14K23	Protein kinase superfamily protein
AT1G48520	K9K14K23	GLU-ADT subunit B
AT1G48540	K9K14K23	Outer arm dynein light chain 1 protein
AT1G48610	K9K14K23	AT hook motif-containing protein
AT1G48620	K9K14K23	high mobility group A5
AT1G48650	K9K14K23	DEA(D/H)-box RNA helicase family protein
AT1G48745	K9K14K23	unknown protein; Has 7 Blast hits to 7 proteins in 3 species: Archae - 0; Bacteria - 0; Metazoa - 0; Fungi - 0; Plants - 7; Viruses - 0; Other Eukaryotes - 0 (source: NCBI BLink).
AT1G48760	K9K14K23	delta-adaptin
AT1G48770	K9K14K23	Protein of unknown function (DUF1639)
AT1G48790	K9K14K23	associated molecule with the SH3 domain of STAM 1
AT1G48850	K9K14K23	chorismate synthase, putative / 5-enolpyruvylshikimate-3-phosphate phospholyase, putative
AT1G48860	K9K14K23	RNA 3'-terminal phosphate cyclase/enolpyruvate transferase, alpha/beta
AT1G48870	K9K14K23	Transducin/WD40 repeat-like superfamily protein
AT1G48900	K9K14K23	Signal recognition particle, SRP54 subunit protein
AT1G48950	K9K14K23	C3HC zinc finger-like
AT1G48960	K9K14K23	Adenine nucleotide alpha hydrolases-like superfamily protein
AT1G48970	K9K14K23	NagB/RpiA/CoA transferase-like superfamily protein
AT1G49000	K9K14K23	unknown protein; FUNCTIONS IN: molecular_function unknown; INVOLVED IN: biological_process unknown; LOCATED IN: chloroplast; EXPRESSED IN: stem; BEST Arabidopsis thaliana protein match is: unknown protein (TAIR:AT3G18560.1); Has 105 Blast hits to 105 proteins in 13 species: Archae - 0; Bacteria - 0; Metazoa - 0; Fungi - 0; Plants - 105; Viruses - 0; Other Eukaryotes - 0 (source: NCBI BLink).
AT1G49032	K9K14K23	unknown protein; FUNCTIONS IN: molecular_function unknown; INVOLVED IN: biological_process unknown; LOCATED IN: endomembrane system; Has 30201 Blast hits to 17322 proteins in 780 species: Archae - 12; Bacteria - 1396; Metazoa - 17338; Fungi - 3422; Plants - 5037; Viruses - 0; Other Eukaryotes - 2996 (source: NCBI BLink).
AT1G49040	K9K14K23	stomatal cytokinesis defective / SCD1 protein (SCD1)
AT1G49050	K9K14K23	Eukaryotic aspartyl protease family protein
AT1G49140	K9K14K23	Complex I subunit NDUFS6
AT1G49170	K9K14K23	Protein of unknown function (DUF167)
AT1G49180	K9K14K23	protein kinase family protein
AT1G49200	K9K14K23	RING/U-box superfamily protein
AT1G49245	K9K14K23	Prefoldin chaperone subunit family protein
AT1G49300	K9K14K23	RAB GTPase homolog G3E
AT1G49340	K9K14K23	Phosphatidylinositol 3- and 4-kinase family protein
AT1G49350	K9K14K23	pfkB-like carbohydrate kinase family protein
AT1G49360	K9K14K23	F-box family protein
AT1G49400	K9K14K23	Nucleic acid-binding, OB-fold-like protein
AT1G49450	K9K14K23	Transducin/WD40 repeat-like superfamily protein
AT1G49480	K9K14K23	related to vernalization1 1
AT1G49490	K9K14K23	Leucine-rich repeat (LRR) family protein
AT1G49500	K9K14K23	unknown protein; FUNCTIONS IN: molecular_function unknown; INVOLVED IN: biological_process unknown; LOCATED IN: endomembrane system; EXPRESSED IN: 19 plant structures; EXPRESSED DURING: 10 growth stages; BEST Arabidopsis thaliana protein match is: unknown protein (TAIR:AT3G19030.1); Has 24 Blast hits to 24 proteins in 2 species: Archae - 0; Bacteria - 0; Metazoa - 0; Fungi - 0; Plants - 24; Virus…
AT1G49510	K9K14K23	embryo defective 1273
AT1G49540	K9K14K23	elongator protein 2
AT1G49580	K9K14K23	Calcium-dependent protein kinase (CDPK) family protein
AT1G49590	K9K14K23	C2H2 and C2HC zinc fingers superfamily protein
AT1G49600	K9K14K23	RNA-binding protein 47A
AT1G49610	K9K14K23	F-box family protein
AT1G49630	K9K14K23	presequence protease 2
AT1G49650	K9K14K23	alpha/beta-Hydrolases superfamily protein
AT1G49660	K9K14K23	carboxyesterase 5
AT1G49710	K9K14K23	fucosyltransferase 12
AT1G49750	K9K14K23	Leucine-rich repeat (LRR) family protein
AT1G49780	K9K14K23	plant U-box 26
AT1G49790	K9K14K23	F-box associated ubiquitination effector family protein
AT1G49832	K9K14K23	other_rna
AT1G49840	K9K14K23	Protein of unknown function (DUF620)
AT1G49850	K9K14K23	RING/U-box superfamily protein
AT1G49890	K9K14K23	Family of unknown function (DUF566)
AT1G49950	K9K14K23	telomere repeat binding factor 1
AT1G49970	K9K14K23	CLP protease proteolytic subunit 1
AT1G49980	K9K14K23	DNA/RNA polymerases superfamily protein
AT1G50030	K9K14K23	target of rapamycin
AT1G50040	K9K14K23	Protein of unknown function (DUF1005)
AT1G50055	K9K14K23	TAS1B; other RNA
AT1G50260	K9K14K23	N-terminal-transmembrane-C2 domain type 5.1
AT1G50270	K9K14K23	Pentatricopeptide repeat (PPR) superfamily protein
AT1G50320	K9K14K23	thioredoxin X
AT1G50370	K9K14K23	Calcineurin-like metallo-phosphoesterase superfamily protein
AT1G50380	K9K14K23	Prolyl oligopeptidase family protein
AT1G50420	K9K14K23	scarecrow-like 3
AT1G50440	K9K14K23	RING/FYVE/PHD zinc finger superfamily protein
AT1G50460	K9K14K23	hexokinase-like 1
AT1G50500	K9K14K23	Membrane trafficking VPS53 family protein
AT1G50510	K9K14K23	indigoidine synthase A family protein
AT1G50570	K9K14K23	Calcium-dependent lipid-binding (CaLB domain) family protein
AT1G50620	K9K14K23	RING/FYVE/PHD zinc finger superfamily protein
AT1G50630	K9K14K23	Protein of unknown function (DUF3537)
AT1G50640	K9K14K23	ethylene responsive element binding factor 3
AT1G50660	K9K14K23	unknown protein; INVOLVED IN: biological_process unknown; LOCATED IN: chloroplast; EXPRESSED IN: 22 plant structures; EXPRESSED DURING: 13 growth stages; BEST Arabidopsis thaliana protein match is: unknown protein (TAIR:AT3G20350.1); Has 21445 Blast hits to 15134 proteins in 1325 species: Archae - 461; Bacteria - 2309; Metazoa - 11052; Fungi - 1737; Plants - 1035; Viruses - 42; Other Eukaryotes -…
AT1G50700	K9K14K23	calcium-dependent protein kinase 33
AT1G50710	K9K14K23	unknown protein; Has 109 Blast hits to 109 proteins in 44 species: Archae - 0; Bacteria - 2; Metazoa - 61; Fungi - 8; Plants - 36; Viruses - 0; Other Eukaryotes - 2 (source: NCBI BLink).
AT1G50740	K9K14K23	Transmembrane proteins 14C
AT1G50790	K9K14K23	Plant mobile domain protein family
AT1G50840	K9K14K23	polymerase gamma 2
AT1G50890	K9K14K23	ARM repeat superfamily protein
AT1G50950	K9K14K23	Thioredoxin protein with domain of unknown function (DUF1692)
AT1G50970	K9K14K23	Membrane trafficking VPS53 family protein
AT1G51070	K9K14K23	basic helix-loop-helix (bHLH) DNA-binding superfamily protein
AT1G51080	K9K14K23	unknown protein; FUNCTIONS IN: molecular_function unknown; INVOLVED IN: biological_process unknown; LOCATED IN: chloroplast; EXPRESSED IN: 15 plant structures; EXPRESSED DURING: 11 growth stages; Has 101 Blast hits to 98 proteins in 44 species: Archae - 0; Bacteria - 0; Metazoa - 38; Fungi - 10; Plants - 27; Viruses - 0; Other Eukaryotes - 26 (source: NCBI BLink).
AT1G51160	K9K14K23	SNARE-like superfamily protein
AT1G51170	K9K14K23	Protein kinase superfamily protein
AT1G51200	K9K14K23	A20/AN1-like zinc finger family protein
AT1G51310	K9K14K23	transferases;tRNA (5-methylaminomethyl-2-thiouridylate)-methyltransferases
AT1G51350	K9K14K23	ARM repeat superfamily protein
AT1G51360	K9K14K23	dimeric A/B barrel domainS-protein 1
AT1G51390	K9K14K23	NFU domain protein 5
AT1G51402	K9K14K23	unknown protein; FUNCTIONS IN: molecular_function unknown; INVOLVED IN: biological_process unknown; LOCATED IN: endomembrane system; Has 30201 Blast hits to 17322 proteins in 780 species: Archae - 12; Bacteria - 1396; Metazoa - 17338; Fungi - 3422; Plants - 5037; Viruses - 0; Other Eukaryotes - 2996 (source: NCBI BLink).
AT1G51430	K9K14K23	unknown protein; BEST Arabidopsis thaliana protein match is: unknown protein (TAIR:AT3G28370.1); Has 13 Blast hits to 13 proteins in 4 species: Archae - 0; Bacteria - 0; Metazoa - 0; Fungi - 0; Plants - 13; Viruses - 0; Other Eukaryotes - 0 (source: NCBI BLink).
AT1G51450	K9K14K23	TRAUCO
AT1G51510	K9K14K23	RNA-binding (RRM/RBD/RNP motifs) family protein
AT1G51520	K9K14K23	RNA-binding (RRM/RBD/RNP motifs) family protein
AT1G51538	K9K14K23	Aminotransferase-like, plant mobile domain family protein
AT1G51540	K9K14K23	Galactose oxidase/kelch repeat superfamily protein
AT1G51580	K9K14K23	RNA-binding KH domain-containing protein
AT1G51600	K9K14K23	ZIM-LIKE 2
AT1G51610	K9K14K23	Cation efflux family protein
AT1G51650	K9K14K23	ATP synthase epsilon chain, mitochondrial
AT1G51660	K9K14K23	mitogen-activated protein kinase kinase 4
AT1G51680	K9K14K23	4-coumarate:CoA ligase 1
AT1G51690	K9K14K23	protein phosphatase 2A 55 kDa regulatory subunit B alpha isoform
AT1G51700	K9K14K23	DOF zinc finger protein 1
AT1G51710	K9K14K23	ubiquitin-specific protease 6
AT1G51740	K9K14K23	syntaxin of plants 81
AT1G51760	K9K14K23	peptidase M20/M25/M40 family protein
AT1G51800	K9K14K23	Leucine-rich repeat protein kinase family protein
AT1G51950	K9K14K23	indole-3-acetic acid inducible 18
AT1G51965	K9K14K23	ABA Overly-Sensitive 5
AT1G52000	K9K14K23	Mannose-binding lectin superfamily protein
AT1G52200	K9K14K23	PLAC8 family protein
AT1G52260	K9K14K23	PDI-like 1-5
AT1G52280	K9K14K23	RAB GTPase homolog G3D
AT1G52300	K9K14K23	Zinc-binding ribosomal protein family protein
AT1G52310	K9K14K23	protein kinase family protein / C-type lectin domain-containing protein
AT1G52320	K9K14K23	unknown protein; FUNCTIONS IN: molecular_function unknown; INVOLVED IN: N-terminal protein myristoylation; LOCATED IN: plasma membrane; EXPRESSED IN: 23 plant structures; EXPRESSED DURING: 14 growth stages; CONTAINS InterPro DOMAIN/s: Protein of unknown function DUF632 (InterPro:IPR006867); BEST Arabidopsis thaliana protein match is: Protein of unknown function (DUF630 and DUF632) (TAIR:AT5G25590…
AT1G52330	K9K14K23	Late embryogenesis abundant (LEA) hydroxyproline-rich glycoprotein family
AT1G52347	K9K14K23	other RNA
AT1G52360	K9K14K23	Coatomer, beta' subunit
AT1G52380	K9K14K23	NUP50 (Nucleoporin 50 kDa) protein
AT1G52550	K9K14K23	unknown protein; FUNCTIONS IN: molecular_function unknown; INVOLVED IN: biological_process unknown; LOCATED IN: chloroplast; EXPRESSED IN: 22 plant structures; EXPRESSED DURING: 13 growth stages; BEST Arabidopsis thaliana protein match is: unknown protein (TAIR:AT3G15780.1); Has 53 Blast hits to 51 proteins in 18 species: Archae - 0; Bacteria - 8; Metazoa - 4; Fungi - 0; Plants - 23; Viruses - 8;…
AT1G52565	K9K14K23	unknown protein; FUNCTIONS IN: molecular_function unknown; INVOLVED IN: biological_process unknown; LOCATED IN: endomembrane system; BEST Arabidopsis thaliana protein match is: unknown protein (TAIR:AT3G15760.1); Has 35333 Blast hits to 34131 proteins in 2444 species: Archae - 798; Bacteria - 22429; Metazoa - 974; Fungi - 991; Plants - 531; Viruses - 0; Other Eukaryotes - 9610 (source: NCBI BLink…
AT1G52600	K9K14K23	Peptidase S24/S26A/S26B/S26C family protein
AT1G52618	K9K14K23	unknown protein; Has 6 Blast hits to 6 proteins in 2 species: Archae - 0; Bacteria - 0; Metazoa - 0; Fungi - 0; Plants - 6; Viruses - 0; Other Eukaryotes - 0 (source: NCBI BLink).
AT1G52620	K9K14K23	Pentatricopeptide repeat (PPR) superfamily protein
AT1G52630	K9K14K23	O-fucosyltransferase family protein
AT1G52710	K9K14K23	Rubredoxin-like superfamily protein
AT1G52720	K9K14K23	unknown protein; BEST Arabidopsis thaliana protein match is: unknown protein (TAIR:AT3G15630.1); Has 61 Blast hits to 61 proteins in 13 species: Archae - 0; Bacteria - 0; Metazoa - 0; Fungi - 0; Plants - 61; Viruses - 0; Other Eukaryotes - 0 (source: NCBI BLink).
AT1G52740	K9K14K23	histone H2A protein 9
AT1G52760	K9K14K23	lysophospholipase 2
AT1G52825	K9K14K23	unknown protein; FUNCTIONS IN: molecular_function unknown; INVOLVED IN: biological_process unknown; LOCATED IN: endomembrane system; CONTAINS InterPro DOMAIN/s: Protein of unknown function DUF2346 (InterPro:IPR018625); BEST Arabidopsis thaliana protein match is: unknown protein (TAIR:AT4G14615.1); Has 52 Blast hits to 49 proteins in 19 species: Archae - 0; Bacteria - 0; Metazoa - 0; Fungi - 0; Pl…
AT1G52870	K9K14K23	Peroxisomal membrane 22 kDa (Mpv17/PMP22) family protein
AT1G52880	K9K14K23	NAC (No Apical Meristem) domain transcriptional regulator superfamily protein
AT1G52960	K9K14K23	transposable element gene
AT1G52980	K9K14K23	GTP-binding family protein
AT1G53000	K9K14K23	Nucleotide-diphospho-sugar transferases superfamily protein
AT1G53025	K9K14K23	Ubiquitin-conjugating enzyme family protein
AT1G53035	K9K14K23	unknown protein; FUNCTIONS IN: molecular_function unknown; INVOLVED IN: biological_process unknown; LOCATED IN: endomembrane system; EXPRESSED IN: 23 plant structures; EXPRESSED DURING: 13 growth stages; BEST Arabidopsis thaliana protein match is: unknown protein (TAIR:AT3G15358.1); Has 49 Blast hits to 49 proteins in 9 species: Archae - 0; Bacteria - 0; Metazoa - 0; Fungi - 0; Plants - 49; Virus…
AT1G53040	K9K14K23	Protein of unknown function (DUF616)
AT1G53050	K9K14K23	Protein kinase superfamily protein
AT1G53060	K9K14K23	Legume lectin family protein
AT1G53110	K9K14K23	BEST Arabidopsis thaliana protein match is: proton pump interactor 2 (TAIR:AT3G15340.1); Has 9980 Blast hits to 7312 proteins in 825 species: Archae - 146; Bacteria - 1301; Metazoa - 3338; Fungi - 830; Plants - 588; Viruses - 42; Other Eukaryotes - 3735 (source: NCBI BLink).
AT1G53120	K9K14K23	RNA-binding S4 domain-containing protein
AT1G53165	K9K14K23	Protein kinase superfamily protein
AT1G53170	K9K14K23	ethylene response factor 8
AT1G53180	K9K14K23	unknown protein; FUNCTIONS IN: molecular_function unknown; INVOLVED IN: biological_process unknown; LOCATED IN: cellular_component unknown; EXPRESSED IN: 13 plant structures; EXPRESSED DURING: 6 growth stages; BEST Arabidopsis thaliana protein match is: unknown protein (TAIR:AT3G15115.1); Has 58 Blast hits to 56 proteins in 22 species: Archae - 0; Bacteria - 0; Metazoa - 6; Fungi - 4; Plants - 29…
AT1G53200	K9K14K23	unknown protein; Has 35333 Blast hits to 34131 proteins in 2444 species: Archae - 798; Bacteria - 22429; Metazoa - 974; Fungi - 991; Plants - 531; Viruses - 0; Other Eukaryotes - 9610 (source: NCBI BLink).
AT1G53210	K9K14K23	sodium/calcium exchanger family protein / calcium-binding EF hand family protein
AT1G53233	K9K14K23	other RNA
AT1G53240	K9K14K23	Lactate/malate dehydrogenase family protein
AT1G53290	K9K14K23	Galactosyltransferase family protein
AT1G53300	K9K14K23	tetratricopetide-repeat thioredoxin-like 1
AT1G53320	K9K14K23	tubby like protein 7
AT1G53330	K9K14K23	Pentatricopeptide repeat (PPR) superfamily protein
AT1G53340	K9K14K23	Cysteine/Histidine-rich C1 domain family protein
AT1G53380	K9K14K23	Plant protein of unknown function (DUF641)
AT1G53450	K9K14K23	unknown protein; BEST Arabidopsis thaliana protein match is: unknown protein (TAIR:AT3G14830.2); Has 35333 Blast hits to 34131 proteins in 2444 species: Archae - 798; Bacteria - 22429; Metazoa - 974; Fungi - 991; Plants - 531; Viruses - 0; Other Eukaryotes - 9610 (source: NCBI BLink).
AT1G53460	K9K14K23	BEST Arabidopsis thaliana protein match is: Ran BP2/NZF zinc finger-like superfamily protein (TAIR:AT1G70650.2); Has 485 Blast hits to 413 proteins in 88 species: Archae - 11; Bacteria - 27; Metazoa - 119; Fungi - 17; Plants - 101; Viruses - 2; Other Eukaryotes - 208 (source: NCBI BLink).
AT1G53490	K9K14K23	RING/U-box superfamily protein
AT1G53510	K9K14K23	mitogen-activated protein kinase 18
AT1G53530	K9K14K23	Peptidase S24/S26A/S26B/S26C family protein
AT1G53542	K9K14K23	unknown protein; FUNCTIONS IN: molecular_function unknown; INVOLVED IN: biological_process unknown; LOCATED IN: endomembrane system; Has 30201 Blast hits to 17322 proteins in 780 species: Archae - 12; Bacteria - 1396; Metazoa - 17338; Fungi - 3422; Plants - 5037; Viruses - 0; Other Eukaryotes - 2996 (source: NCBI BLink).
AT1G53560	K9K14K23	Ribosomal protein L18ae family
AT1G53570	K9K14K23	mitogen-activated protein kinase kinase kinase 3
AT1G53580	K9K14K23	glyoxalase II 3
AT1G53590	K9K14K23	Calcium-dependent lipid-binding (CaLB domain) family protein
AT1G53645	K9K14K23	hydroxyproline-rich glycoprotein family protein
AT1G53650	K9K14K23	CTC-interacting domain 8
AT1G53700	K9K14K23	WAG 1
AT1G53720	K9K14K23	cyclophilin 59
AT1G53750	K9K14K23	regulatory particle triple-A 1A
AT1G53760	K9K14K23	unknown protein; FUNCTIONS IN: molecular_function unknown; INVOLVED IN: biological_process unknown; LOCATED IN: mitochondrion, plastid; EXPRESSED IN: 23 plant structures; EXPRESSED DURING: 13 growth stages; CONTAINS InterPro DOMAIN/s: Protein of unknown function DUF2343 (InterPro:IPR018786).
AT1G53770	K9K14K23	O-fucosyltransferase family protein
AT1G53785	K9K14K23	unknown protein; FUNCTIONS IN: molecular_function unknown; INVOLVED IN: biological_process unknown; LOCATED IN: mitochondrion; Has 35333 Blast hits to 34131 proteins in 2444 species: Archae - 798; Bacteria - 22429; Metazoa - 974; Fungi - 991; Plants - 531; Viruses - 0; Other Eukaryotes - 9610 (source: NCBI BLink).
AT1G53840	K9K14K23	pectin methylesterase 1
AT1G53850	K9K14K23	20S proteasome alpha subunit E1
AT1G53910	K9K14K23	related to AP2 12
AT1G54030	K9K14K23	GDSL-like Lipase/Acylhydrolase superfamily protein
AT1G54060	K9K14K23	6B-interacting protein 1-like 1
AT1G54095	K9K14K23	Protein of unknown function (DUF1677)
AT1G54100	K9K14K23	aldehyde dehydrogenase 7B4
AT1G54115	K9K14K23	cation calcium exchanger 4
AT1G54130	K9K14K23	RELA/SPOT homolog 3
AT1G54140	K9K14K23	TATA binding protein associated factor 21kDa subunit
AT1G54150	K9K14K23	E3 Ubiquitin ligase family protein
AT1G54200	K9K14K23	unknown protein; BEST Arabidopsis thaliana protein match is: unknown protein (TAIR:AT3G13980.1); Has 1084 Blast hits to 581 proteins in 136 species: Archae - 0; Bacteria - 72; Metazoa - 212; Fungi - 78; Plants - 102; Viruses - 0; Other Eukaryotes - 620 (source: NCBI BLink).
AT1G54215	K9K14K23	proline-rich family protein
AT1G54260	K9K14K23	winged-helix DNA-binding transcription factor family protein
AT1G54370	K9K14K23	sodium hydrogen exchanger 5
AT1G54380	K9K14K23	spliceosome protein-related
AT1G54410	K9K14K23	dehydrin family protein
AT1G54490	K9K14K23	exoribonuclease 4
AT1G54500	K9K14K23	Rubredoxin-like superfamily protein
AT1G54570	K9K14K23	Esterase/lipase/thioesterase family protein
AT1G54610	K9K14K23	Protein kinase superfamily protein
AT1G54630	K9K14K23	acyl carrier protein 3
AT1G54680	K9K14K23	unknown protein; FUNCTIONS IN: molecular_function unknown; INVOLVED IN: biological_process unknown; LOCATED IN: endomembrane system; EXPRESSED IN: 22 plant structures; EXPRESSED DURING: 13 growth stages; BEST Arabidopsis thaliana protein match is: unknown protein (TAIR:AT5G27290.1).
AT1G54710	K9K14K23	homolog of yeast autophagy 18 (ATG18) H
AT1G54770	K9K14K23	Fcf2 pre-rRNA processing protein
AT1G54780	K9K14K23	thylakoid lumen 18.3 kDa protein
AT1G54830	K9K14K23	nuclear factor Y, subunit C3
AT1G54920	K9K14K23	unknown protein; FUNCTIONS IN: molecular_function unknown; INVOLVED IN: biological_process unknown; EXPRESSED IN: 23 plant structures; EXPRESSED DURING: 15 growth stages.
AT1G54990	K9K14K23	alpha/beta-Hydrolases superfamily protein
AT1G55000	K9K14K23	peptidoglycan-binding LysM domain-containing protein
AT1G55040	K9K14K23	zinc finger (Ran-binding) family protein
AT1G55080	K9K14K23	MED9; BEST Arabidopsis thaliana protein match is: unknown protein (TAIR:AT1G29580.1); Has 67203 Blast hits to 25757 proteins in 1293 species: Archae - 12; Bacteria - 4374; Metazoa - 24340; Fungi - 7940; Plants - 5927; Viruses - 273; Other Eukaryotes - 24337 (source: NCBI BLink).
AT1G55150	K9K14K23	DEA(D/H)-box RNA helicase family protein
AT1G55152	K9K14K23	unknown protein; FUNCTIONS IN: molecular_function unknown; INVOLVED IN: biological_process unknown; LOCATED IN: chloroplast; Has 30201 Blast hits to 17322 proteins in 780 species: Archae - 12; Bacteria - 1396; Metazoa - 17338; Fungi - 3422; Plants - 5037; Viruses - 0; Other Eukaryotes - 2996 (source: NCBI BLink).
AT1G55160	K9K14K23	unknown protein; FUNCTIONS IN: molecular_function unknown; INVOLVED IN: biological_process unknown; LOCATED IN: mitochondrion, plastid; EXPRESSED IN: 22 plant structures; EXPRESSED DURING: 13 growth stages; BEST Arabidopsis thaliana protein match is: unknown protein (TAIR:AT2G19530.1); Has 63 Blast hits to 63 proteins in 14 species: Archae - 0; Bacteria - 0; Metazoa - 0; Fungi - 0; Plants - 63; V…
AT1G55205	K9K14K23	unknown protein; FUNCTIONS IN: molecular_function unknown; INVOLVED IN: biological_process unknown; LOCATED IN: chloroplast; BEST Arabidopsis thaliana protein match is: unknown protein (TAIR:AT3G13674.1); Has 30201 Blast hits to 17322 proteins in 780 species: Archae - 12; Bacteria - 1396; Metazoa - 17338; Fungi - 3422; Plants - 5037; Viruses - 0; Other Eukaryotes - 2996 (source: NCBI BLink).
AT1G55210	K9K14K23	Disease resistance-responsive (dirigent-like protein) family protein
AT1G55250	K9K14K23	histone mono-ubiquitination 2
AT1G55265	K9K14K23	Protein of unknown function, DUF538
AT1G55270	K9K14K23	Galactose oxidase/kelch repeat superfamily protein
AT1G55310	K9K14K23	SC35-like splicing factor 33
AT1G55350	K9K14K23	calpain-type cysteine protease family
AT1G55360	K9K14K23	Protein of Unknown Function (DUF239)
AT1G55420	K9K14K23	Cysteine/Histidine-rich C1 domain family protein
AT1G55450	K9K14K23	S-adenosyl-L-methionine-dependent methyltransferases superfamily protein
AT1G55460	K9K14K23	DNA/RNA-binding protein Kin17, conserved region
AT1G55590	K9K14K23	RNI-like superfamily protein
AT1G55610	K9K14K23	BRI1 like
AT1G55620	K9K14K23	chloride channel F
AT1G55670	K9K14K23	photosystem I subunit G
AT1G55675	K9K14K23	unknown protein; FUNCTIONS IN: molecular_function unknown; INVOLVED IN: biological_process unknown; LOCATED IN: endomembrane system; Has 35333 Blast hits to 34131 proteins in 2444 species: Archae - 798; Bacteria - 22429; Metazoa - 974; Fungi - 991; Plants - 531; Viruses - 0; Other Eukaryotes - 9610 (source: NCBI BLink).
AT1G55680	K9K14K23	Transducin/WD40 repeat-like superfamily protein
AT1G55805	K9K14K23	BolA-like family protein
AT1G55830	K9K14K23	unknown protein; FUNCTIONS IN: molecular_function unknown; INVOLVED IN: biological_process unknown; LOCATED IN: cellular_component unknown; EXPRESSED IN: 22 plant structures; EXPRESSED DURING: 13 growth stages; CONTAINS InterPro DOMAIN/s: Protein of unknown function DUF812 (InterPro:IPR008530).
AT1G55840	K9K14K23	Sec14p-like phosphatidylinositol transfer family protein
AT1G55850	K9K14K23	cellulose synthase like E1
AT1G55870	K9K14K23	Polynucleotidyl transferase, ribonuclease H-like superfamily protein
AT1G55880	K9K14K23	Pyridoxal-5'-phosphate-dependent enzyme family protein
AT1G55890	K9K14K23	Tetratricopeptide repeat (TPR)-like superfamily protein
AT1G55920	K9K14K23	serine acetyltransferase 2;1
AT1G55960	K9K14K23	Polyketide cyclase/dehydrase and lipid transport superfamily protein
AT1G56010	K9K14K23	NAC domain containing protein 1
AT1G56020	K9K14K23	unknown protein; BEST Arabidopsis thaliana protein match is: unknown protein (TAIR:AT3G12970.1); Has 3011 Blast hits to 958 proteins in 192 species: Archae - 0; Bacteria - 193; Metazoa - 479; Fungi - 286; Plants - 158; Viruses - 8; Other Eukaryotes - 1887 (source: NCBI BLink).
AT1G56080	K9K14K23	unknown protein; FUNCTIONS IN: molecular_function unknown; INVOLVED IN: biological_process unknown; LOCATED IN: plasma membrane; EXPRESSED IN: 12 plant structures; EXPRESSED DURING: 6 growth stages; BEST Arabidopsis thaliana protein match is: unknown protein (TAIR:AT1G16520.1); Has 196 Blast hits to 193 proteins in 50 species: Archae - 2; Bacteria - 0; Metazoa - 9; Fungi - 2; Plants - 132; Viruse…
AT1G56090	K9K14K23	Tetratricopeptide repeat (TPR)-like superfamily protein
AT1G56180	K9K14K23	unknown protein; INVOLVED IN: biological_process unknown; LOCATED IN: chloroplast; EXPRESSED IN: 23 plant structures; EXPRESSED DURING: 15 growth stages; BEST Arabidopsis thaliana protein match is: unknown protein (TAIR:AT5G27290.1); Has 436 Blast hits to 436 proteins in 83 species: Archae - 0; Bacteria - 153; Metazoa - 0; Fungi - 0; Plants - 160; Viruses - 0; Other Eukaryotes - 123 (source: NCBI…
AT1G56200	K9K14K23	embryo defective 1303
AT1G56210	K9K14K23	Heavy metal transport/detoxification superfamily protein
AT1G56220	K9K14K23	Dormancy/auxin associated family protein
AT1G56260	K9K14K23	Required for the maintenance of stem cells through a reduction in DNA damage.
AT1G56280	K9K14K23	drought-induced 19
AT1G56350	K9K14K23	Peptide chain release factor 2
AT1G56423	K9K14K23	unknown protein; FUNCTIONS IN: molecular_function unknown; INVOLVED IN: biological_process unknown; LOCATED IN: endomembrane system; Has 30201 Blast hits to 17322 proteins in 780 species: Archae - 12; Bacteria - 1396; Metazoa - 17338; Fungi - 3422; Plants - 5037; Viruses - 0; Other Eukaryotes - 2996 (source: NCBI BLink).
AT1G56540	K9K14K23	Disease resistance protein (TIR-NBS-LRR class) family
AT1G56560	K9K14K23	Plant neutral invertase family protein
AT1G56590	K9K14K23	Clathrin adaptor complexes medium subunit family protein
AT1G56612	K9K14K23	other RNA
AT1G56700	K9K14K23	Peptidase C15, pyroglutamyl peptidase I-like
AT1G57540	K9K14K23	unknown protein; FUNCTIONS IN: molecular_function unknown; INVOLVED IN: biological_process unknown; LOCATED IN: cellular_component unknown; EXPRESSED IN: 23 plant structures; EXPRESSED DURING: 13 growth stages; Has 29 Blast hits to 29 proteins in 11 species: Archae - 0; Bacteria - 0; Metazoa - 0; Fungi - 0; Plants - 29; Viruses - 0; Other Eukaryotes - 0 (source: NCBI BLink).
AT1G57600	K9K14K23	MBOAT (membrane bound O-acyl transferase) family protein
AT1G57610	K9K14K23	Protein of unknown function (DUF607)
AT1G57620	K9K14K23	emp24/gp25L/p24 family/GOLD family protein
AT1G57680	K9K14K23	FUNCTIONS IN: molecular_function unknown; INVOLVED IN: biological_process unknown; LOCATED IN: endomembrane system; EXPRESSED IN: 24 plant structures; EXPRESSED DURING: 15 growth stages; CONTAINS InterPro DOMAIN/s: Uncharacterised conserved protein UCP031277 (InterPro:IPR016971); Has 35333 Blast hits to 34131 proteins in 2444 species: Archae - 798; Bacteria - 22429; Metazoa - 974; Fungi - 991; Pl…
AT1G57720	K9K14K23	Translation elongation factor EF1B, gamma chain
AT1G57765	K9K14K23	unknown protein; FUNCTIONS IN: molecular_function unknown; INVOLVED IN: biological_process unknown; LOCATED IN: endomembrane system; BEST Arabidopsis thaliana protein match is: unknown protein (TAIR:AT1G09645.1).
AT1G57790	K9K14K23	F-box family protein
AT1G57860	K9K14K23	Translation protein SH3-like family protein
AT1G57906	K9K14K23	unknown protein; BEST Arabidopsis thaliana protein match is: F-box family protein with a domain of unknown function (DUF295) (TAIR:AT2G17690.1); Has 57 Blast hits to 57 proteins in 5 species: Archae - 0; Bacteria - 0; Metazoa - 0; Fungi - 0; Plants - 57; Viruses - 0; Other Eukaryotes - 0 (source: NCBI BLink).
AT1G57980	K9K14K23	Nucleotide-sugar transporter family protein
AT1G57990	K9K14K23	purine permease 18
AT1G58030	K9K14K23	cationic amino acid transporter 2
AT1G58060	K9K14K23	RNA helicase family protein
AT1G58080	K9K14K23	ATP phosphoribosyl transferase 1
AT1G58100	K9K14K23	TCP family transcription factor
AT1G58150	K9K14K23	unknown protein; FUNCTIONS IN: molecular_function unknown; INVOLVED IN: in 9 processes; LOCATED IN: cellular_component unknown; EXPRESSED IN: 22 plant structures; EXPRESSED DURING: 13 growth stages; Has 1 Blast hits to 1 proteins in 1 species: Archae - 0; Bacteria - 0; Metazoa - 0; Fungi - 0; Plants - 1; Viruses - 0; Other Eukaryotes - 0 (source: NCBI BLink).
AT1G58160	K9K14K23	Mannose-binding lectin superfamily protein
AT1G58180	K9K14K23	beta carbonic anhydrase 6
AT1G58210	K9K14K23	kinase interacting family protein
AT1G58220	K9K14K23	Homeodomain-like superfamily protein
AT1G58235	K9K14K23	unknown protein; Has 3 Blast hits to 3 proteins in 1 species: Archae - 0; Bacteria - 0; Metazoa - 0; Fungi - 0; Plants - 3; Viruses - 0; Other Eukaryotes - 0 (source: NCBI BLink).
AT1G58250	K9K14K23	Golgi-body localisation protein domain ;RNA pol II promoter Fmp27 protein domain
AT1G58270	K9K14K23	TRAF-like family protein
AT1G58290	K9K14K23	Glutamyl-tRNA reductase family protein
AT1G58360	K9K14K23	amino acid permease 1
AT1G58410	K9K14K23	Disease resistance protein (CC-NBS-LRR class) family
AT1G58470	K9K14K23	RNA-binding protein 1
AT1G59510	K9K14K23	Carbohydrate-binding protein
AT1G59590	K9K14K23	ZCF37
AT1G59600	K9K14K23	ZCW7
AT1G59610	K9K14K23	dynamin-like 3
AT1G59640	K9K14K23	BIG PETAL P
AT1G59650	K9K14K23	Protein of unknown function (DUF1336)
AT1G59710	K9K14K23	Protein of unknown function (DUF569)
AT1G59720	K9K14K23	Tetratricopeptide repeat (TPR)-like superfamily protein
AT1G59740	K9K14K23	Major facilitator superfamily protein
AT1G59750	K9K14K23	auxin response factor 1
AT1G59760	K9K14K23	RNA helicase, ATP-dependent, SK12/DOB1 protein
AT1G59830	K9K14K23	protein phosphatase 2A-2
AT1G59840	K9K14K23	cofactor assembly of complex C
AT1G59860	K9K14K23	HSP20-like chaperones superfamily protein
AT1G59890	K9K14K23	SIN3-like 5
AT1G59900	K9K14K23	pyruvate dehydrogenase complex E1 alpha subunit
AT1G59910	K9K14K23	Actin-binding FH2 (formin homology 2) family protein
AT1G59940	K9K14K23	response regulator 3
AT1G59970	K9K14K23	Matrixin family protein
AT1G60000	K9K14K23	RNA-binding (RRM/RBD/RNP motifs) family protein
AT1G60010	K9K14K23	unknown protein; FUNCTIONS IN: molecular_function unknown; INVOLVED IN: N-terminal protein myristoylation; LOCATED IN: cellular_component unknown; EXPRESSED IN: 22 plant structures; EXPRESSED DURING: 13 growth stages; BEST Arabidopsis thaliana protein match is: unknown protein (TAIR:AT1G10530.1); Has 185 Blast hits to 185 proteins in 18 species: Archae - 0; Bacteria - 0; Metazoa - 0; Fungi - 3; P…
AT1G60060	K9K14K23	Serine/threonine-protein kinase WNK (With No Lysine)-related
AT1G60140	K9K14K23	trehalose phosphate synthase
AT1G60150	K9K14K23	transposable element gene
AT1G60160	K9K14K23	Potassium transporter family protein
AT1G60190	K9K14K23	ARM repeat superfamily protein
AT1G60200	K9K14K23	splicing factor PWI domain-containing protein / RNA recognition motif (RRM)-containing protein
AT1G60220	K9K14K23	UB-like protease 1D
AT1G60230	K9K14K23	Radical SAM superfamily protein
AT1G60430	K9K14K23	actin-related protein C3
AT1G60450	K9K14K23	galactinol synthase 7
AT1G60490	K9K14K23	vacuolar protein sorting 34
AT1G60510	K9K14K23	pseudogene, putative interferon-induced GTP-binding protein mx, blastp match of 42% identity and 8.3e-35 P-value to GP|1399454|gb|AAC60215.1||U47946 RBTMx3 {Oncorhynchus mykiss}
AT1G60530	K9K14K23	Dynamin related protein 4A
AT1G60545	K9K14K23	other RNA
AT1G60550	K9K14K23	enoyl-CoA hydratase/isomerase D
AT1G60560	K9K14K23	SWIM zinc finger family protein
AT1G60620	K9K14K23	RNA polymerase I subunit 43
AT1G60650	K9K14K23	RNA-binding (RRM/RBD/RNP motifs) family protein with retrovirus zinc finger-like domain
AT1G60690	K9K14K23	NAD(P)-linked oxidoreductase superfamily protein
AT1G60710	K9K14K23	NAD(P)-linked oxidoreductase superfamily protein
AT1G60730	K9K14K23	NAD(P)-linked oxidoreductase superfamily protein
AT1G60780	K9K14K23	Clathrin adaptor complexes medium subunit family protein
AT1G60790	K9K14K23	Plant protein of unknown function (DUF828)
AT1G60850	K9K14K23	DNA-directed RNA polymerase family protein
AT1G60870	K9K14K23	maternal effect embryo arrest 9
AT1G60890	K9K14K23	Phosphatidylinositol-4-phosphate 5-kinase family protein
AT1G60900	K9K14K23	U2 snRNP auxilliary factor, large subunit, splicing factor
AT1G60940	K9K14K23	SNF1-related protein kinase 2.10
AT1G60950	K9K14K23	2Fe-2S ferredoxin-like superfamily protein
AT1G60990	K9K14K23	Glycine cleavage T-protein family
AT1G60995	K9K14K23	FUNCTIONS IN: molecular_function unknown; INVOLVED IN: biological_process unknown; LOCATED IN: cellular_component unknown; EXPRESSED IN: 20 plant structures; EXPRESSED DURING: 10 growth stages; CONTAINS InterPro DOMAIN/s: Membralin (InterPro:IPR019144); Has 172 Blast hits to 170 proteins in 70 species: Archae - 0; Bacteria - 0; Metazoa - 110; Fungi - 0; Plants - 38; Viruses - 0; Other Eukaryotes …
AT1G61030	K9K14K23	WAPL (Wings apart-like protein regulation of heterochromatin) protein
AT1G61040	K9K14K23	plus-3 domain-containing protein
AT1G61065	K9K14K23	Protein of unknown function (DUF1218)
AT1G61100	K9K14K23	disease resistance protein (TIR class), putative
AT1G61150	K9K14K23	LisH and RanBPM domains containing protein
AT1G61160	K9K14K23	CONTAINS InterPro DOMAIN/s: Retrotransposon gag protein (InterPro:IPR005162); Has 30201 Blast hits to 17322 proteins in 780 species: Archae - 12; Bacteria - 1396; Metazoa - 17338; Fungi - 3422; Plants - 5037; Viruses - 0; Other Eukaryotes - 2996 (source: NCBI BLink).
AT1G61170	K9K14K23	unknown protein; FUNCTIONS IN: molecular_function unknown; INVOLVED IN: N-terminal protein myristoylation; LOCATED IN: cellular_component unknown; EXPRESSED IN: 19 plant structures; EXPRESSED DURING: 12 growth stages; BEST Arabidopsis thaliana protein match is: unknown protein (TAIR:AT1G11125.1); Has 54 Blast hits to 54 proteins in 15 species: Archae - 0; Bacteria - 0; Metazoa - 17; Fungi - 0; Pl…
AT1G61180	K9K14K23	LRR and NB-ARC domains-containing disease resistance protein
AT1G61260	K9K14K23	Protein of unknown function (DUF761)
AT1G61280	K9K14K23	Phosphatidylinositol N-acetylglucosaminyltransferase, GPI19/PIG-P subunit
AT1G61340	K9K14K23	F-box family protein
AT1G61350	K9K14K23	ARM repeat superfamily protein
AT1G61360	K9K14K23	S-locus lectin protein kinase family protein
AT1G61370	K9K14K23	S-locus lectin protein kinase family protein
AT1G61380	K9K14K23	S-domain-1 29
AT1G61520	K9K14K23	photosystem I light harvesting complex gene 3
AT1G61620	K9K14K23	phosphoinositide binding
AT1G61660	K9K14K23	basic helix-loop-helix (bHLH) DNA-binding superfamily protein
AT1G61670	K9K14K23	Lung seven transmembrane receptor family protein
AT1G61690	K9K14K23	phosphoinositide binding
AT1G61730	K9K14K23	DNA-binding storekeeper protein-related transcriptional regulator
AT1G61740	K9K14K23	Sulfite exporter TauE/SafE family protein
AT1G61790	K9K14K23	Oligosaccharyltransferase complex/magnesium transporter family protein
AT1G61810	K9K14K23	beta-glucosidase 45
AT1G61850	K9K14K23	phospholipases;galactolipases
AT1G61860	K9K14K23	Protein kinase superfamily protein
AT1G61870	K9K14K23	pentatricopeptide repeat 336
AT1G61880	K9K14K23	pre-tRNA
AT1G61900	K9K14K23	unknown protein; BEST Arabidopsis thaliana protein match is: unknown protein (TAIR:AT2G30700.1).
AT1G61930	K9K14K23	Protein of unknown function, DUF584
AT1G61960	K9K14K23	Mitochondrial transcription termination factor family protein
AT1G61970	K9K14K23	Mitochondrial transcription termination factor family protein
AT1G61980	K9K14K23	Mitochondrial transcription termination factor family protein
AT1G62010	K9K14K23	Mitochondrial transcription termination factor family protein
AT1G62020	K9K14K23	Coatomer, alpha subunit
AT1G62050	K9K14K23	Ankyrin repeat family protein
AT1G62085	K9K14K23	Mitochondrial transcription termination factor family protein
AT1G62110	K9K14K23	Mitochondrial transcription termination factor family protein
AT1G62120	K9K14K23	Mitochondrial transcription termination factor family protein
AT1G62130	K9K14K23	AAA-type ATPase family protein
AT1G62300	K9K14K23	WRKY family transcription factor
AT1G62305	K9K14K23	Core-2/I-branching beta-1,6-N-acetylglucosaminyltransferase family protein
AT1G62330	K9K14K23	O-fucosyltransferase family protein
AT1G62350	K9K14K23	Pentatricopeptide repeat (PPR) superfamily protein
AT1G62370	K9K14K23	RING/U-box superfamily protein
AT1G62380	K9K14K23	ACC oxidase 2
AT1G62390	K9K14K23	Octicosapeptide/Phox/Bem1p (PB1) domain-containing protein / tetratricopeptide repeat (TPR)-containing protein
AT1G62422	K9K14K23	unknown protein; EXPRESSED IN: 22 plant structures; EXPRESSED DURING: 13 growth stages; BEST Arabidopsis thaliana protein match is: unknown protein (TAIR:AT1G12020.1); Has 87 Blast hits to 86 proteins in 14 species: Archae - 0; Bacteria - 0; Metazoa - 0; Fungi - 0; Plants - 87; Viruses - 0; Other Eukaryotes - 0 (source: NCBI BLink).
AT1G62570	K9K14K23	flavin-monooxygenase glucosinolate S-oxygenase 4
AT1G62600	K9K14K23	Flavin-binding monooxygenase family protein
AT1G62640	K9K14K23	3-ketoacyl-acyl carrier protein synthase III
AT1G62660	K9K14K23	Glycosyl hydrolases family 32 protein
AT1G62670	K9K14K23	rna processing factor 2
AT1G62740	K9K14K23	stress-inducible protein, putative
AT1G62750	K9K14K23	Translation elongation factor EFG/EF2 protein
AT1G62780	K9K14K23	unknown protein; FUNCTIONS IN: molecular_function unknown; INVOLVED IN: biological_process unknown; LOCATED IN: chloroplast, chloroplast stroma; EXPRESSED IN: 22 plant structures; EXPRESSED DURING: 14 growth stages; Has 94 Blast hits to 94 proteins in 35 species: Archae - 6; Bacteria - 10; Metazoa - 21; Fungi - 2; Plants - 48; Viruses - 0; Other Eukaryotes - 7 (source: NCBI BLink).
AT1G62790	K9K14K23	Bifunctional inhibitor/lipid-transfer protein/seed storage 2S albumin superfamily protein
AT1G62810	K9K14K23	Copper amine oxidase family protein
AT1G62820	K9K14K23	Calcium-binding EF-hand family protein
AT1G62830	K9K14K23	LSD1-like 1
AT1G62850	K9K14K23	Class I peptide chain release factor
AT1G62880	K9K14K23	Cornichon family protein
AT1G62930	K9K14K23	Tetratricopeptide repeat (TPR)-like superfamily protein
AT1G62960	K9K14K23	ACC synthase 10
AT1G62970	K9K14K23	Chaperone DnaJ-domain superfamily protein
AT1G62975	K9K14K23	basic helix-loop-helix (bHLH) DNA-binding superfamily protein
AT1G62990	K9K14K23	KNOTTED-like homeobox of Arabidopsis thaliana 7
AT1G63000	K9K14K23	nucleotide-rhamnose synthase/epimerase-reductase
AT1G63050	K9K14K23	MBOAT (membrane bound O-acyl transferase) family protein
AT1G63090	K9K14K23	phloem protein 2-A11
AT1G63110	K9K14K23	GPI transamidase subunit PIG-U
AT1G63120	K9K14K23	RHOMBOID-like 2
AT1G63130	K9K14K23	Tetratricopeptide repeat (TPR)-like superfamily protein
AT1G63170	K9K14K23	Zinc finger, C3HC4 type (RING finger) family protein
AT1G63245	K9K14K23	CLAVATA3/ESR-RELATED 14
AT1G63250	K9K14K23	DEA(D/H)-box RNA helicase family protein
AT1G63270	K9K14K23	non-intrinsic ABC protein 10
AT1G63290	K9K14K23	Aldolase-type TIM barrel family protein
AT1G63390	K9K14K23	FAD/NAD(P)-binding oxidoreductase family protein
AT1G63430	K9K14K23	Leucine-rich repeat protein kinase family protein
AT1G63460	K9K14K23	glutathione peroxidase 8
AT1G63470	K9K14K23	AT hook motif DNA-binding family protein
AT1G63480	K9K14K23	AT hook motif DNA-binding family protein
AT1G63500	K9K14K23	Protein kinase protein with tetratricopeptide repeat domain
AT1G63610	K9K14K23	unknown protein; FUNCTIONS IN: molecular_function unknown; INVOLVED IN: biological_process unknown; LOCATED IN: chloroplast; EXPRESSED IN: 22 plant structures; EXPRESSED DURING: 13 growth stages; BEST Arabidopsis thaliana protein match is: unknown protein (TAIR:AT2G14910.1); Has 35333 Blast hits to 34131 proteins in 2444 species: Archae - 798; Bacteria - 22429; Metazoa - 974; Fungi - 991; Plants …
AT1G63680	K9K14K23	acid-amino acid ligases;ligases;ATP binding;ATP binding;ligases
AT1G63690	K9K14K23	SIGNAL PEPTIDE PEPTIDASE-LIKE 2
AT1G63700	K9K14K23	Protein kinase superfamily protein
AT1G63740	K9K14K23	Disease resistance protein (TIR-NBS-LRR class) family
AT1G63750	K9K14K23	Disease resistance protein (TIR-NBS-LRR class) family
AT1G63800	K9K14K23	ubiquitin-conjugating enzyme 5
AT1G63840	K9K14K23	RING/U-box superfamily protein
AT1G63850	K9K14K23	BTB/POZ domain-containing protein
AT1G63860	K9K14K23	Disease resistance protein (TIR-NBS-LRR class) family
AT1G63870	K9K14K23	Disease resistance protein (TIR-NBS-LRR class) family
AT1G63940	K9K14K23	monodehydroascorbate reductase 6
AT1G63970	K9K14K23	isoprenoid F
AT1G64040	K9K14K23	type one serine/threonine protein phosphatase 3
AT1G64060	K9K14K23	respiratory burst oxidase protein F
AT1G64065	K9K14K23	Late embryogenesis abundant (LEA) hydroxyproline-rich glycoprotein family
AT1G64080	K9K14K23	Encodes a member of the MAKR (MEMBRANE-ASSOCIATED KINASE REGULATOR) gene family. MAKRs have putative kinase interacting motifs and membrane localization signals. Known members include: AT5G26230 (MAKR1), AT1G64080 (MAKR2), AT2G37380 (MAKR3), AT2G39370 (MAKR4), AT5G52870 (MAKR5) and AT5G52900 (MAKR6).
AT1G64090	K9K14K23	Reticulan like protein B3
AT1G64105	K9K14K23	NAC domain containing protein 27
AT1G64170	K9K14K23	cation/H+ exchanger 16
AT1G64180	K9K14K23	intracellular protein transport protein USO1-related
AT1G64190	K9K14K23	6-phosphogluconate dehydrogenase family protein
AT1G64230	K9K14K23	ubiquitin-conjugating enzyme 28
AT1G64280	K9K14K23	regulatory protein (NPR1)
AT1G64350	K9K14K23	Transducin/WD40 repeat-like superfamily protein
AT1G64355	K9K14K23	unknown protein; FUNCTIONS IN: molecular_function unknown; INVOLVED IN: biological_process unknown; LOCATED IN: chloroplast; EXPRESSED IN: 23 plant structures; EXPRESSED DURING: 13 growth stages; CONTAINS InterPro DOMAIN/s: Protein of unknown function DUF3593 (InterPro:IPR021995); Has 35333 Blast hits to 34131 proteins in 2444 species: Archae - 798; Bacteria - 22429; Metazoa - 974; Fungi - 991; P…
AT1G64370	K9K14K23	unknown protein; Has 773 Blast hits to 375 proteins in 118 species: Archae - 0; Bacteria - 97; Metazoa - 421; Fungi - 108; Plants - 31; Viruses - 0; Other Eukaryotes - 116 (source: NCBI BLink).
AT1G64380	K9K14K23	Integrase-type DNA-binding superfamily protein
AT1G64385	K9K14K23	unknown protein; FUNCTIONS IN: molecular_function unknown; INVOLVED IN: biological_process unknown; LOCATED IN: endomembrane system; Has 66 Blast hits to 66 proteins in 21 species: Archae - 0; Bacteria - 0; Metazoa - 6; Fungi - 4; Plants - 51; Viruses - 0; Other Eukaryotes - 5 (source: NCBI BLink).
AT1G64390	K9K14K23	glycosyl hydrolase 9C2
AT1G64430	K9K14K23	Pentatricopeptide repeat (PPR) superfamily protein
AT1G64450	K9K14K23	Glycine-rich protein family
AT1G64490	K9K14K23	DEK, chromatin associated protein
AT1G64500	K9K14K23	Glutaredoxin family protein
AT1G64510	K9K14K23	Translation elongation factor EF1B/ribosomal protein S6 family protein
AT1G64550	K9K14K23	general control non-repressible 3
AT1G64640	K9K14K23	early nodulin-like protein 8
AT1G64680	K9K14K23	unknown protein; BEST Arabidopsis thaliana protein match is: unknown protein (TAIR:AT1G03055.1); Has 146 Blast hits to 146 proteins in 26 species: Archae - 0; Bacteria - 6; Metazoa - 0; Fungi - 0; Plants - 125; Viruses - 0; Other Eukaryotes - 15 (source: NCBI BLink).
AT1G64710	K9K14K23	GroES-like zinc-binding dehydrogenase family protein
AT1G64720	K9K14K23	Polyketide cyclase/dehydrase and lipid transport superfamily protein
AT1G64760	K9K14K23	O-Glycosyl hydrolases family 17 protein
AT1G64770	K9K14K23	NDH-dependent cyclic electron flow 1
AT1G64840	K9K14K23	Protein of unknown function (DUF295)
AT1G64890	K9K14K23	Major facilitator superfamily protein
AT1G64950	K9K14K23	cytochrome P450, family 89, subfamily A, polypeptide 5
AT1G65000	K9K14K23	unknown protein; BEST Arabidopsis thaliana protein match is: unknown protein (TAIR:AT5G38060.1); Has 49 Blast hits to 49 proteins in 14 species: Archae - 0; Bacteria - 0; Metazoa - 0; Fungi - 0; Plants - 49; Viruses - 0; Other Eukaryotes - 0 (source: NCBI BLink).
AT1G65020	K9K14K23	FUNCTIONS IN: molecular_function unknown; INVOLVED IN: biological_process unknown; LOCATED IN: endoplasmic reticulum, plasma membrane; EXPRESSED IN: 23 plant structures; EXPRESSED DURING: 13 growth stages; CONTAINS InterPro DOMAIN/s: NERD (InterPro:IPR011528); Has 69 Blast hits to 69 proteins in 27 species: Archae - 0; Bacteria - 18; Metazoa - 8; Fungi - 0; Plants - 36; Viruses - 0; Other Eukaryo…
AT1G65030	K9K14K23	Transducin/WD40 repeat-like superfamily protein
AT1G65070	K9K14K23	DNA mismatch repair protein MutS, type 2
AT1G65220	K9K14K23	ARM repeat superfamily protein
AT1G65260	K9K14K23	plastid transcriptionally active 4
AT1G65270	K9K14K23	unknown protein; FUNCTIONS IN: molecular_function unknown; INVOLVED IN: biological_process unknown; LOCATED IN: endoplasmic reticulum, plasma membrane; EXPRESSED IN: 24 plant structures; EXPRESSED DURING: 13 growth stages; Has 35333 Blast hits to 34131 proteins in 2444 species: Archae - 798; Bacteria - 22429; Metazoa - 974; Fungi - 991; Plants - 531; Viruses - 0; Other Eukaryotes - 9610 (source: …
AT1G65280	K9K14K23	DNAJ heat shock N-terminal domain-containing protein
AT1G65295	K9K14K23	unknown protein; LOCATED IN: endomembrane system; EXPRESSED IN: 22 plant structures; EXPRESSED DURING: 13 growth stages; BEST Arabidopsis thaliana protein match is: unknown protein (TAIR:AT5G01015.1); Has 90 Blast hits to 90 proteins in 15 species: Archae - 0; Bacteria - 0; Metazoa - 0; Fungi - 0; Plants - 90; Viruses - 0; Other Eukaryotes - 0 (source: NCBI BLink).
AT1G65380	K9K14K23	Leucine-rich repeat (LRR) family protein
AT1G65410	K9K14K23	non-intrinsic ABC protein 11
AT1G65420	K9K14K23	Protein of unknown function (DUF565)
AT1G65440	K9K14K23	global transcription factor group B1
AT1G65520	K9K14K23	delta(3), delta(2)-enoyl CoA isomerase 1
AT1G65580	K9K14K23	Endonuclease/exonuclease/phosphatase family protein
AT1G65650	K9K14K23	Peptidase C12, ubiquitin carboxyl-terminal hydrolase 1
AT1G65690	K9K14K23	Late embryogenesis abundant (LEA) hydroxyproline-rich glycoprotein family
AT1G65720	K9K14K23	unknown protein; FUNCTIONS IN: molecular_function unknown; INVOLVED IN: biological_process unknown; LOCATED IN: endomembrane system; EXPRESSED IN: 24 plant structures; EXPRESSED DURING: 15 growth stages; Has 44 Blast hits to 44 proteins in 14 species: Archae - 0; Bacteria - 0; Metazoa - 0; Fungi - 0; Plants - 44; Viruses - 0; Other Eukaryotes - 0 (source: NCBI BLink).
AT1G65730	K9K14K23	YELLOW STRIPE like 7
AT1G65820	K9K14K23	microsomal glutathione s-transferase, putative
AT1G65930	K9K14K23	cytosolic NADP+-dependent isocitrate dehydrogenase
AT1G65960	K9K14K23	glutamate decarboxylase 2
AT1G65980	K9K14K23	thioredoxin-dependent peroxidase 1
AT1G65985	K9K14K23	Plant protein of unknown function (DUF247)
AT1G66080	K9K14K23	unknown protein; CONTAINS InterPro DOMAIN/s: Protein of unknown function DUF775 (InterPro:IPR008493); Has 285 Blast hits to 283 proteins in 133 species: Archae - 0; Bacteria - 0; Metazoa - 120; Fungi - 88; Plants - 50; Viruses - 0; Other Eukaryotes - 27 (source: NCBI BLink).
AT1G66130	K9K14K23	NAD(P)-binding Rossmann-fold superfamily protein
AT1G66150	K9K14K23	transmembrane kinase 1
AT1G66160	K9K14K23	CYS, MET, PRO, and GLY protein 1
AT1G66173	K9K14K23	other RNA
AT1G66180	K9K14K23	Eukaryotic aspartyl protease family protein
AT1G66190	K9K14K23	unknown protein; BEST Arabidopsis thaliana protein match is: unknown protein (TAIR:AT5G37550.1); Has 30 Blast hits to 30 proteins in 10 species: Archae - 0; Bacteria - 0; Metazoa - 0; Fungi - 7; Plants - 19; Viruses - 0; Other Eukaryotes - 4 (source: NCBI BLink).
AT1G66240	K9K14K23	homolog of anti-oxidant 1
AT1G66260	K9K14K23	RNA-binding (RRM/RBD/RNP motifs) family protein
AT1G66345	K9K14K23	Pentatricopeptide repeat (PPR) superfamily protein
AT1G66350	K9K14K23	RGA-like 1
AT1G66410	K9K14K23	calmodulin 4
AT1G66500	K9K14K23	Pre-mRNA cleavage complex II
AT1G66520	K9K14K23	formyltransferase, putative
AT1G66530	K9K14K23	Arginyl-tRNA synthetase, class Ic
AT1G66580	K9K14K23	senescence associated gene 24
AT1G66660	K9K14K23	Protein with RING/U-box and TRAF-like domains
AT1G66670	K9K14K23	CLP protease proteolytic subunit 3
AT1G66680	K9K14K23	S-adenosyl-L-methionine-dependent methyltransferases superfamily protein
AT1G66750	K9K14K23	CDK-activating kinase 4
AT1G66760	K9K14K23	MATE efflux family protein
AT1G66820	K9K14K23	glycine-rich protein
AT1G66880	K9K14K23	Protein kinase superfamily protein
AT1G66890	K9K14K23	FUNCTIONS IN: molecular_function unknown; INVOLVED IN: biological_process unknown; LOCATED IN: chloroplast; EXPRESSED IN: 22 plant structures; EXPRESSED DURING: 13 growth stages; BEST Arabidopsis thaliana protein match is: 50S ribosomal protein-related (TAIR:AT5G16200.1); Has 36 Blast hits to 36 proteins in 7 species: Archae - 0; Bacteria - 0; Metazoa - 0; Fungi - 0; Plants - 36; Viruses - 0; Oth…
AT1G66900	K9K14K23	alpha/beta-Hydrolases superfamily protein
AT1G66910	K9K14K23	Protein kinase superfamily protein
AT1G67030	K9K14K23	zinc finger protein 6
AT1G67040	K9K14K23	unknown protein; FUNCTIONS IN: molecular_function unknown; INVOLVED IN: biological_process unknown; LOCATED IN: cellular_component unknown; EXPRESSED IN: 20 plant structures; EXPRESSED DURING: 11 growth stages; BEST Arabidopsis thaliana protein match is: unknown protein (TAIR:AT5G26910.3); Has 89 Blast hits to 84 proteins in 15 species: Archae - 0; Bacteria - 0; Metazoa - 5; Fungi - 2; Plants - 8…
AT1G67050	K9K14K23	unknown protein; BEST Arabidopsis thaliana protein match is: unknown protein (TAIR:AT5G38320.1); Has 617 Blast hits to 318 proteins in 80 species: Archae - 0; Bacteria - 16; Metazoa - 141; Fungi - 62; Plants - 128; Viruses - 2; Other Eukaryotes - 268 (source: NCBI BLink).
AT1G67060	K9K14K23	unknown protein; FUNCTIONS IN: molecular_function unknown; INVOLVED IN: biological_process unknown; LOCATED IN: plasma membrane; EXPRESSED IN: 22 plant structures; EXPRESSED DURING: 13 growth stages; Has 283 Blast hits to 281 proteins in 136 species: Archae - 0; Bacteria - 145; Metazoa - 0; Fungi - 65; Plants - 41; Viruses - 0; Other Eukaryotes - 32 (source: NCBI BLink).
AT1G67170	K9K14K23	unknown protein; BEST Arabidopsis thaliana protein match is: unknown protein (TAIR:AT3G14750.1); Has 5478 Blast hits to 4354 proteins in 533 species: Archae - 87; Bacteria - 653; Metazoa - 2554; Fungi - 380; Plants - 418; Viruses - 16; Other Eukaryotes - 1370 (source: NCBI BLink).
AT1G67190	K9K14K23	F-box/RNI-like superfamily protein
AT1G67230	K9K14K23	little nuclei1
AT1G67265	K9K14K23	ROTUNDIFOLIA like 21
AT1G67280	K9K14K23	Glyoxalase/Bleomycin resistance protein/Dioxygenase superfamily protein
AT1G67300	K9K14K23	Major facilitator superfamily protein
AT1G67310	K9K14K23	Calmodulin-binding transcription activator protein with CG-1 and Ankyrin domains
AT1G67330	K9K14K23	Protein of unknown function (DUF579)
AT1G67340	K9K14K23	HCP-like superfamily protein with MYND-type zinc finger
AT1G67350	K9K14K23	unknown protein; FUNCTIONS IN: molecular_function unknown; INVOLVED IN: photorespiration; LOCATED IN: mitochondrial membrane, mitochondrial respiratory chain complex I, respiratory chain complex I; EXPRESSED IN: 24 plant structures; EXPRESSED DURING: 15 growth stages; Has 2 Blast hits to 2 proteins in 1 species: Archae - 0; Bacteria - 0; Metazoa - 0; Fungi - 0; Plants - 2; Viruses - 0; Other Euka…
AT1G67365	K9K14K23	other RNA
AT1G67410	K9K14K23	Exostosin family protein
AT1G67430	K9K14K23	Ribosomal protein L22p/L17e family protein
AT1G67440	K9K14K23	Minichromosome maintenance (MCM2/3/5) family protein
AT1G67480	K9K14K23	Galactose oxidase/kelch repeat superfamily protein
AT1G67490	K9K14K23	glucosidase 1
AT1G67510	K9K14K23	Leucine-rich repeat protein kinase family protein
AT1G67550	K9K14K23	urease
AT1G67580	K9K14K23	Protein kinase superfamily protein
AT1G67590	K9K14K23	Remorin family protein
AT1G67600	K9K14K23	Acid phosphatase/vanadium-dependent haloperoxidase-related protein
AT1G67620	K9K14K23	Lojap-related protein
AT1G67660	K9K14K23	Restriction endonuclease, type II-like superfamily protein
AT1G67730	K9K14K23	beta-ketoacyl reductase 1
AT1G67740	K9K14K23	photosystem II BY
AT1G67785	K9K14K23	unknown protein; Has 30 Blast hits to 30 proteins in 12 species: Archae - 0; Bacteria - 0; Metazoa - 0; Fungi - 0; Plants - 30; Viruses - 0; Other Eukaryotes - 0 (source: NCBI BLink).
AT1G67792	K9K14K23	other RNA
AT1G67800	K9K14K23	Copine (Calcium-dependent phospholipid-binding protein) family
AT1G67810	K9K14K23	sulfur E2
AT1G67850	K9K14K23	Protein of unknown function (DUF707)
AT1G67890	K9K14K23	PAS domain-containing protein tyrosine kinase family protein
AT1G67910	K9K14K23	unknown protein; FUNCTIONS IN: molecular_function unknown; INVOLVED IN: biological_process unknown; LOCATED IN: chloroplast; EXPRESSED IN: 21 plant structures; EXPRESSED DURING: 12 growth stages; BEST Arabidopsis thaliana protein match is: unknown protein (TAIR:AT1G24577.1).
AT1G67930	K9K14K23	Golgi transport complex protein-related
AT1G67940	K9K14K23	non-intrinsic ABC protein 3
AT1G67970	K9K14K23	heat shock transcription factor A8
AT1G68000	K9K14K23	phosphatidylinositol synthase 1
AT1G68020	K9K14K23	UDP-Glycosyltransferase / trehalose-phosphatase family protein
AT1G68060	K9K14K23	microtubule-associated proteins 70-1
AT1G68070	K9K14K23	Zinc finger, C3HC4 type (RING finger) family protein
AT1G68080	K9K14K23	2-oxoglutarate (2OG) and Fe(II)-dependent oxygenase superfamily protein
AT1G68100	K9K14K23	ZIP metal ion transporter family
AT1G68130	K9K14K23	indeterminate(ID)-domain 14
AT1G68140	K9K14K23	Protein of unknown function (DUF1644)
AT1G68160	K9K14K23	Protein of unknown function (DUF3755)
AT1G68185	K9K14K23	Ubiquitin-like superfamily protein
AT1G68190	K9K14K23	B-box zinc finger family protein
AT1G68220	K9K14K23	Protein of unknown function (DUF1218)
AT1G68300	K9K14K23	Adenine nucleotide alpha hydrolases-like superfamily protein
AT1G68370	K9K14K23	Chaperone DnaJ-domain superfamily protein
AT1G68400	K9K14K23	leucine-rich repeat transmembrane protein kinase family protein
AT1G68410	K9K14K23	Protein phosphatase 2C family protein
AT1G68440	K9K14K23	unknown protein; BEST Arabidopsis thaliana protein match is: unknown protein (TAIR:AT1G25400.2); Has 86 Blast hits to 86 proteins in 29 species: Archae - 0; Bacteria - 6; Metazoa - 27; Fungi - 11; Plants - 24; Viruses - 0; Other Eukaryotes - 18 (source: NCBI BLink).
AT1G68490	K9K14K23	unknown protein; FUNCTIONS IN: molecular_function unknown; INVOLVED IN: biological_process unknown; LOCATED IN: chloroplast; EXPRESSED IN: 22 plant structures; EXPRESSED DURING: 13 growth stages; BEST Arabidopsis thaliana protein match is: unknown protein (TAIR:AT1G13390.2); Has 125 Blast hits to 125 proteins in 18 species: Archae - 0; Bacteria - 0; Metazoa - 0; Fungi - 0; Plants - 125; Viruses -…
AT1G68520	K9K14K23	B-box type zinc finger protein with CCT domain
AT1G68530	K9K14K23	3-ketoacyl-CoA synthase 6
AT1G68552	K9K14K23	conserved peptide upstream open reading frame 53
AT1G68560	K9K14K23	alpha-xylosidase 1
AT1G68580	K9K14K23	agenet domain-containing protein / bromo-adjacent homology (BAH) domain-containing protein
AT1G68590	K9K14K23	Ribosomal protein PSRP-3/Ycf65
AT1G68620	K9K14K23	alpha/beta-Hydrolases superfamily protein
AT1G68650	K9K14K23	Uncharacterized protein family (UPF0016)
AT1G68670	K9K14K23	myb-like transcription factor family protein
AT1G68680	K9K14K23	unknown protein; FUNCTIONS IN: molecular_function unknown; INVOLVED IN: biological_process unknown; LOCATED IN: chloroplast; EXPRESSED IN: 23 plant structures; EXPRESSED DURING: 16 growth stages; Has 20 Blast hits to 20 proteins in 11 species: Archae - 0; Bacteria - 0; Metazoa - 0; Fungi - 0; Plants - 20; Viruses - 0; Other Eukaryotes - 0 (source: NCBI BLink).
AT1G68690	K9K14K23	Protein kinase superfamily protein
AT1G68720	K9K14K23	tRNA arginine adenosine deaminase
AT1G68725	K9K14K23	arabinogalactan protein 19
AT1G68730	K9K14K23	Zim17-type zinc finger protein
AT1G68790	K9K14K23	little nuclei3
AT1G68820	K9K14K23	Transmembrane Fragile-X-F-associated protein
AT1G68830	K9K14K23	STT7 homolog STN7
AT1G68840	K9K14K23	related to ABI3/VP1 2
AT1G68980	K9K14K23	Tetratricopeptide repeat (TPR)-like superfamily protein
AT1G69010	K9K14K23	BES1-interacting Myc-like protein 2
AT1G69020	K9K14K23	Prolyl oligopeptidase family protein
AT1G69030	K9K14K23	BSD domain-containing protein
AT1G69040	K9K14K23	ACT domain repeat 4
AT1G69050	K9K14K23	unknown protein; Has 9 Blast hits to 9 proteins in 4 species: Archae - 0; Bacteria - 0; Metazoa - 0; Fungi - 0; Plants - 9; Viruses - 0; Other Eukaryotes - 0 (source: NCBI BLink).
AT1G69070	K9K14K23	FUNCTIONS IN: molecular_function unknown; INVOLVED IN: biological_process unknown; LOCATED IN: cellular_component unknown; EXPRESSED IN: 23 plant structures; EXPRESSED DURING: 13 growth stages; CONTAINS InterPro DOMAIN/s: Nop14-like protein (InterPro:IPR007276); Has 69842 Blast hits to 35213 proteins in 1572 species: Archae - 363; Bacteria - 20593; Metazoa - 20851; Fungi - 8010; Plants - 2912; Vi…
AT1G69160	K9K14K23	unknown protein; BEST Arabidopsis thaliana protein match is: unknown protein (TAIR:AT3G13980.1); Has 173 Blast hits to 172 proteins in 54 species: Archae - 0; Bacteria - 0; Metazoa - 25; Fungi - 33; Plants - 84; Viruses - 2; Other Eukaryotes - 29 (source: NCBI BLink).
AT1G69170	K9K14K23	Squamosa promoter-binding protein-like (SBP domain) transcription factor family protein
AT1G69200	K9K14K23	fructokinase-like 2
AT1G69220	K9K14K23	Protein kinase superfamily protein
AT1G69250	K9K14K23	Nuclear transport factor 2 (NTF2) family protein with RNA binding (RRM-RBD-RNP motifs) domain
AT1G69252	K9K14K23	other_rna
AT1G69260	K9K14K23	ABI five binding protein
AT1G69270	K9K14K23	receptor-like protein kinase 1
AT1G69290	K9K14K23	Pentatricopeptide repeat (PPR) superfamily protein
AT1G69295	K9K14K23	plasmodesmata callose-binding protein 4
AT1G69380	K9K14K23	Protein of unknown function (DUF155)
AT1G69420	K9K14K23	DHHC-type zinc finger family protein
AT1G69440	K9K14K23	Argonaute family protein
AT1G69450	K9K14K23	Early-responsive to dehydration stress protein (ERD4)
AT1G69460	K9K14K23	emp24/gp25L/p24 family/GOLD family protein
AT1G69485	K9K14K23	Ribosomal L32p protein family
AT1G69600	K9K14K23	zinc finger homeodomain 1
AT1G69620	K9K14K23	ribosomal protein L34
AT1G69640	K9K14K23	sphingoid base hydroxylase 1
AT1G69680	K9K14K23	Mog1/PsbP/DUF1795-like photosystem II reaction center PsbP family protein
AT1G69690	K9K14K23	TCP family transcription factor
AT1G69740	K9K14K23	Aldolase superfamily protein
AT1G69750	K9K14K23	cytochrome c oxidase 19-2
AT1G69760	K9K14K23	unknown protein; BEST Arabidopsis thaliana protein match is: unknown protein (TAIR:AT1G26920.1); Has 51 Blast hits to 51 proteins in 15 species: Archae - 0; Bacteria - 2; Metazoa - 2; Fungi - 7; Plants - 29; Viruses - 0; Other Eukaryotes - 11 (source: NCBI BLink).
AT1G69770	K9K14K23	chromomethylase 3
AT1G69780	K9K14K23	Homeobox-leucine zipper protein family
AT1G69800	K9K14K23	Cystathionine beta-synthase (CBS) protein
AT1G69890	K9K14K23	Protein of unknown function (DUF569)
AT1G69900	K9K14K23	Actin cross-linking protein
AT1G69910	K9K14K23	Protein kinase superfamily protein
AT1G69935	K9K14K23	short hypocotyl in white light1
AT1G69960	K9K14K23	serine/threonine protein phosphatase 2A
AT1G69980	K9K14K23	unknown protein; LOCATED IN: endomembrane system; EXPRESSED IN: 24 plant structures; EXPRESSED DURING: 15 growth stages; Has 30 Blast hits to 30 proteins in 12 species: Archae - 0; Bacteria - 0; Metazoa - 0; Fungi - 0; Plants - 30; Viruses - 0; Other Eukaryotes - 0 (source: NCBI BLink).
AT1G70000	K9K14K23	myb-like transcription factor family protein
AT1G70060	K9K14K23	SIN3-like 4
AT1G70090	K9K14K23	glucosyl transferase family 8
AT1G70140	K9K14K23	formin 8
AT1G70150	K9K14K23	zinc ion binding
AT1G70160	K9K14K23	unknown protein; FUNCTIONS IN: molecular_function unknown; INVOLVED IN: biological_process unknown; LOCATED IN: endomembrane system; EXPRESSED IN: 24 plant structures; EXPRESSED DURING: 15 growth stages; BEST Arabidopsis thaliana protein match is: unknown protein (TAIR:AT4G27020.1); Has 108 Blast hits to 108 proteins in 20 species: Archae - 0; Bacteria - 0; Metazoa - 0; Fungi - 0; Plants - 89; Vi…
AT1G70190	K9K14K23	Ribosomal protein L7/L12, oligomerisation;Ribosomal protein L7/L12, C-terminal/adaptor protein ClpS-like
AT1G70200	K9K14K23	RNA-binding (RRM/RBD/RNP motifs) family protein
AT1G70210	K9K14K23	CYCLIN D1;1
AT1G70230	K9K14K23	TRICHOME BIREFRINGENCE-LIKE 27
AT1G70290	K9K14K23	trehalose-6-phosphatase synthase S8
AT1G70300	K9K14K23	K+ uptake permease 6
AT1G70330	K9K14K23	equilibrative nucleotide transporter 1
AT1G70340	K9K14K23	Plant protein of unknown function (DUF936)
AT1G70370	K9K14K23	polygalacturonase 2
AT1G70420	K9K14K23	Protein of unknown function (DUF1645)
AT1G70460	K9K14K23	root hair specific 10
AT1G70480	K9K14K23	Domain of unknown function (DUF220)
AT1G70518	K9K14K23	Unknown gene
AT1G70520	K9K14K23	cysteine-rich RLK (RECEPTOR-like protein kinase) 2
AT1G70530	K9K14K23	cysteine-rich RLK (RECEPTOR-like protein kinase) 3
AT1G70581	K9K14K23	other RNA
AT1G70590	K9K14K23	F-box family protein
AT1G70600	K9K14K23	Ribosomal protein L18e/L15 superfamily protein
AT1G70610	K9K14K23	transporter associated with antigen processing protein 1
AT1G70620	K9K14K23	cyclin-related
AT1G70650	K9K14K23	Ran BP2/NZF zinc finger-like superfamily protein
AT1G70690	K9K14K23	Receptor-like protein kinase-related family protein
AT1G70730	K9K14K23	Phosphoglucomutase/phosphomannomutase family protein
AT1G70740	K9K14K23	Protein kinase superfamily protein
AT1G70770	K9K14K23	Protein of unknown function DUF2359, transmembrane
AT1G70782	K9K14K23	conserved peptide upstream open reading frame 28
AT1G70830	K9K14K23	MLP-like protein 28
AT1G70900	K9K14K23	unknown protein; BEST Arabidopsis thaliana protein match is: unknown protein (TAIR:AT1G23110.4); Has 57 Blast hits to 57 proteins in 14 species: Archae - 0; Bacteria - 0; Metazoa - 0; Fungi - 0; Plants - 57; Viruses - 0; Other Eukaryotes - 0 (source: NCBI BLink).
AT1G70940	K9K14K23	Auxin efflux carrier family protein
AT1G70980	K9K14K23	Class II aminoacyl-tRNA and biotin synthetases superfamily protein
AT1G70985	K9K14K23	hydroxyproline-rich glycoprotein family protein
AT1G71020	K9K14K23	ARM repeat superfamily protein
AT1G71030	K9K14K23	MYB-like 2
AT1G71040	K9K14K23	Cupredoxin superfamily protein
AT1G71070	K9K14K23	Core-2/I-branching beta-1,6-N-acetylglucosaminyltransferase family protein
AT1G71080	K9K14K23	RNA polymerase II transcription elongation factor
AT1G71090	K9K14K23	Auxin efflux carrier family protein
AT1G71100	K9K14K23	Ribose 5-phosphate isomerase, type A protein
AT1G71110	K9K14K23	unknown protein; FUNCTIONS IN: molecular_function unknown; INVOLVED IN: biological_process unknown; LOCATED IN: endomembrane system; BEST Arabidopsis thaliana protein match is: unknown protein (TAIR:AT2G12400.1); Has 173 Blast hits to 169 proteins in 21 species: Archae - 0; Bacteria - 0; Metazoa - 3; Fungi - 0; Plants - 165; Viruses - 0; Other Eukaryotes - 5 (source: NCBI BLink).
AT1G71130	K9K14K23	Integrase-type DNA-binding superfamily protein
AT1G71170	K9K14K23	6-phosphogluconate dehydrogenase family protein
AT1G71180	K9K14K23	6-phosphogluconate dehydrogenase family protein
AT1G71190	K9K14K23	senescence associated gene 18
AT1G71210	K9K14K23	Pentatricopeptide repeat (PPR) superfamily protein
AT1G71240	K9K14K23	Plant protein of unknown function (DUF639)
AT1G71340	K9K14K23	PLC-like phosphodiesterases superfamily protein
AT1G71410	K9K14K23	ARM repeat superfamily protein
AT1G71430	K9K14K23	unknown protein; FUNCTIONS IN: molecular_function unknown; INVOLVED IN: biological_process unknown; LOCATED IN: cellular_component unknown; EXPRESSED IN: 23 plant structures; EXPRESSED DURING: 13 growth stages; Has 64 Blast hits to 64 proteins in 28 species: Archae - 0; Bacteria - 0; Metazoa - 14; Fungi - 6; Plants - 42; Viruses - 0; Other Eukaryotes - 2 (source: NCBI BLink).
AT1G71440	K9K14K23	tubulin folding cofactor E / Pfifferling (PFI)
AT1G71500	K9K14K23	Rieske (2Fe-2S) domain-containing protein
AT1G71695	K9K14K23	Peroxidase superfamily protein
AT1G71696	K9K14K23	carboxypeptidase D, putative
AT1G71697	K9K14K23	choline kinase 1
AT1G71710	K9K14K23	DNAse I-like superfamily protein
AT1G71720	K9K14K23	Nucleic acid-binding proteins superfamily
[truncated: 15,325 more rows]
