# Supplementary material for: Ethylene induces combinatorial effects of histone H3 acetylation in gene expression in Arabidopsis
Source: BMC Genomics. 2017 Jul 17;18:538. doi: 10.1186/s12864-017-3929-6 (PMC5512946; doi:10.1186/s12864-017-3929-6)
Supplement: Supplementary file 2 — Primers for ChIP-qPCR and qPCR. Table S2. list of genome wide genes with differential histone markers in seedlings treated with air. Table S3. list of genome wide genes with differential histone markers in seedlings treated with ethylene. Table S4. list of ethylene regulated genes with differential histone markers in seedlings treated with air. Table S5. List of ethylene regulated genes with differential histone markers in seedlings treated with ethylene. (ZIP 1241 kb) [file 12864_2017_3929_MOESM2_ESM.zip › Additional file 2 Table S4.xlsx]

## Sheet: Fig5A_summary.anno.ETR
Additional file 2 Table S4: list of ethylene regulated genes with differential histone markers in seedlings treated with air.
gene_id	log2(C2H4/air)	histone_modification	TAIR10 Primary Gene Symbol/Gene Model Description
AT3G23240	4.57931	K9K14K23	ethylene response factor 1
AT2G39980	4.14264	K9K14K23	HXXXD-type acyl-transferase family protein
AT2G17880	2.51061	K9K14K23	Chaperone DnaJ-domain superfamily protein
AT1G28370	2.41369	K9K14K23	ERF domain protein 11
AT2G26740	2.10975	K9K14K23	soluble epoxide hydrolase
AT4G12410	2.04262	K9K14K23	SAUR-like auxin-responsive protein family
AT5G14920	1.88768	K9K14K23	Gibberellin-regulated family protein
AT1G25560	1.83187	K9K14K23	AP2/B3 transcription factor family protein
AT5G67020	1.68251	K9K14K23	unknown protein; BEST Arabidopsis thaliana protein match is: unknown protein (TAIR:AT3G50340.1); Has 1807 Blast hits to 1807 proteins in 277 species: Archae - 0; Bacteria - 0; Metazoa - 736; Fungi - 347; Plants - 385; Viruses - 0; Other Eukaryotes - 339 (source: NCBI BLink).
AT1G24530	1.52767	K9K14K23	Transducin/WD40 repeat-like superfamily protein
AT5G05440	1.45047	K9K14K23	Polyketide cyclase/dehydrase and lipid transport superfamily protein
AT2G27310	1.31938	K9K14K23	F-box family protein
AT2G34650	1.28921	K9K14K23	Protein kinase superfamily protein
AT3G16770	1.27865	K9K14K23	ethylene-responsive element binding protein
AT5G20250	1.22415	K9K14K23	Raffinose synthase family protein
AT3G55250	1.19973	K9K14K23	unknown protein; FUNCTIONS IN: molecular_function unknown; INVOLVED IN: biological_process unknown; LOCATED IN: mitochondrion, chloroplast, nucleus; EXPRESSED IN: 23 plant structures; EXPRESSED DURING: 13 growth stages; Has 46 Blast hits to 46 proteins in 17 species: Archae - 0; Bacteria - 0; Metazoa - 0; Fungi - 0; Plants - 46; Viruses - 0; Other Eukaryotes - 0 (source: NCBI BLink).
AT4G35900	1.18919	K9K14K23	Basic-leucine zipper (bZIP) transcription factor family protein
AT5G43170	1.07534	K9K14K23	zinc-finger protein 3
AT5G67060	1.06884	K9K14K23	basic helix-loop-helix (bHLH) DNA-binding superfamily protein
AT4G06744	1.06494	K9K14K23	Leucine-rich repeat (LRR) family protein
AT3G11690	1.05163	K9K14K23	unknown protein; FUNCTIONS IN: molecular_function unknown; INVOLVED IN: biological_process unknown; LOCATED IN: chloroplast; EXPRESSED IN: 24 plant structures; EXPRESSED DURING: 15 growth stages; BEST Arabidopsis thaliana protein match is: unknown protein (TAIR:AT5G06380.1); Has 84 Blast hits to 84 proteins in 12 species: Archae - 0; Bacteria - 0; Metazoa - 0; Fungi - 0; Plants - 84; Viruses - 0;…
AT1G56020	1.04384	K9K14K23	unknown protein; BEST Arabidopsis thaliana protein match is: unknown protein (TAIR:AT3G12970.1); Has 3011 Blast hits to 958 proteins in 192 species: Archae - 0; Bacteria - 193; Metazoa - 479; Fungi - 286; Plants - 158; Viruses - 8; Other Eukaryotes - 1887 (source: NCBI BLink).
AT2G24760	1.02186	K9K14K23	transposable element gene
AT5G51670	0.990282	K9K14K23	Protein of unknown function (DUF668)
AT1G76500	0.966191	K9K14K23	Predicted AT-hook DNA-binding family protein
AT1G11260	0.949071	K9K14K23	sugar transporter 1
AT1G49660	0.928702	K9K14K23	carboxyesterase 5
AT1G27730	0.924636	K9K14K23	salt tolerance zinc finger
AT5G58900	0.905635	K9K14K23	Homeodomain-like transcriptional regulator
AT4G27310	0.897957	K9K14K23	B-box type zinc finger family protein
AT2G19570	0.892608	K9K14K23	cytidine deaminase 1
AT5G62270	0.882538	K9K14K23	FUNCTIONS IN: molecular_function unknown; INVOLVED IN: biological_process unknown; LOCATED IN: cellular_component unknown; BEST Arabidopsis thaliana protein match is: mucin-related (TAIR:AT2G02880.1).
AT2G15320	0.871828	K9K14K23	Leucine-rich repeat (LRR) family protein
AT4G35770	0.863173	K9K14K23	Rhodanese/Cell cycle control phosphatase superfamily protein
AT4G26080	0.828349	K9K14K23	Protein phosphatase 2C family protein
AT4G16760	0.82568	K9K14K23	acyl-CoA oxidase 1
AT1G64080	0.817993	K9K14K23	Encodes a member of the MAKR (MEMBRANE-ASSOCIATED KINASE REGULATOR) gene family. MAKRs have putative kinase interacting motifs and membrane localization signals. Known members include: AT5G26230 (MAKR1), AT1G64080 (MAKR2), AT2G37380 (MAKR3), AT2G39370 (MAKR4), AT5G52870 (MAKR5) and AT5G52900 (MAKR6).
AT4G30370	0.793186	K9K14K23	RING/U-box superfamily protein
AT5G49700	0.776308	K9K14K23	Predicted AT-hook DNA-binding family protein
AT2G42650	0.767646	K9K14K23	Ribosomal protein L1p/L10e family
AT3G23170	0.753356	K9K14K23	unknown protein; BEST Arabidopsis thaliana protein match is: unknown protein (TAIR:AT4G14450.1); Has 74 Blast hits to 74 proteins in 6 species: Archae - 0; Bacteria - 0; Metazoa - 0; Fungi - 0; Plants - 74; Viruses - 0; Other Eukaryotes - 0 (source: NCBI BLink).
AT5G10770	0.752377	K9K14K23	Eukaryotic aspartyl protease family protein
AT5G15210	0.749592	K9K14K23	homeobox protein 30
AT1G54130	0.745785	K9K14K23	RELA/SPOT homolog 3
AT1G68840	0.745243	K9K14K23	related to ABI3/VP1 2
AT4G37730	0.744693	K9K14K23	basic leucine-zipper 7
AT3G60200	0.73933	K9K14K23	unknown protein; BEST Arabidopsis thaliana protein match is: unknown protein (TAIR:AT2G44600.1); Has 60 Blast hits to 60 proteins in 12 species: Archae - 0; Bacteria - 0; Metazoa - 8; Fungi - 0; Plants - 51; Viruses - 0; Other Eukaryotes - 1 (source: NCBI BLink).
AT4G15545	0.725117	K9K14K23	unknown protein; BEST Arabidopsis thaliana protein match is: unknown protein (TAIR:AT1G16520.1); Has 30201 Blast hits to 17322 proteins in 780 species: Archae - 12; Bacteria - 1396; Metazoa - 17338; Fungi - 3422; Plants - 5037; Viruses - 0; Other Eukaryotes - 2996 (source: NCBI BLink).
AT1G10140	0.723724	K9K14K23	Uncharacterised conserved protein UCP031279
AT5G46080	0.720731	K9K14K23	Protein kinase superfamily protein
AT2G34340	0.700147	K9K14K23	Protein of unknown function, DUF584
AT3G51890	0.656035	K9K14K23	Clathrin light chain protein
AT4G01250	0.649859	K9K14K23	WRKY family transcription factor
AT4G27280	0.648701	K9K14K23	Calcium-binding EF-hand family protein
AT3G28340	0.646347	K9K14K23	galacturonosyltransferase-like 10
AT5G49665	0.627849	K9K14K23	Zinc finger (C3HC4-type RING finger) family protein
AT2G23790	0.624879	K9K14K23	Protein of unknown function (DUF607)
AT1G06570	0.620296	K9K14K23	phytoene desaturation 1
AT1G06290	0.618092	K9K14K23	acyl-CoA oxidase 3
AT2G30150	0.617594	K9K14K23	UDP-Glycosyltransferase superfamily protein
AT1G18290	0.61407	K9K14K23	unknown protein; FUNCTIONS IN: molecular_function unknown; INVOLVED IN: N-terminal protein myristoylation; LOCATED IN: chloroplast; EXPRESSED IN: root; Has 94 Blast hits to 94 proteins in 12 species: Archae - 0; Bacteria - 0; Metazoa - 0; Fungi - 0; Plants - 94; Viruses - 0; Other Eukaryotes - 0 (source: NCBI BLink).
AT2G36895	0.60485	K9K14K23	unknown protein; FUNCTIONS IN: molecular_function unknown; INVOLVED IN: biological_process unknown; LOCATED IN: chloroplast; Has 32 Blast hits to 32 proteins in 14 species: Archae - 0; Bacteria - 0; Metazoa - 0; Fungi - 0; Plants - 32; Viruses - 0; Other Eukaryotes - 0 (source: NCBI BLink).
AT4G36040	0.600834	K9K14K23	Chaperone DnaJ-domain superfamily protein
AT1G31350	0.595897	K9K14K23	KAR-UP F-box 1
AT1G76070	0.593632	K9K14K23	unknown protein; FUNCTIONS IN: molecular_function unknown; INVOLVED IN: biological_process unknown; LOCATED IN: plasma membrane; EXPRESSED IN: 8 plant structures; EXPRESSED DURING: LP.04 four leaves visible, 4 anthesis, petal differentiation and expansion stage; BEST Arabidopsis thaliana protein match is: unknown protein (TAIR:AT1G20310.1); Has 66 Blast hits to 66 proteins in 15 species: Archae -…
AT2G46660	0.588869	K9K14K23	cytochrome P450, family 78, subfamily A, polypeptide 6
AT4G35320	-0.589477	K9K14K23	unknown protein; BEST Arabidopsis thaliana protein match is: unknown protein (TAIR:AT2G17300.1); Has 30201 Blast hits to 17322 proteins in 780 species: Archae - 12; Bacteria - 1396; Metazoa - 17338; Fungi - 3422; Plants - 5037; Viruses - 0; Other Eukaryotes - 2996 (source: NCBI BLink).
AT2G47860	-0.590398	K9K14K23	Phototropic-responsive NPH3 family protein
AT5G62070	-0.594452	K9K14K23	IQ-domain 23
AT1G33520	-0.599122	K9K14K23	D111/G-patch domain-containing protein
AT1G18470	-0.599502	K9K14K23	Transmembrane Fragile-X-F-associated protein
AT2G24550	-0.60475	K9K14K23	unknown protein; BEST Arabidopsis thaliana protein match is: unknown protein (TAIR:AT4G31510.1); Has 219 Blast hits to 219 proteins in 33 species: Archae - 0; Bacteria - 0; Metazoa - 16; Fungi - 2; Plants - 184; Viruses - 0; Other Eukaryotes - 17 (source: NCBI BLink).
AT3G49900	-0.607735	K9K14K23	Phototropic-responsive NPH3 family protein
AT3G16520	-0.608186	K9K14K23	UDP-glucosyl transferase 88A1
AT3G10912	-0.61131	K9K14K23	conserved peptide upstream open reading frame 63
AT3G60400	-0.614479	K9K14K23	Mitochondrial transcription termination factor family protein
AT5G67030	-0.619275	K9K14K23	zeaxanthin epoxidase (ZEP) (ABA1)
AT4G18570	-0.62072	K9K14K23	Tetratricopeptide repeat (TPR)-like superfamily protein
AT3G56050	-0.621085	K9K14K23	Protein kinase family protein
AT3G20960	-0.624817	K9K14K23	cytochrome P450, family 705, subfamily A, polypeptide 33
AT3G57785	-0.626237	K9K14K23	unknown protein; BEST Arabidopsis thaliana protein match is: unknown protein (TAIR:AT2G42310.1); Has 121 Blast hits to 121 proteins in 51 species: Archae - 0; Bacteria - 0; Metazoa - 4; Fungi - 48; Plants - 67; Viruses - 0; Other Eukaryotes - 2 (source: NCBI BLink).
AT1G78210	-0.633585	K9K14K23	alpha/beta-Hydrolases superfamily protein
AT3G15210	-0.635381	K9K14K23	ethylene responsive element binding factor 4
AT5G02620	-0.635922	K9K14K23	ankyrin-like1
AT1G32640	-0.646345	K9K14K23	Basic helix-loop-helix (bHLH) DNA-binding family protein
AT2G28550	-0.646521	K9K14K23	related to AP2.7
AT5G11550	-0.649662	K9K14K23	ARM repeat superfamily protein
AT4G13510	-0.650875	K9K14K23	ammonium transporter 1;1
AT3G58620	-0.653628	K9K14K23	tetratricopetide-repeat thioredoxin-like 4
AT5G07110	-0.658083	K9K14K23	prenylated RAB acceptor 1.B6
AT5G46730	-0.658387	K9K14K23	glycine-rich protein
AT3G49220	-0.662696	K9K14K23	Plant invertase/pectin methylesterase inhibitor superfamily
AT2G37970	-0.665857	K9K14K23	SOUL heme-binding family protein
AT1G22360	-0.66898	K9K14K23	UDP-glucosyl transferase 85A2
AT1G75140	-0.670485	K9K14K23	unknown protein; LOCATED IN: endoplasmic reticulum; EXPRESSED IN: 24 plant structures; EXPRESSED DURING: 13 growth stages; BEST Arabidopsis thaliana protein match is: unknown protein (TAIR:AT1G19370.1); Has 51 Blast hits to 49 proteins in 18 species: Archae - 0; Bacteria - 0; Metazoa - 0; Fungi - 0; Plants - 46; Viruses - 0; Other Eukaryotes - 5 (source: NCBI BLink).
AT1G12330	-0.670858	K9K14K23	unknown protein; INVOLVED IN: biological_process unknown; LOCATED IN: chloroplast; EXPRESSED IN: 21 plant structures; EXPRESSED DURING: 12 growth stages; BEST Arabidopsis thaliana protein match is: unknown protein (TAIR:AT5G12900.1); Has 249 Blast hits to 249 proteins in 27 species: Archae - 0; Bacteria - 0; Metazoa - 7; Fungi - 14; Plants - 217; Viruses - 0; Other Eukaryotes - 11 (source: NCBI B…
AT1G67750	-0.672768	K9K14K23	Pectate lyase family protein
AT5G62865	-0.673679	K9K14K23	unknown protein; BEST Arabidopsis thaliana protein match is: unknown protein (TAIR:AT3G48020.1).
AT5G66790	-0.676133	K9K14K23	Protein kinase superfamily protein
AT1G72160	-0.677317	K9K14K23	Sec14p-like phosphatidylinositol transfer family protein
AT5G20700	-0.678704	K9K14K23	Protein of unknown function (DUF581)
AT3G18490	-0.68136	K9K14K23	Eukaryotic aspartyl protease family protein
AT5G62720	-0.683362	K9K14K23	Integral membrane HPP family protein
AT4G31550	-0.687441	K9K14K23	WRKY DNA-binding protein 11
AT1G75450	-0.69091	K9K14K23	cytokinin oxidase 5
AT2G33550	-0.693496	K9K14K23	Homeodomain-like superfamily protein
AT3G04640	-0.706663	K9K14K23	glycine-rich protein
AT4G14465	-0.707808	K9K14K23	AT-hook motif nuclear-localized protein 20
AT3G02880	-0.709604	K9K14K23	Leucine-rich repeat protein kinase family protein
AT1G76980	-0.709626	K9K14K23	FUNCTIONS IN: molecular_function unknown; INVOLVED IN: biological_process unknown; LOCATED IN: cellular_component unknown; BEST Arabidopsis thaliana protein match is: embryo defective 2170 (TAIR:AT1G21390.1); Has 61 Blast hits to 61 proteins in 18 species: Archae - 0; Bacteria - 8; Metazoa - 8; Fungi - 2; Plants - 40; Viruses - 3; Other Eukaryotes - 0 (source: NCBI BLink).
AT5G17490	-0.710353	K9K14K23	RGA-like protein 3
AT1G72120	-0.715629	K9K14K23	Major facilitator superfamily protein
AT5G41800	-0.716629	K9K14K23	Transmembrane amino acid transporter family protein
AT2G01150	-0.718967	K9K14K23	RING-H2 finger protein 2B
AT1G65590	-0.722616	K9K14K23	beta-hexosaminidase 3
AT3G09490	-0.72289	K9K14K23	Tetratricopeptide repeat (TPR)-like superfamily protein
AT5G06390	-0.72294	K9K14K23	FASCICLIN-like arabinogalactan protein 17 precursor
AT5G44569	-0.726054	K9K14K23	other_rna
AT5G43020	-0.731675	K9K14K23	Leucine-rich repeat protein kinase family protein
AT5G54300	-0.733313	K9K14K23	Protein of unknown function (DUF761)
AT2G36380	-0.739106	K9K14K23	pleiotropic drug resistance 6
AT3G61490	-0.743477	K9K14K23	Pectin lyase-like superfamily protein
AT2G26975	-0.748672	K9K14K23	Ctr copper transporter family
AT2G37710	-0.750265	K9K14K23	receptor lectin kinase
AT2G36410	-0.758397	K9K14K23	Family of unknown function (DUF662)
AT3G50700	-0.76309	K9K14K23	indeterminate(ID)-domain 2
AT1G13900	-0.768861	K9K14K23	Purple acid phosphatases superfamily protein
AT5G47560	-0.772861	K9K14K23	tonoplast dicarboxylate transporter
AT5G20540	-0.776024	K9K14K23	BREVIS RADIX-like 4
AT3G17100	-0.781979	K9K14K23	sequence-specific DNA binding transcription factors
AT3G02140	-0.787879	K9K14K23	AFP2 (ABI five-binding protein 2) family protein
AT4G14500	-0.790163	K9K14K23	Polyketide cyclase/dehydrase and lipid transport superfamily protein
AT3G58710	-0.794638	K9K14K23	WRKY DNA-binding protein 69
AT3G09070	-0.795404	K9K14K23	Protein of unknown function (DUF740)
AT5G62220	-0.798315	K9K14K23	glycosyltransferase 18
AT1G30360	-0.806004	K9K14K23	Early-responsive to dehydration stress protein (ERD4)
AT4G38690	-0.808331	K9K14K23	PLC-like phosphodiesterases superfamily protein
AT1G35516	-0.816756	K9K14K23	myb-like transcription factor family protein
AT1G76490	-0.820034	K9K14K23	hydroxy methylglutaryl CoA reductase 1
AT2G22430	-0.821038	K9K14K23	homeobox protein 6
AT4G21910	-0.834943	K9K14K23	MATE efflux family protein
AT1G49490	-0.835335	K9K14K23	Leucine-rich repeat (LRR) family protein
AT3G11410	-0.838176	K9K14K23	protein phosphatase 2CA
AT3G20015	-0.846986	K9K14K23	Eukaryotic aspartyl protease family protein
AT5G16590	-0.858907	K9K14K23	Leucine-rich repeat protein kinase family protein
AT3G55950	-0.865667	K9K14K23	CRINKLY4 related 3
AT1G43580	-0.865888	K9K14K23	Sphingomyelin synthetase family protein
AT2G35000	-0.868297	K9K14K23	RING/U-box superfamily protein
AT5G47610	-0.870252	K9K14K23	RING/U-box superfamily protein
AT3G57540	-0.878074	K9K14K23	Remorin family protein
AT1G21390	-0.884247	K9K14K23	embryo defective 2170
AT1G76560	-0.889408	K9K14K23	CP12 domain-containing protein 3
AT3G50750	-0.890862	K9K14K23	BES1/BZR1 homolog 1
AT4G01070	-0.904832	K9K14K23	UDP-Glycosyltransferase superfamily protein
AT5G05810	-0.917078	K9K14K23	RING/U-box superfamily protein
AT2G46270	-0.921927	K9K14K23	G-box binding factor 3
AT4G31500	-0.931981	K9K14K23	cytochrome P450, family 83, subfamily B, polypeptide 1
AT2G34510	-0.943519	K9K14K23	Protein of unknown function, DUF642
AT1G29300	-0.94409	K9K14K23	Plant protein of unknown function (DUF641)
AT5G61600	-0.948905	K9K14K23	ethylene response factor 104
AT1G58030	-0.949737	K9K14K23	cationic amino acid transporter 2
AT3G19580	-0.961132	K9K14K23	zinc-finger protein 2
AT2G10940	-0.992463	K9K14K23	Bifunctional inhibitor/lipid-transfer protein/seed storage 2S albumin superfamily protein
AT2G30550	-1.01394	K9K14K23	alpha/beta-Hydrolases superfamily protein
AT1G03220	-1.02117	K9K14K23	Eukaryotic aspartyl protease family protein
AT1G15100	-1.02125	K9K14K23	RING-H2 finger A2A
AT3G16460	-1.02182	K9K14K23	Mannose-binding lectin superfamily protein
AT5G25220	-1.03178	K9K14K23	KNOTTED1-like homeobox gene 3
AT2G31560	-1.0502	K9K14K23	Protein of unknown function (DUF1685)
AT5G23280	-1.05718	K9K14K23	TCP family transcription factor
AT1G01180	-1.06207	K9K14K23	S-adenosyl-L-methionine-dependent methyltransferases superfamily protein
AT2G39000	-1.06346	K9K14K23	Acyl-CoA N-acyltransferases (NAT) superfamily protein
AT4G22810	-1.12967	K9K14K23	Predicted AT-hook DNA-binding family protein
AT3G24520	-1.13829	K9K14K23	heat shock transcription factor C1
AT1G22370	-1.16658	K9K14K23	UDP-glucosyl transferase 85A5
AT4G02410	-1.16828	K9K14K23	Concanavalin A-like lectin protein kinase family protein
AT1G20030	-1.17658	K9K14K23	Pathogenesis-related thaumatin superfamily protein
AT1G62660	-1.20136	K9K14K23	Glycosyl hydrolases family 32 protein
AT3G47620	-1.21224	K9K14K23	TEOSINTE BRANCHED, cycloidea and PCF (TCP) 14
AT4G35100	-1.22766	K9K14K23	plasma membrane intrinsic protein 3
AT5G08330	-1.23958	K9K14K23	TCP family transcription factor
AT3G29575	-1.25186	K9K14K23	ABI five binding protein 3
AT2G20570	-1.28889	K9K14K23	GBF's pro-rich region-interacting factor 1
AT4G16750	-1.34179	K9K14K23	Integrase-type DNA-binding superfamily protein
AT2G28950	-1.35385	K9K14K23	expansin A6
AT4G00360	-1.36856	K9K14K23	cytochrome P450, family 86, subfamily A, polypeptide 2
AT3G21750	-1.38282	K9K14K23	UDP-glucosyl transferase 71B1
AT1G22530	-1.38602	K9K14K23	PATELLIN 2
AT2G23540	-1.40361	K9K14K23	GDSL-like Lipase/Acylhydrolase superfamily protein
AT1G70370	-1.40936	K9K14K23	polygalacturonase 2
AT1G55152	-1.41114	K9K14K23	unknown protein; FUNCTIONS IN: molecular_function unknown; INVOLVED IN: biological_process unknown; LOCATED IN: chloroplast; Has 30201 Blast hits to 17322 proteins in 780 species: Archae - 12; Bacteria - 1396; Metazoa - 17338; Fungi - 3422; Plants - 5037; Viruses - 0; Other Eukaryotes - 2996 (source: NCBI BLink).
AT4G06534	-1.43631	K9K14K23	unknown protein; FUNCTIONS IN: molecular_function unknown; INVOLVED IN: biological_process unknown; LOCATED IN: endomembrane system; Has 22 Blast hits to 22 proteins in 8 species: Archae - 0; Bacteria - 0; Metazoa - 0; Fungi - 0; Plants - 22; Viruses - 0; Other Eukaryotes - 0 (source: NCBI BLink).
AT1G69260	-1.44875	K9K14K23	ABI five binding protein
AT5G25610	-1.46448	K9K14K23	BURP domain-containing protein
AT1G64380	-1.53302	K9K14K23	Integrase-type DNA-binding superfamily protein
AT4G25780	-1.71704	K9K14K23	CAP (Cysteine-rich secretory proteins, Antigen 5, and Pathogenesis-related 1 protein) superfamily protein
AT2G30930	-1.88494	K9K14K23	unknown protein; FUNCTIONS IN: molecular_function unknown; INVOLVED IN: biological_process unknown; LOCATED IN: chloroplast, plasma membrane, membrane; EXPRESSED IN: 24 plant structures; EXPRESSED DURING: 14 growth stages; BEST Arabidopsis thaliana protein match is: unknown protein (TAIR:AT1G06540.1); Has 194 Blast hits to 176 proteins in 78 species: Archae - 0; Bacteria - 101; Metazoa - 15; Fung…
AT5G19970	-1.88768	K9K14K23	unknown protein; Has 1807 Blast hits to 1807 proteins in 277 species: Archae - 0; Bacteria - 0; Metazoa - 736; Fungi - 347; Plants - 385; Viruses - 0; Other Eukaryotes - 339 (source: NCBI BLink).
AT1G11175	-1.91184	K9K14K23	other RNA
AT5G17820	-1.94306	K9K14K23	Peroxidase superfamily protein
AT1G78850	-1.95838	K9K14K23	D-mannose binding lectin protein with Apple-like carbohydrate-binding domain
AT1G78815	-2.1214	K9K14K23	Protein of unknown function (DUF640)
AT1G15830	0.957353	K14K23	unknown protein; Has 165982 Blast hits to 57214 proteins in 2459 species: Archae - 263; Bacteria - 44622; Metazoa - 55751; Fungi - 10656; Plants - 17613; Viruses - 2527; Other Eukaryotes - 34550 (source: NCBI BLink).
AT5G14610	-0.598534	K14K23	DEAD box RNA helicase family protein
AT2G43610	-0.654229	K14K23	Chitinase family protein
AT1G22350	-0.712463	K14K23	pseudogene, putative UDP-glucose glucosyltransferase, similar to UDP-glucose glucosyltransferase GI:3928543 from (Arabidopsis thaliana); blastp match of 56% identity and 2.1e-151 P-value to GP|19911203|dbj|BAB86928.1||AB070753 glucosyltransferase-10 {Vigna angularis}
AT5G65990	-0.805212	K14K23	Transmembrane amino acid transporter family protein
AT2G34490	-0.843818	K14K23	cytochrome P450, family 710, subfamily A, polypeptide 2
AT5G20670	-0.925826	K14K23	Protein of unknown function (DUF1677)
AT3G20470	-0.973734	K14K23	glycine-rich protein 5
AT3G27250	-1.0856	K14K23	unknown protein; BEST Arabidopsis thaliana protein match is: unknown protein (TAIR:AT5G40800.1); Has 104 Blast hits to 104 proteins in 13 species: Archae - 0; Bacteria - 0; Metazoa - 0; Fungi - 0; Plants - 104; Viruses - 0; Other Eukaryotes - 0 (source: NCBI BLink).
AT2G47770	-1.12899	K14K23	TSPO(outer membrane tryptophan-rich sensory protein)-related
AT3G17050	-1.14988	K14K23	transposable element gene
AT2G22470	-1.37668	K14K23	arabinogalactan protein 2
AT5G59220	-1.50492	K14K23	highly ABA-induced PP2C gene 1
AT1G28520	1.15351	K9K14	vascular plant one zinc finger protein
AT4G30240	-0.591367	K9K14	Syntaxin/t-SNARE family protein
AT4G22750	-0.688656	K9K14	DHHC-type zinc finger family protein
AT5G10990	3.18773	K9K23	SAUR-like auxin-responsive protein family
AT1G05020	3.15401	K9K23	ENTH/ANTH/VHS superfamily protein
AT5G06570	2.30323	K9K23	alpha/beta-Hydrolases superfamily protein
AT3G50310	2.15244	K9K23	mitogen-activated protein kinase kinase kinase 20
AT3G44260	1.74975	K9K23	Polynucleotidyl transferase, ribonuclease H-like superfamily protein
AT5G01210	1.61615	K9K23	HXXXD-type acyl-transferase family protein
AT5G54490	1.58454	K9K23	pinoid-binding protein 1
AT5G49690	1.53144	K9K23	UDP-Glycosyltransferase superfamily protein
AT2G39705	1.53127	K9K23	ROTUNDIFOLIA like 8
AT5G48180	1.50909	K9K23	nitrile specifier protein 5
AT5G03730	1.50533	K9K23	Protein kinase superfamily protein
AT5G59540	1.44792	K9K23	2-oxoglutarate (2OG) and Fe(II)-dependent oxygenase superfamily protein
AT5G14780	1.4195	K9K23	formate dehydrogenase
AT4G37580	1.41899	K9K23	Acyl-CoA N-acyltransferases (NAT) superfamily protein
AT1G62380	1.39875	K9K23	ACC oxidase 2
AT1G09530	1.39683	K9K23	phytochrome interacting factor 3
AT5G44210	1.39184	K9K23	erf domain protein 9
AT5G44260	1.38578	K9K23	Zinc finger C-x8-C-x5-C-x3-H type family protein
AT3G20900	1.31965	K9K23	unknown protein; Has 2 Blast hits to 2 proteins in 1 species: Archae - 0; Bacteria - 0; Metazoa - 0; Fungi - 0; Plants - 2; Viruses - 0; Other Eukaryotes - 0 (source: NCBI BLink).
AT3G60520	1.31542	K9K23	unknown protein; BEST Arabidopsis thaliana protein match is: unknown protein (TAIR:AT1G02070.1); Has 107 Blast hits to 107 proteins in 14 species: Archae - 0; Bacteria - 0; Metazoa - 0; Fungi - 0; Plants - 107; Viruses - 0; Other Eukaryotes - 0 (source: NCBI BLink).
AT3G14230	1.27854	K9K23	related to AP2 2
AT1G03790	1.26292	K9K23	Zinc finger C-x8-C-x5-C-x3-H type family protein
AT3G45300	1.23783	K9K23	isovaleryl-CoA-dehydrogenase
AT3G61440	1.23648	K9K23	cysteine synthase C1
AT3G25730	1.23111	K9K23	ethylene response DNA binding factor 3
AT5G53750	1.21883	K9K23	CBS domain-containing protein
AT3G13710	1.20352	K9K23	prenylated RAB acceptor 1.F4
AT1G03730	1.17871	K9K23	unknown protein; BEST Arabidopsis thaliana protein match is: unknown protein (TAIR:AT4G03600.1); Has 50 Blast hits to 50 proteins in 10 species: Archae - 0; Bacteria - 0; Metazoa - 0; Fungi - 0; Plants - 50; Viruses - 0; Other Eukaryotes - 0 (source: NCBI BLink).
AT4G14030	1.17533	K9K23	selenium-binding protein 1
AT1G03090	1.11201	K9K23	methylcrotonyl-CoA carboxylase alpha chain, mitochondrial / 3-methylcrotonyl-CoA carboxylase 1 (MCCA)
AT1G75390	1.03738	K9K23	basic leucine-zipper 44
AT3G44990	1.03293	K9K23	xyloglucan endo-transglycosylase-related 8
AT1G26270	1.03266	K9K23	Phosphatidylinositol 3- and 4-kinase family protein
AT5G25350	1.02696	K9K23	EIN3-binding F box protein 2
AT3G50060	0.989777	K9K23	myb domain protein 77
AT3G23880	0.970163	K9K23	F-box and associated interaction domains-containing protein
AT4G34540	0.958908	K9K23	NmrA-like negative transcriptional regulator family protein
AT1G77640	0.950826	K9K23	Integrase-type DNA-binding superfamily protein
AT1G66180	0.946626	K9K23	Eukaryotic aspartyl protease family protein
AT1G15170	0.929965	K9K23	MATE efflux family protein
AT4G08950	0.907384	K9K23	Phosphate-responsive 1 family protein
AT1G79700	0.876109	K9K23	Integrase-type DNA-binding superfamily protein
AT2G20680	0.864835	K9K23	Glycosyl hydrolase superfamily protein
AT5G49450	0.83122	K9K23	basic leucine-zipper 1
AT3G50340	0.817604	K9K23	unknown protein; BEST Arabidopsis thaliana protein match is: unknown protein (TAIR:AT5G67020.1); Has 128 Blast hits to 128 proteins in 39 species: Archae - 0; Bacteria - 46; Metazoa - 0; Fungi - 3; Plants - 76; Viruses - 0; Other Eukaryotes - 3 (source: NCBI BLink).
AT1G32690	0.814187	K9K23	unknown protein; FUNCTIONS IN: molecular_function unknown; INVOLVED IN: biological_process unknown; LOCATED IN: plasma membrane; EXPRESSED IN: 21 plant structures; EXPRESSED DURING: 11 growth stages; BEST Arabidopsis thaliana protein match is: unknown protein (TAIR:AT2G35200.1); Has 45 Blast hits to 45 proteins in 8 species: Archae - 0; Bacteria - 0; Metazoa - 0; Fungi - 0; Plants - 45; Viruses -…
AT1G48320	0.807883	K9K23	Thioesterase superfamily protein
AT2G47510	0.805875	K9K23	fumarase 1
AT1G73500	0.805337	K9K23	MAP kinase kinase 9
AT1G69890	0.80178	K9K23	Protein of unknown function (DUF569)
AT4G38520	0.782216	K9K23	Protein phosphatase 2C family protein
AT1G13250	0.780388	K9K23	galacturonosyltransferase-like 3
AT2G36090	0.760545	K9K23	F-box family protein
AT2G39210	0.755137	K9K23	Major facilitator superfamily protein
AT5G49170	0.75468	K9K23	unknown protein; BEST Arabidopsis thaliana protein match is: unknown protein (TAIR:AT3G06840.1); Has 1807 Blast hits to 1807 proteins in 277 species: Archae - 0; Bacteria - 0; Metazoa - 736; Fungi - 347; Plants - 385; Viruses - 0; Other Eukaryotes - 339 (source: NCBI BLink).
AT1G54200	0.742788	K9K23	unknown protein; BEST Arabidopsis thaliana protein match is: unknown protein (TAIR:AT3G13980.1); Has 1084 Blast hits to 581 proteins in 136 species: Archae - 0; Bacteria - 72; Metazoa - 212; Fungi - 78; Plants - 102; Viruses - 0; Other Eukaryotes - 620 (source: NCBI BLink).
AT4G35070	0.71776	K9K23	SBP (S-ribonuclease binding protein) family protein
AT4G35680	0.710624	K9K23	Arabidopsis protein of unknown function (DUF241)
AT2G45160	0.695298	K9K23	GRAS family transcription factor
AT4G34870	0.694686	K9K23	rotamase cyclophilin 5
AT3G06590	0.691198	K9K23	basic helix-loop-helix (bHLH) DNA-binding superfamily protein
AT4G28320	0.69022	K9K23	Glycosyl hydrolase superfamily protein
AT1G63940	0.677133	K9K23	monodehydroascorbate reductase 6
AT4G00730	0.670011	K9K23	Homeobox-leucine zipper family protein / lipid-binding START domain-containing protein
AT1G58180	0.654624	K9K23	beta carbonic anhydrase 6
AT2G27860	0.650978	K9K23	UDP-D-apiose/UDP-D-xylose synthase 1
AT1G80920	0.646752	K9K23	Chaperone DnaJ-domain superfamily protein
AT3G12920	0.636237	K9K23	SBP (S-ribonuclease binding protein) family protein
AT2G23180	0.63463	K9K23	cytochrome P450, family 96, subfamily A, polypeptide 1
AT4G28490	0.623888	K9K23	Leucine-rich receptor-like protein kinase family protein
AT3G48990	0.616896	K9K23	AMP-dependent synthetase and ligase family protein
AT1G68340	0.615666	K9K23	Protein of unknown function (DUF1639)
AT1G20900	0.602934	K9K23	Predicted AT-hook DNA-binding family protein
AT2G39350	0.592591	K9K23	ABC-2 type transporter family protein
AT3G15630	0.592413	K9K23	unknown protein; FUNCTIONS IN: molecular_function unknown; INVOLVED IN: biological_process unknown; LOCATED IN: chloroplast; EXPRESSED IN: 24 plant structures; EXPRESSED DURING: 15 growth stages; BEST Arabidopsis thaliana protein match is: unknown protein (TAIR:AT1G52720.1); Has 61 Blast hits to 61 proteins in 13 species: Archae - 0; Bacteria - 0; Metazoa - 0; Fungi - 0; Plants - 61; Viruses - 0;…
AT1G04220	0.588149	K9K23	3-ketoacyl-CoA synthase 2
AT5G48930	-0.587585	K9K23	hydroxycinnamoyl-CoA shikimate/quinate hydroxycinnamoyl transferase
AT5G67200	-0.588854	K9K23	Leucine-rich repeat protein kinase family protein
AT5G15850	-0.594849	K9K23	CONSTANS-like 1
AT3G13310	-0.597587	K9K23	Chaperone DnaJ-domain superfamily protein
AT3G63210	-0.600147	K9K23	Protein of unknown function (DUF581)
AT1G54500	-0.604334	K9K23	Rubredoxin-like superfamily protein
AT4G36520	-0.615455	K9K23	Chaperone DnaJ-domain superfamily protein
AT1G78670	-0.615848	K9K23	gamma-glutamyl hydrolase 3
AT5G66490	-0.617396	K9K23	unknown protein; FUNCTIONS IN: molecular_function unknown; INVOLVED IN: biological_process unknown; LOCATED IN: plasma membrane; EXPRESSED IN: 17 plant structures; EXPRESSED DURING: 9 growth stages; BEST Arabidopsis thaliana protein match is: unknown protein (TAIR:AT3G50900.1); Has 1807 Blast hits to 1807 proteins in 277 species: Archae - 0; Bacteria - 0; Metazoa - 736; Fungi - 347; Plants - 385;…
AT1G22650	-0.617458	K9K23	Plant neutral invertase family protein
AT5G44860	-0.617601	K9K23	unknown protein; BEST Arabidopsis thaliana protein match is: unknown protein (TAIR:AT4G19950.1); Has 233 Blast hits to 227 proteins in 25 species: Archae - 0; Bacteria - 13; Metazoa - 1; Fungi - 0; Plants - 216; Viruses - 0; Other Eukaryotes - 3 (source: NCBI BLink).
AT1G56010	-0.621611	K9K23	NAC domain containing protein 1
AT1G44350	-0.627611	K9K23	IAA-leucine resistant (ILR)-like gene 6
AT2G33060	-0.632618	K9K23	receptor like protein 27
AT2G28890	-0.635574	K9K23	poltergeist like 4
AT4G23870	-0.639836	K9K23	unknown protein; BEST Arabidopsis thaliana protein match is: unknown protein (TAIR:AT4G11020.1); Has 12 Blast hits to 12 proteins in 4 species: Archae - 0; Bacteria - 0; Metazoa - 0; Fungi - 0; Plants - 12; Viruses - 0; Other Eukaryotes - 0 (source: NCBI BLink).
AT4G34135	-0.659763	K9K23	UDP-glucosyltransferase 73B2
AT5G07240	-0.66672	K9K23	IQ-domain 24
AT5G51790	-0.672004	K9K23	basic helix-loop-helix (bHLH) DNA-binding superfamily protein
AT3G44330	-0.677973	K9K23	INVOLVED IN: protein processing; LOCATED IN: mitochondrion, endoplasmic reticulum, plasma membrane, vacuole; EXPRESSED IN: 25 plant structures; EXPRESSED DURING: 13 growth stages; CONTAINS InterPro DOMAIN/s: Nicalin (InterPro:IPR016574), EF-Hand 1, calcium-binding site (InterPro:IPR018247), Nicastrin (InterPro:IPR008710); Has 245 Blast hits to 243 proteins in 99 species: Archae - 6; Bacteria - 10…
AT4G12730	-0.679053	K9K23	FASCICLIN-like arabinogalactan 2
AT1G51170	-0.679314	K9K23	Protein kinase superfamily protein
AT1G78070	-0.68163	K9K23	Transducin/WD40 repeat-like superfamily protein
AT1G13360	-0.684379	K9K23	unknown protein; FUNCTIONS IN: molecular_function unknown; INVOLVED IN: biological_process unknown; LOCATED IN: cellular_component unknown; BEST Arabidopsis thaliana protein match is: unknown protein (TAIR:AT3G25870.1).
AT2G31020	-0.684492	K9K23	OSBP(oxysterol binding protein)-related protein 1A
AT1G48240	-0.688041	K9K23	novel plant snare 12
AT5G14690	-0.696624	K9K23	unknown protein; BEST Arabidopsis thaliana protein match is: unknown protein (TAIR:AT3G01516.1); Has 86 Blast hits to 86 proteins in 16 species: Archae - 0; Bacteria - 0; Metazoa - 0; Fungi - 0; Plants - 84; Viruses - 2; Other Eukaryotes - 0 (source: NCBI BLink).
AT3G19400	-0.701557	K9K23	Cysteine proteinases superfamily protein
AT1G61170	-0.705056	K9K23	unknown protein; FUNCTIONS IN: molecular_function unknown; INVOLVED IN: N-terminal protein myristoylation; LOCATED IN: cellular_component unknown; EXPRESSED IN: 19 plant structures; EXPRESSED DURING: 12 growth stages; BEST Arabidopsis thaliana protein match is: unknown protein (TAIR:AT1G11125.1); Has 54 Blast hits to 54 proteins in 15 species: Archae - 0; Bacteria - 0; Metazoa - 17; Fungi - 0; Pl…
AT3G51670	-0.709957	K9K23	SEC14 cytosolic factor family protein / phosphoglyceride transfer family protein
AT1G72130	-0.713344	K9K23	Major facilitator superfamily protein
AT1G08650	-0.721744	K9K23	phosphoenolpyruvate carboxylase kinase 1
AT5G20270	-0.722294	K9K23	heptahelical transmembrane protein1
AT1G55210	-0.724104	K9K23	Disease resistance-responsive (dirigent-like protein) family protein
AT4G33440	-0.724115	K9K23	Pectin lyase-like superfamily protein
AT1G08920	-0.726045	K9K23	ERD (early response to dehydration) six-like 1
AT4G40060	-0.727792	K9K23	homeobox protein 16
AT4G18610	-0.730751	K9K23	Protein of unknown function (DUF640)
AT2G45830	-0.735235	K9K23	downstream target of AGL15 2
AT4G35985	-0.740442	K9K23	Senescence/dehydration-associated protein-related
AT5G03520	-0.746704	K9K23	RAB GTPase homolog 8C
AT2G46160	-0.755968	K9K23	RING/U-box superfamily protein
AT5G11260	-0.760917	K9K23	Basic-leucine zipper (bZIP) transcription factor family protein
AT5G62770	-0.762337	K9K23	Protein of unknown function (DUF1645)
AT1G17170	-0.767293	K9K23	glutathione S-transferase TAU 24
AT5G39030	-0.768605	K9K23	Protein kinase superfamily protein
AT3G15510	-0.773984	K9K23	NAC domain containing protein 2
AT5G16340	-0.785585	K9K23	AMP-dependent synthetase and ligase family protein
AT2G28110	-0.787077	K9K23	Exostosin family protein
AT1G70520	-0.794085	K9K23	cysteine-rich RLK (RECEPTOR-like protein kinase) 2
AT1G74450	-0.801998	K9K23	Protein of unknown function (DUF793)
AT2G24240	-0.804242	K9K23	BTB/POZ domain with WD40/YVTN repeat-like protein
AT1G49032	-0.812476	K9K23	unknown protein; FUNCTIONS IN: molecular_function unknown; INVOLVED IN: biological_process unknown; LOCATED IN: endomembrane system; Has 30201 Blast hits to 17322 proteins in 780 species: Archae - 12; Bacteria - 1396; Metazoa - 17338; Fungi - 3422; Plants - 5037; Viruses - 0; Other Eukaryotes - 2996 (source: NCBI BLink).
AT1G62990	-0.834374	K9K23	KNOTTED-like homeobox of Arabidopsis thaliana 7
AT3G52360	-0.842991	K9K23	unknown protein; FUNCTIONS IN: molecular_function unknown; INVOLVED IN: response to karrikin; LOCATED IN: endomembrane system; EXPRESSED IN: 23 plant structures; EXPRESSED DURING: 14 growth stages; BEST Arabidopsis thaliana protein match is: unknown protein (TAIR:AT2G35850.1); Has 34 Blast hits to 34 proteins in 10 species: Archae - 0; Bacteria - 0; Metazoa - 0; Fungi - 0; Plants - 34; Viruses - …
AT2G39450	-0.843673	K9K23	Cation efflux family protein
AT1G72510	-0.846233	K9K23	Protein of unknown function (DUF1677)
AT5G61820	-0.870386	K9K23	FUNCTIONS IN: molecular_function unknown; INVOLVED IN: biological_process unknown; LOCATED IN: vacuole; EXPRESSED IN: 24 plant structures; EXPRESSED DURING: 15 growth stages; CONTAINS InterPro DOMAIN/s: Stress up-regulated Nod 19 (InterPro:IPR011692); Has 30201 Blast hits to 17322 proteins in 780 species: Archae - 12; Bacteria - 1396; Metazoa - 17338; Fungi - 3422; Plants - 5037; Viruses - 0; Oth…
AT1G18740	-0.870473	K9K23	Protein of unknown function (DUF793)
AT4G20260	-0.872715	K9K23	plasma-membrane associated cation-binding protein 1
AT3G56810	-0.883535	K9K23	unknown protein; FUNCTIONS IN: molecular_function unknown; INVOLVED IN: biological_process unknown; LOCATED IN: chloroplast; EXPRESSED IN: 22 plant structures; EXPRESSED DURING: 13 growth stages; Has 14 Blast hits to 14 proteins in 7 species: Archae - 0; Bacteria - 0; Metazoa - 0; Fungi - 0; Plants - 14; Viruses - 0; Other Eukaryotes - 0 (source: NCBI BLink).
AT1G54120	-0.886932	K9K23	unknown protein; BEST Arabidopsis thaliana protein match is: unknown protein (TAIR:AT3G14060.1); Has 23 Blast hits to 23 proteins in 7 species: Archae - 0; Bacteria - 0; Metazoa - 0; Fungi - 0; Plants - 23; Viruses - 0; Other Eukaryotes - 0 (source: NCBI BLink).
AT1G76090	-0.888851	K9K23	sterol methyltransferase 3
AT2G39010	-0.889812	K9K23	plasma membrane intrinsic protein 2E
AT1G67365	-0.890237	K9K23	other RNA
AT3G55880	-0.89222	K9K23	Alpha/beta hydrolase related protein
AT5G41410	-0.903751	K9K23	POX (plant homeobox) family protein
AT5G24290	-0.907937	K9K23	Vacuolar iron transporter (VIT) family protein
AT5G40170	-0.930697	K9K23	receptor like protein 54
AT1G10460	-0.933826	K9K23	germin-like protein 7
AT1G51500	-0.947402	K9K23	ABC-2 type transporter family protein
AT1G70530	-0.965069	K9K23	cysteine-rich RLK (RECEPTOR-like protein kinase) 3
AT1G22550	-0.970872	K9K23	Major facilitator superfamily protein
AT2G18735	-0.989927	K9K23	other RNA
AT1G74840	-0.990772	K9K23	Homeodomain-like superfamily protein
AT5G44020	-0.996665	K9K23	HAD superfamily, subfamily IIIB acid phosphatase
AT5G60850	-1.01343	K9K23	OBF binding protein 4
AT1G10470	-1.0153	K9K23	response regulator 4
AT4G20780	-1.04894	K9K23	calmodulin like 42
AT1G51140	-1.05099	K9K23	basic helix-loop-helix (bHLH) DNA-binding superfamily protein
AT5G49360	-1.05232	K9K23	beta-xylosidase 1
AT4G40065	-1.05742	K9K23	other RNA
AT5G44410	-1.06114	K9K23	FAD-binding Berberine family protein
AT3G11580	-1.06387	K9K23	AP2/B3-like transcriptional factor family protein
AT5G01200	-1.06863	K9K23	Duplicated homeodomain-like superfamily protein
AT2G37130	-1.08937	K9K23	Peroxidase superfamily protein
AT4G36500	-1.0905	K9K23	unknown protein; FUNCTIONS IN: molecular_function unknown; INVOLVED IN: biological_process unknown; LOCATED IN: mitochondrion; EXPRESSED IN: 22 plant structures; EXPRESSED DURING: 13 growth stages; BEST Arabidopsis thaliana protein match is: unknown protein (TAIR:AT2G18210.1); Has 50 Blast hits to 50 proteins in 7 species: Archae - 0; Bacteria - 0; Metazoa - 0; Fungi - 0; Plants - 50; Viruses - 0…
AT1G72610	-1.0918	K9K23	germin-like protein 1
AT1G03870	-1.0961	K9K23	FASCICLIN-like arabinoogalactan 9
AT3G60220	-1.11152	K9K23	TOXICOS EN LEVADURA 4
AT3G15760	-1.11299	K9K23	unknown protein; FUNCTIONS IN: molecular_function unknown; INVOLVED IN: biological_process unknown; LOCATED IN: endomembrane system; EXPRESSED IN: 22 plant structures; EXPRESSED DURING: 10 growth stages; BEST Arabidopsis thaliana protein match is: unknown protein (TAIR:AT1G52565.1); Has 42 Blast hits to 42 proteins in 10 species: Archae - 0; Bacteria - 0; Metazoa - 0; Fungi - 0; Plants - 42; Viru…
AT2G31990	-1.11959	K9K23	Exostosin family protein
AT1G68530	-1.16034	K9K23	3-ketoacyl-CoA synthase 6
AT1G75500	-1.17436	K9K23	Walls Are Thin 1
AT5G11070	-1.216	K9K23	unknown protein; Has 1807 Blast hits to 1807 proteins in 277 species: Archae - 0; Bacteria - 0; Metazoa - 736; Fungi - 347; Plants - 385; Viruses - 0; Other Eukaryotes - 339 (source: NCBI BLink).
AT3G54363	-1.26329	K9K23	This gene encodes a small protein and has either evidence of transcription or purifying selection.
AT1G07720	-1.28314	K9K23	3-ketoacyl-CoA synthase 3
AT4G38932	-1.28897	K9K23	Potential natural antisense gene, locus overlaps with AT4G38930
AT4G01575	-1.2935	K9K23	serine protease inhibitor, Kazal-type family protein
AT1G22110	-1.29738	K9K23	structural constituent of ribosome
AT3G53420	-1.30427	K9K23	plasma membrane intrinsic protein 2A
AT1G01620	-1.30467	K9K23	plasma membrane intrinsic protein 1C
AT5G44190	-1.33261	K9K23	GOLDEN2-like 2
AT1G78260	-1.33858	K9K23	RNA-binding (RRM/RBD/RNP motifs) family protein
AT5G48540	-1.34085	K9K23	receptor-like protein kinase-related family protein
AT2G44130	-1.43097	K9K23	Galactose oxidase/kelch repeat superfamily protein
AT2G34500	-1.44334	K9K23	cytochrome P450, family 710, subfamily A, polypeptide 1
AT5G61570	-1.4494	K9K23	Protein kinase superfamily protein
AT2G40610	-1.46919	K9K23	expansin A8
AT1G48480	-1.47166	K9K23	receptor-like kinase 1
AT5G66590	-1.51726	K9K23	CAP (Cysteine-rich secretory proteins, Antigen 5, and Pathogenesis-related 1 protein) superfamily protein
AT2G41660	-1.52908	K9K23	Protein of unknown function, DUF617
AT4G16980	-1.57667	K9K23	arabinogalactan-protein family
AT1G08990	-1.65045	K9K23	plant glycogenin-like starch initiation protein 5
AT2G35710	-1.78626	K9K23	Nucleotide-diphospho-sugar transferases superfamily protein
AT4G00430	-1.90487	K9K23	plasma membrane intrinsic protein 1;4
AT3G01513	-1.96645	K9K23	unknown protein; CONTAINS InterPro DOMAIN/s: Protein of unknown function DUF1645 (InterPro:IPR012442); BEST Arabidopsis thaliana protein match is: unknown protein (TAIR:AT5G14730.1); Has 69 Blast hits to 69 proteins in 9 species: Archae - 0; Bacteria - 0; Metazoa - 0; Fungi - 0; Plants - 69; Viruses - 0; Other Eukaryotes - 0 (source: NCBI BLink).
AT5G11540	-2.08908	K9K23	D-arabinono-1,4-lactone oxidase family protein
AT5G42590	-3.80814	K9K23	cytochrome P450, family 71, subfamily A, polypeptide 16
AT2G43140	5.28395	K9	basic helix-loop-helix (bHLH) DNA-binding superfamily protein
AT1G05010	2.75114	K9	ethylene-forming enzyme
AT5G39610	2.52038	K9	NAC domain containing protein 6
AT5G18670	2.51161	K9	beta-amylase 3
AT3G60550	2.47316	K9	cyclin p3;2
AT1G36060	2.45207	K9	Integrase-type DNA-binding superfamily protein
AT1G21400	2.31644	K9	Thiamin diphosphate-binding fold (THDP-binding) superfamily protein
AT1G19530	2.25093	K9	unknown protein; FUNCTIONS IN: molecular_function unknown; INVOLVED IN: N-terminal protein myristoylation, anaerobic respiration; LOCATED IN: cellular_component unknown; EXPRESSED IN: leaf apex, inflorescence meristem, hypocotyl, root, flower; EXPRESSED DURING: petal differentiation and expansion stage; Has 47 Blast hits to 47 proteins in 13 species: Archae - 0; Bacteria - 0; Metazoa - 0; Fungi -…
AT2G18690	2.18629	K9	unknown protein; FUNCTIONS IN: molecular_function unknown; INVOLVED IN: biological_process unknown; LOCATED IN: membrane; EXPRESSED IN: 16 plant structures; EXPRESSED DURING: 9 growth stages; CONTAINS InterPro DOMAIN/s: Protein of unknown function DUF975 (InterPro:IPR010380); BEST Arabidopsis thaliana protein match is: unknown protein (TAIR:AT2G18680.1); Has 186 Blast hits to 184 proteins in 18 s…
AT4G13395	2.05934	K9	ROTUNDIFOLIA like 12
AT5G03890	2.05691	K9	unknown protein; INVOLVED IN: N-terminal protein myristoylation; LOCATED IN: cellular_component unknown; BEST Arabidopsis thaliana protein match is: unknown protein (TAIR:AT3G10120.1); Has 1807 Blast hits to 1807 proteins in 277 species: Archae - 0; Bacteria - 0; Metazoa - 736; Fungi - 347; Plants - 385; Viruses - 0; Other Eukaryotes - 339 (source: NCBI BLink).
AT1G50040	2.03929	K9	Protein of unknown function (DUF1005)
AT3G56400	1.97316	K9	WRKY DNA-binding protein 70
AT1G66440	1.92743	K9	Cysteine/Histidine-rich C1 domain family protein
AT1G33790	1.89955	K9	jacalin lectin family protein
AT2G26070	1.85736	K9	Protein of unknown function (DUF778)
AT1G72416	1.83705	K9	Chaperone DnaJ-domain superfamily protein
AT5G48890	1.78848	K9	C2H2-like zinc finger protein
AT3G53540	1.75371	K9	unknown protein; LOCATED IN: plasma membrane; EXPRESSED IN: 24 plant structures; EXPRESSED DURING: 14 growth stages; CONTAINS InterPro DOMAIN/s: Protein of unknown function DUF3741 (InterPro:IPR022212); BEST Arabidopsis thaliana protein match is: Protein of unknown function (DUF3741) (TAIR:AT4G28760.2); Has 1710 Blast hits to 868 proteins in 206 species: Archae - 2; Bacteria - 409; Metazoa - 304;…
AT3G53200	1.74344	K9	myb domain protein 27
AT3G23150	1.72003	K9	Signal transduction histidine kinase, hybrid-type, ethylene sensor
AT5G03740	1.70717	K9	histone deacetylase 2C
AT4G15550	1.66722	K9	indole-3-acetate beta-D-glucosyltransferase
AT2G15760	1.64353	K9	Protein of unknown function (DUF1645)
AT2G15830	1.60177	K9	unknown protein; FUNCTIONS IN: molecular_function unknown; INVOLVED IN: biological_process unknown; LOCATED IN: endomembrane system; EXPRESSED IN: 16 plant structures; EXPRESSED DURING: 10 growth stages; BEST Arabidopsis thaliana protein match is: unknown protein (TAIR:AT4G33960.1); Has 18 Blast hits to 18 proteins in 4 species: Archae - 0; Bacteria - 0; Metazoa - 0; Fungi - 0; Plants - 18; Virus…
AT1G21910	1.56634	K9	Integrase-type DNA-binding superfamily protein
AT1G26530	1.56057	K9	PIN domain-like family protein
AT3G15450	1.55888	K9	Aluminium induced protein with YGL and LRDR motifs
AT1G64470	1.54158	K9	Ubiquitin-like superfamily protein
AT5G26731	1.54055	K9	unknown protein; Has 30201 Blast hits to 17322 proteins in 780 species: Archae - 12; Bacteria - 1396; Metazoa - 17338; Fungi - 3422; Plants - 5037; Viruses - 0; Other Eukaryotes - 2996 (source: NCBI BLink).
AT4G27900	1.47241	K9	CCT motif family protein
AT2G41090	1.44509	K9	Calcium-binding EF-hand family protein
AT5G44580	1.44035	K9	unknown protein; FUNCTIONS IN: molecular_function unknown; INVOLVED IN: biological_process unknown; LOCATED IN: endomembrane system; EXPRESSED IN: 18 plant structures; EXPRESSED DURING: 12 growth stages; BEST Arabidopsis thaliana protein match is: unknown protein (TAIR:AT5G44582.1); Has 30201 Blast hits to 17322 proteins in 780 species: Archae - 12; Bacteria - 1396; Metazoa - 17338; Fungi - 3422;…
AT1G62770	1.43257	K9	Plant invertase/pectin methylesterase inhibitor superfamily protein
AT1G11950	1.43235	K9	Transcription factor jumonji (jmjC) domain-containing protein
AT2G22880	1.40847	K9	VQ motif-containing protein
AT1G80840	1.4015	K9	WRKY DNA-binding protein 40
AT2G23620	1.39019	K9	methyl esterase 1
AT4G10380	1.38973	K9	NOD26-like intrinsic protein 5;1
AT4G21410	1.36346	K9	cysteine-rich RLK (RECEPTOR-like protein kinase) 29
AT2G36890	1.3626	K9	Duplicated homeodomain-like superfamily protein
AT5G20810	1.35878	K9	SAUR-like auxin-responsive protein family
AT3G60290	1.35494	K9	2-oxoglutarate (2OG) and Fe(II)-dependent oxygenase superfamily protein
AT1G69430	1.35318	K9	unknown protein; BEST Arabidopsis thaliana protein match is: unknown protein (TAIR:AT1G26650.1); Has 216 Blast hits to 215 proteins in 17 species: Archae - 0; Bacteria - 0; Metazoa - 0; Fungi - 0; Plants - 216; Viruses - 0; Other Eukaryotes - 0 (source: NCBI BLink).
AT1G15640	1.35048	K9	unknown protein; BEST Arabidopsis thaliana protein match is: unknown protein (TAIR:AT1G15620.1); Has 154 Blast hits to 146 proteins in 13 species: Archae - 0; Bacteria - 0; Metazoa - 0; Fungi - 0; Plants - 154; Viruses - 0; Other Eukaryotes - 0 (source: NCBI BLink).
AT3G04070	1.34414	K9	NAC domain containing protein 47
AT5G46710	1.3139	K9	PLATZ transcription factor family protein
AT2G30600	1.30969	K9	BTB/POZ domain-containing protein
AT1G04310	1.30163	K9	ethylene response sensor 2
AT5G44820	1.29578	K9	Nucleotide-diphospho-sugar transferase family protein
AT1G13430	1.27935	K9	sulfotransferase 4C
AT3G10120	1.27016	K9	unknown protein; BEST Arabidopsis thaliana protein match is: unknown protein (TAIR:AT5G03890.1); Has 57 Blast hits to 57 proteins in 10 species: Archae - 0; Bacteria - 0; Metazoa - 0; Fungi - 0; Plants - 57; Viruses - 0; Other Eukaryotes - 0 (source: NCBI BLink).
AT1G53340	1.26281	K9	Cysteine/Histidine-rich C1 domain family protein
AT3G51410	1.25441	K9	Arabidopsis protein of unknown function (DUF241)
AT1G73830	1.25226	K9	BR enhanced expression 3
AT4G21400	1.24734	K9	cysteine-rich RLK (RECEPTOR-like protein kinase) 28
AT4G01335	1.23993	K9	FUNCTIONS IN: molecular_function unknown; INVOLVED IN: biological_process unknown; LOCATED IN: endomembrane system; BEST Arabidopsis thaliana protein match is: CHP-rich zinc finger protein-related (TAIR:AT4G01340.1); Has 13 Blast hits to 13 proteins in 2 species: Archae - 0; Bacteria - 0; Metazoa - 0; Fungi - 0; Plants - 13; Viruses - 0; Other Eukaryotes - 0 (source: NCBI BLink).
AT3G56170	1.23755	K9	Ca-2+ dependent nuclease
AT1G74650	1.23309	K9	myb domain protein 31
AT5G53980	1.22995	K9	homeobox protein 52
AT3G25740	1.21665	K9	methionine aminopeptidase 1C
AT5G62280	1.21588	K9	Protein of unknown function (DUF1442)
AT3G05400	1.20438	K9	Major facilitator superfamily protein
AT5G53830	1.19315	K9	VQ motif-containing protein
AT1G76870	1.16929	K9	BEST Arabidopsis thaliana protein match is: sequence-specific DNA binding transcription factors (TAIR:AT1G21200.1); Has 406 Blast hits to 351 proteins in 76 species: Archae - 0; Bacteria - 2; Metazoa - 137; Fungi - 14; Plants - 127; Viruses - 0; Other Eukaryotes - 126 (source: NCBI BLink).
AT5G12170	1.14607	K9	CRT (chloroquine-resistance transporter)-like transporter 3
AT3G47340	1.14596	K9	glutamine-dependent asparagine synthase 1
AT4G37740	1.14098	K9	growth-regulating factor 2
AT4G16442	1.13793	K9	Uncharacterised protein family (UPF0497)
AT5G13330	1.12949	K9	related to AP2 6l
AT4G38470	1.12075	K9	ACT-like protein tyrosine kinase family protein
AT1G61370	1.11989	K9	S-locus lectin protein kinase family protein
AT2G40940	1.09367	K9	ethylene response sensor 1
AT2G39400	1.09088	K9	alpha/beta-Hydrolases superfamily protein
AT4G03510	1.0796	K9	RING membrane-anchor 1
AT3G23790	1.07417	K9	AMP-dependent synthetase and ligase family protein
AT5G66170	1.07346	K9	sulfurtransferase 18
AT1G79120	1.07186	K9	Ubiquitin carboxyl-terminal hydrolase family protein
AT5G28300	1.07028	K9	Duplicated homeodomain-like superfamily protein
AT2G22122	1.07006	K9	unknown protein; Has 35333 Blast hits to 34131 proteins in 2444 species: Archae - 798; Bacteria - 22429; Metazoa - 974; Fungi - 991; Plants - 531; Viruses - 0; Other Eukaryotes - 9610 (source: NCBI BLink).
AT2G15960	1.06235	K9	unknown protein; Has 14 Blast hits to 14 proteins in 5 species: Archae - 0; Bacteria - 0; Metazoa - 0; Fungi - 0; Plants - 14; Viruses - 0; Other Eukaryotes - 0 (source: NCBI BLink).
AT4G39780	1.05171	K9	Integrase-type DNA-binding superfamily protein
AT3G21510	1.04585	K9	histidine-containing phosphotransmitter 1
AT1G77330	1.0447	K9	2-oxoglutarate (2OG) and Fe(II)-dependent oxygenase superfamily protein
AT2G32560	1.03784	K9	F-box family protein
AT5G57770	1.03513	K9	Plant protein of unknown function (DUF828) with plant pleckstrin homology-like region
AT5G47230	1.03247	K9	ethylene responsive element binding factor 5
AT5G42690	1.02953	K9	Protein of unknown function, DUF547
AT5G53660	1.01578	K9	growth-regulating factor 7
AT5G05430	1.00956	K9	RNA-binding protein
AT1G09540	1.00779	K9	myb domain protein 61
AT3G27580	1.00658	K9	Protein kinase superfamily protein
AT4G38580	1.00647	K9	farnesylated protein 6
AT3G59220	0.982281	K9	pirin
AT3G15500	0.980096	K9	NAC domain containing protein 3
AT1G26930	0.973119	K9	Galactose oxidase/kelch repeat superfamily protein
AT1G22470	0.968254	K9	unknown protein; BEST Arabidopsis thaliana protein match is: unknown protein (TAIR:AT1G72240.1); Has 1693 Blast hits to 236 proteins in 54 species: Archae - 0; Bacteria - 8; Metazoa - 451; Fungi - 116; Plants - 94; Viruses - 2; Other Eukaryotes - 1022 (source: NCBI BLink).
AT5G03670	0.967356	K9	unknown protein; BEST Arabidopsis thaliana protein match is: unknown protein (TAIR:AT2G36420.1); Has 700 Blast hits to 624 proteins in 104 species: Archae - 0; Bacteria - 18; Metazoa - 333; Fungi - 60; Plants - 73; Viruses - 24; Other Eukaryotes - 192 (source: NCBI BLink).
AT3G60530	0.966019	K9	GATA transcription factor 4
AT3G25400	0.954907	K9	CONTAINS InterPro DOMAIN/s: NTP Pyrophosphohydrolase MazG-related, RS21-C6 (InterPro:IPR011394), EAR (InterPro:IPR009039), NTP pyrophosphohydrolase MazG, putative catalytic core (InterPro:IPR004518); Has 1123 Blast hits to 1121 proteins in 452 species: Archae - 22; Bacteria - 753; Metazoa - 81; Fungi - 3; Plants - 83; Viruses - 0; Other Eukaryotes - 181 (source: NCBI BLink).
AT5G03180	0.953815	K9	RING/U-box superfamily protein
AT4G02715	0.951582	K9	unknown protein; Has 30201 Blast hits to 17322 proteins in 780 species: Archae - 12; Bacteria - 1396; Metazoa - 17338; Fungi - 3422; Plants - 5037; Viruses - 0; Other Eukaryotes - 2996 (source: NCBI BLink).
AT2G01900	0.946803	K9	DNAse I-like superfamily protein
AT4G35720	0.945958	K9	Arabidopsis protein of unknown function (DUF241)
AT4G16146	0.944913	K9	cAMP-regulated phosphoprotein 19-related protein
AT5G64440	0.941526	K9	fatty acid amide hydrolase
AT5G62340	0.933454	K9	Plant invertase/pectin methylesterase inhibitor superfamily protein
AT5G24910	0.930846	K9	cytochrome P450, family 714, subfamily A, polypeptide 1
AT4G33580	0.92307	K9	beta carbonic anhydrase 5
AT3G62150	0.915125	K9	P-glycoprotein 21
AT4G13040	0.914449	K9	Integrase-type DNA-binding superfamily protein
AT5G19160	0.91057	K9	TRICHOME BIREFRINGENCE-LIKE 11
AT4G09570	0.907273	K9	calcium-dependent protein kinase 4
AT3G05920	0.89973	K9	Heavy metal transport/detoxification superfamily protein
AT3G52340	0.899164	K9	sucrose-6F-phosphate phosphohydrolase 2
AT1G33260	0.897559	K9	Protein kinase superfamily protein
AT4G37610	0.896822	K9	BTB and TAZ domain protein 5
AT5G55970	0.889542	K9	RING/U-box superfamily protein
AT1G14600	0.884383	K9	Homeodomain-like superfamily protein
AT2G18290	0.879993	K9	anaphase promoting complex 10
AT4G11610	0.867926	K9	C2 calcium/lipid-binding plant phosphoribosyltransferase family protein
AT5G23050	0.858953	K9	acyl-activating enzyme 17
AT5G18260	0.857834	K9	RING/U-box superfamily protein
AT3G13450	0.853699	K9	Transketolase family protein
AT4G17680	0.841316	K9	SBP (S-ribonuclease binding protein) family protein
AT1G64065	0.840805	K9	Late embryogenesis abundant (LEA) hydroxyproline-rich glycoprotein family
AT1G12430	0.840517	K9	armadillo repeat kinesin 3
AT5G07010	0.838396	K9	sulfotransferase 2A
AT3G61680	0.832535	K9	alpha/beta-Hydrolases superfamily protein
AT3G50845	0.830608	K9	Protein of unknown function (DUF59)
AT2G40820	0.827243	K9	FUNCTIONS IN: molecular_function unknown; INVOLVED IN: biological_process unknown; LOCATED IN: plasma membrane; EXPRESSED IN: 21 plant structures; EXPRESSED DURING: 13 growth stages; BEST Arabidopsis thaliana protein match is: myosin heavy chain-related (TAIR:AT3G56480.1); Has 203 Blast hits to 195 proteins in 64 species: Archae - 3; Bacteria - 13; Metazoa - 26; Fungi - 15; Plants - 101; Viruses …
AT5G13180	0.827226	K9	NAC domain containing protein 83
AT1G55810	0.826737	K9	uridine kinase-like 3
AT2G14260	0.823491	K9	proline iminopeptidase
AT2G47160	0.821408	K9	HCO3- transporter family
AT5G03280	0.81657	K9	NRAMP metal ion transporter family protein
AT1G23060	0.810999	K9	BEST Arabidopsis thaliana protein match is: TPX2 (targeting protein for Xklp2) protein family (TAIR:AT1G70950.1); Has 35333 Blast hits to 34131 proteins in 2444 species: Archae - 798; Bacteria - 22429; Metazoa - 974; Fungi - 991; Plants - 531; Viruses - 0; Other Eukaryotes - 9610 (source: NCBI BLink).
AT4G14930	0.810852	K9	Survival protein SurE-like phosphatase/nucleotidase
AT3G06850	0.799966	K9	2-oxoacid dehydrogenases acyltransferase family protein
AT1G33560	0.792261	K9	Disease resistance protein (CC-NBS-LRR class) family
AT1G18400	0.790773	K9	BR enhanced expression 1
AT4G14130	0.789882	K9	xyloglucan endotransglucosylase/hydrolase 15
AT1G25540	0.788642	K9	phytochrome and flowering time regulatory protein (PFT1)
AT3G23175	0.788435	K9	HR-like lesion-inducing protein-related
AT1G50420	0.786983	K9	scarecrow-like 3
AT5G15120	0.785523	K9	Protein of unknown function (DUF1637)
AT1G69490	0.775906	K9	NAC-like, activated by AP3/PI
AT1G65920	0.775032	K9	Regulator of chromosome condensation (RCC1) family with FYVE zinc finger domain
AT4G23510	0.773721	K9	Disease resistance protein (TIR-NBS-LRR class) family
AT1G77210	0.769113	K9	sugar transporter 14
AT3G19150	0.766767	K9	KIP-related protein 6
AT5G53420	0.762705	K9	CCT motif family protein
AT1G27980	0.75947	K9	dihydrosphingosine phosphate lyase
AT5G54080	0.758559	K9	homogentisate 1,2-dioxygenase
AT1G32700	0.758012	K9	PLATZ transcription factor family protein
AT3G13600	0.757376	K9	calmodulin-binding family protein
AT4G14040	0.75692	K9	selenium-binding protein 2
AT2G32390	0.755895	K9	glutamate receptor 3.5
AT1G71030	0.752445	K9	MYB-like 2
AT4G30290	0.735162	K9	xyloglucan endotransglucosylase/hydrolase 19
AT2G44510	0.732594	K9	CDK inhibitor P21 binding protein
AT3G48970	0.732184	K9	Heavy metal transport/detoxification superfamily protein
AT5G13500	0.731457	K9	unknown protein; FUNCTIONS IN: molecular_function unknown; INVOLVED IN: biological_process unknown; LOCATED IN: endomembrane system; EXPRESSED IN: 22 plant structures; EXPRESSED DURING: 13 growth stages; BEST Arabidopsis thaliana protein match is: unknown protein (TAIR:AT5G25265.1); Has 35333 Blast hits to 34131 proteins in 2444 species: Archae - 798; Bacteria - 22429; Metazoa - 974; Fungi - 991;…
AT3G29100	0.731438	K9	vesicle transport V-snare 13
AT3G57550	0.729074	K9	guanylate kinase
AT1G48690	0.726676	K9	Auxin-responsive GH3 family protein
AT2G31730	0.724755	K9	basic helix-loop-helix (bHLH) DNA-binding superfamily protein
AT3G14590	0.723431	K9	Calcium-dependent lipid-binding (CaLB domain) family protein
AT2G02170	0.721525	K9	Remorin family protein
AT1G19380	0.721246	K9	Protein of unknown function (DUF1195)
AT2G30070	0.720248	K9	potassium transporter 1
AT4G21870	0.712809	K9	HSP20-like chaperones superfamily protein
AT2G45170	0.712486	K9	AUTOPHAGY 8E
AT5G14360	0.709549	K9	Ubiquitin-like superfamily protein
AT1G77670	0.708803	K9	Pyridoxal phosphate (PLP)-dependent transferases superfamily protein
AT2G40095	0.708118	K9	Alpha/beta hydrolase related protein
AT3G09780	0.707455	K9	CRINKLY4 related 1
AT5G27320	0.701435	K9	alpha/beta-Hydrolases superfamily protein
AT3G53800	0.700848	K9	Fes1B
AT5G25360	0.697366	K9	unknown protein; FUNCTIONS IN: molecular_function unknown; INVOLVED IN: biological_process unknown; LOCATED IN: cellular_component unknown; EXPRESSED IN: 23 plant structures; EXPRESSED DURING: 15 growth stages; BEST Arabidopsis thaliana protein match is: unknown protein (TAIR:AT4G32342.1).
AT5G46330	0.697306	K9	Leucine-rich receptor-like protein kinase family protein
AT5G40540	0.691622	K9	Protein kinase superfamily protein
AT3G14020	0.689771	K9	nuclear factor Y, subunit A6
AT1G31290	0.689697	K9	ARGONAUTE 3
AT3G11210	0.688992	K9	SGNH hydrolase-type esterase superfamily protein
AT5G66310	0.688569	K9	ATP binding microtubule motor family protein
AT3G47600	0.687118	K9	myb domain protein 94
AT3G19930	0.686414	K9	sugar transporter 4
AT3G25610	0.684646	K9	ATPase E1-E2 type family protein / haloacid dehalogenase-like hydrolase family protein
AT5G39890	0.683776	K9	Protein of unknown function (DUF1637)
AT1G09794	0.682789	K9	Cox19 family protein (CHCH motif)
AT1G26960	0.68193	K9	homeobox protein 23
AT3G22750	0.680989	K9	Protein kinase superfamily protein
AT5G48560	0.680393	K9	basic helix-loop-helix (bHLH) DNA-binding superfamily protein
AT5G11160	0.6802	K9	adenine phosphoribosyltransferase 5
AT5G47060	0.679811	K9	Protein of unknown function (DUF581)
AT4G15540	0.677402	K9	EamA-like transporter family
AT5G37600	0.676882	K9	glutamine synthase clone R1
AT2G14170	0.668689	K9	aldehyde dehydrogenase 6B2
AT5G10950	0.668226	K9	Tudor/PWWP/MBT superfamily protein
AT5G54040	0.667845	K9	Cysteine/Histidine-rich C1 domain family protein
AT5G18760	0.667822	K9	RING/U-box superfamily protein
AT3G14610	0.667594	K9	cytochrome P450, family 72, subfamily A, polypeptide 7
AT4G27450	0.65973	K9	Aluminium induced protein with YGL and LRDR motifs
AT1G18270	0.657489	K9	ketose-bisphosphate aldolase class-II family protein
AT1G28660	0.65611	K9	GDSL-like Lipase/Acylhydrolase superfamily protein
AT1G78600	0.653109	K9	light-regulated zinc finger protein 1
AT1G58602	0.653077	K9	LRR and NB-ARC domains-containing disease resistance protein
AT2G47015	0.651556	K9	MIR408; miRNA
AT1G27670	0.649864	K9	unknown protein; BEST Arabidopsis thaliana protein match is: unknown protein (TAIR:AT1G75360.1); Has 35 Blast hits to 35 proteins in 6 species: Archae - 0; Bacteria - 0; Metazoa - 0; Fungi - 0; Plants - 35; Viruses - 0; Other Eukaryotes - 0 (source: NCBI BLink).
AT4G31877	0.647389	K9	MIR156C; miRNA
AT5G27360	0.64673	K9	Major facilitator superfamily protein
AT5G28050	0.646716	K9	Cytidine/deoxycytidylate deaminase family protein
AT1G54410	0.646078	K9	dehydrin family protein
AT1G66080	0.640819	K9	unknown protein; CONTAINS InterPro DOMAIN/s: Protein of unknown function DUF775 (InterPro:IPR008493); Has 285 Blast hits to 283 proteins in 133 species: Archae - 0; Bacteria - 0; Metazoa - 120; Fungi - 88; Plants - 50; Viruses - 0; Other Eukaryotes - 27 (source: NCBI BLink).
AT4G34740	0.637787	K9	GLN phosphoribosyl pyrophosphate amidotransferase 2
AT4G33980	0.634656	K9	FUNCTIONS IN: molecular_function unknown; INVOLVED IN: response to karrikin; LOCATED IN: cellular_component unknown; EXPRESSED IN: 24 plant structures; EXPRESSED DURING: 15 growth stages; BEST Arabidopsis thaliana protein match is: cold regulated gene 27 (TAIR:AT5G42900.3).
AT5G49540	0.633944	K9	Rab5-interacting family protein
AT3G29035	0.633691	K9	NAC domain containing protein 3
AT5G53550	0.627994	K9	YELLOW STRIPE like 3
AT1G02900	0.627768	K9	rapid alkalinization factor 1
AT5G64816	0.624229	K9	unknown protein; Has 35333 Blast hits to 34131 proteins in 2444 species: Archae - 798; Bacteria - 22429; Metazoa - 974; Fungi - 991; Plants - 531; Viruses - 0; Other Eukaryotes - 9610 (source: NCBI BLink).
AT5G07460	0.624073	K9	peptidemethionine sulfoxide reductase 2
AT4G16150	0.62143	K9	calmodulin binding;transcription regulators
AT4G33150	0.620613	K9	lysine-ketoglutarate reductase/saccharopine dehydrogenase bifunctional enzyme
AT1G61260	0.620071	K9	Protein of unknown function (DUF761)
AT5G03530	0.619684	K9	RAB GTPase homolog C2A
AT5G21170	0.613818	K9	5'-AMP-activated protein kinase beta-2 subunit protein
AT2G35170	0.610782	K9	Histone H3 K4-specific methyltransferase SET7/9 family protein
AT5G63650	0.60779	K9	SNF1-related protein kinase 2.5
AT5G08260	0.607671	K9	serine carboxypeptidase-like 35
AT4G34030	0.607035	K9	3-methylcrotonyl-CoA carboxylase
AT1G29470	0.604173	K9	S-adenosyl-L-methionine-dependent methyltransferases superfamily protein
AT2G46870	0.602903	K9	AP2/B3-like transcriptional factor family protein
AT4G10270	0.60187	K9	Wound-responsive family protein
AT4G09890	0.597011	K9	Protein of unknown function (DUF3511)
AT1G22440	0.595842	K9	Zinc-binding alcohol dehydrogenase family protein
AT4G27300	0.593575	K9	S-locus lectin protein kinase family protein
AT5G56890	0.592453	K9	Protein kinase superfamily protein
AT1G47710	0.590579	K9	Serine protease inhibitor (SERPIN) family protein
AT1G50055	0.587683	K9	TAS1B; other RNA
AT5G53500	0.585151	K9	Transducin/WD40 repeat-like superfamily protein
AT5G44250	0.585017	K9	Protein of unknown function DUF829, transmembrane 53
AT2G15790	-0.58693	K9	peptidyl-prolyl cis-trans isomerase / cyclophilin-40 (CYP40) / rotamase
AT4G23270	-0.590272	K9	cysteine-rich RLK (RECEPTOR-like protein kinase) 19
AT5G12900	-0.591223	K9	unknown protein; FUNCTIONS IN: molecular_function unknown; INVOLVED IN: biological_process unknown; LOCATED IN: chloroplast; EXPRESSED IN: 21 plant structures; EXPRESSED DURING: 13 growth stages; BEST Arabidopsis thaliana protein match is: unknown protein (TAIR:AT1G12330.1); Has 1807 Blast hits to 1807 proteins in 277 species: Archae - 0; Bacteria - 0; Metazoa - 736; Fungi - 347; Plants - 385; Vi…
AT1G80280	-0.591723	K9	alpha/beta-Hydrolases superfamily protein
AT3G27390	-0.59221	K9	unknown protein; FUNCTIONS IN: molecular_function unknown; INVOLVED IN: biological_process unknown; LOCATED IN: plasma membrane; EXPRESSED IN: 23 plant structures; EXPRESSED DURING: 13 growth stages; BEST Arabidopsis thaliana protein match is: unknown protein (TAIR:AT5G40640.1); Has 101 Blast hits to 99 proteins in 12 species: Archae - 0; Bacteria - 0; Metazoa - 0; Fungi - 0; Plants - 101; Viruse…
AT2G24230	-0.593877	K9	Leucine-rich repeat protein kinase family protein
AT1G70700	-0.595211	K9	TIFY domain/Divergent CCT motif family protein
AT3G44735	-0.597096	K9	PHYTOSULFOKINE 3 PRECURSOR
AT1G25450	-0.597552	K9	3-ketoacyl-CoA synthase 5
AT1G51760	-0.599303	K9	peptidase M20/M25/M40 family protein
AT5G55990	-0.601223	K9	calcineurin B-like protein 2
AT5G59010	-0.602034	K9	Protein kinase protein with tetratricopeptide repeat domain
AT4G15233	-0.604431	K9	ABC-2 and Plant PDR ABC-type transporter family protein
AT2G29450	-0.608551	K9	glutathione S-transferase tau 5
AT4G00400	-0.608724	K9	glycerol-3-phosphate acyltransferase 8
AT5G67190	-0.608741	K9	DREB and EAR motif protein 2
AT2G27770	-0.608907	K9	Plant protein of unknown function (DUF868)
AT3G01220	-0.61025	K9	homeobox protein 20
AT5G20490	-0.610838	K9	Myosin family protein with Dil domain
AT2G43620	-0.611584	K9	Chitinase family protein
AT4G02050	-0.613576	K9	sugar transporter protein 7
AT3G05900	-0.614432	K9	neurofilament protein-related
AT1G02340	-0.616789	K9	basic helix-loop-helix (bHLH) DNA-binding superfamily protein
AT1G52540	-0.616941	K9	Protein kinase superfamily protein
AT2G45820	-0.617819	K9	Remorin family protein
AT5G57480	-0.623703	K9	P-loop containing nucleoside triphosphate hydrolases superfamily protein
AT4G15760	-0.626004	K9	monooxygenase 1
AT1G71340	-0.628467	K9	PLC-like phosphodiesterases superfamily protein
AT2G38610	-0.628474	K9	RNA-binding KH domain-containing protein
AT2G17840	-0.632441	K9	Senescence/dehydration-associated protein-related
AT2G34560	-0.634727	K9	P-loop containing nucleoside triphosphate hydrolases superfamily protein
AT2G22990	-0.634882	K9	sinapoylglucose 1
AT4G13860	-0.642946	K9	RNA-binding (RRM/RBD/RNP motifs) family protein
AT3G01142	-0.643855	K9	other RNA
AT1G68330	-0.64482	K9	unknown protein; BEST Arabidopsis thaliana protein match is: unknown protein (TAIR:AT1G48780.1); Has 155 Blast hits to 147 proteins in 23 species: Archae - 0; Bacteria - 0; Metazoa - 19; Fungi - 3; Plants - 126; Viruses - 0; Other Eukaryotes - 7 (source: NCBI BLink).
AT5G61410	-0.647555	K9	D-ribulose-5-phosphate-3-epimerase
AT1G30410	-0.647571	K9	multidrug resistance-associated protein 13
AT2G25450	-0.649082	K9	2-oxoglutarate (2OG) and Fe(II)-dependent oxygenase superfamily protein
AT5G15150	-0.649564	K9	homeobox 3
AT4G17280	-0.651362	K9	Auxin-responsive family protein
AT3G47960	-0.654288	K9	Major facilitator superfamily protein
AT1G76240	-0.654588	K9	Arabidopsis protein of unknown function (DUF241)
AT1G58190	-0.654875	K9	receptor like protein 9
AT4G10360	-0.656008	K9	TRAM, LAG1 and CLN8 (TLC) lipid-sensing domain containing protein
AT4G24350	-0.657263	K9	Phosphorylase superfamily protein
AT1G54010	-0.658	K9	GDSL-like Lipase/Acylhydrolase superfamily protein
AT5G57630	-0.659235	K9	CBL-interacting protein kinase 21
AT2G16750	-0.659742	K9	Protein kinase protein with adenine nucleotide alpha hydrolases-like domain
AT2G38090	-0.659944	K9	Duplicated homeodomain-like superfamily protein
AT1G78380	-0.660309	K9	glutathione S-transferase TAU 19
AT1G64200	-0.660392	K9	vacuolar H+-ATPase subunit E isoform 3
AT1G74020	-0.662466	K9	strictosidine synthase 2
AT2G44210	-0.662784	K9	Protein of Unknown Function (DUF239)
AT3G16690	-0.664006	K9	Nodulin MtN3 family protein
AT4G00900	-0.666835	K9	ER-type Ca2+-ATPase 2
AT1G74420	-0.668045	K9	fucosyltransferase 3
AT5G17300	-0.669091	K9	Homeodomain-like superfamily protein
AT2G06850	-0.670198	K9	xyloglucan endotransglucosylase/hydrolase 4
AT5G19190	-0.672719	K9	unknown protein; BEST Arabidopsis thaliana protein match is: unknown protein (TAIR:AT3G06070.1); Has 1807 Blast hits to 1807 proteins in 277 species: Archae - 0; Bacteria - 0; Metazoa - 736; Fungi - 347; Plants - 385; Viruses - 0; Other Eukaryotes - 339 (source: NCBI BLink).
AT3G52070	-0.675612	K9	unknown protein; FUNCTIONS IN: molecular_function unknown; INVOLVED IN: biological_process unknown; LOCATED IN: chloroplast; EXPRESSED IN: 22 plant structures; EXPRESSED DURING: 13 growth stages; Has 23 Blast hits to 23 proteins in 10 species: Archae - 0; Bacteria - 0; Metazoa - 0; Fungi - 0; Plants - 23; Viruses - 0; Other Eukaryotes - 0 (source: NCBI BLink).
AT3G06080	-0.678048	K9	Plant protein of unknown function (DUF828)
AT3G59140	-0.678539	K9	multidrug resistance-associated protein 14
AT2G01890	-0.678918	K9	purple acid phosphatase 8
AT4G38860	-0.680356	K9	SAUR-like auxin-responsive protein family
AT3G06770	-0.680392	K9	Pectin lyase-like superfamily protein
AT4G03110	-0.682173	K9	RNA-binding protein-defense related 1
AT5G54380	-0.683641	K9	protein kinase family protein
AT3G15115	-0.684316	K9	unknown protein; BEST Arabidopsis thaliana protein match is: unknown protein (TAIR:AT1G53180.1); Has 47 Blast hits to 47 proteins in 15 species: Archae - 0; Bacteria - 0; Metazoa - 13; Fungi - 0; Plants - 30; Viruses - 0; Other Eukaryotes - 4 (source: NCBI BLink).
AT5G51460	-0.687081	K9	Haloacid dehalogenase-like hydrolase (HAD) superfamily protein
AT4G19420	-0.689067	K9	Pectinacetylesterase family protein
AT5G45950	-0.689296	K9	GDSL-like Lipase/Acylhydrolase superfamily protein
AT4G12970	-0.691428	K9	stomagen
AT3G27960	-0.692449	K9	Tetratricopeptide repeat (TPR)-like superfamily protein
AT2G44910	-0.693872	K9	homeobox-leucine zipper protein 4
AT1G08500	-0.694281	K9	early nodulin-like protein 18
AT5G58760	-0.69575	K9	damaged DNA binding 2
AT3G47210	-0.70039	K9	Plant protein of unknown function (DUF247)
AT5G66270	-0.702772	K9	Zinc finger C-x8-C-x5-C-x3-H type family protein
AT3G26740	-0.702926	K9	CCR-like
AT1G62370	-0.703563	K9	RING/U-box superfamily protein
AT3G11600	-0.704193	K9	unknown protein; FUNCTIONS IN: molecular_function unknown; INVOLVED IN: response to karrikin; EXPRESSED IN: 21 plant structures; EXPRESSED DURING: 12 growth stages; BEST Arabidopsis thaliana protein match is: unknown protein (TAIR:AT5G06270.1); Has 171 Blast hits to 171 proteins in 15 species: Archae - 0; Bacteria - 0; Metazoa - 0; Fungi - 0; Plants - 171; Viruses - 0; Other Eukaryotes - 0 (sourc…
AT3G60390	-0.70584	K9	homeobox-leucine zipper protein 3
AT1G31173	-0.706757	K9	MIR167D; miRNA
AT5G47050	-0.708135	K9	SBP (S-ribonuclease binding protein) family protein
AT1G44160	-0.708257	K9	HSP40/DnaJ peptide-binding protein
AT1G62790	-0.714362	K9	Bifunctional inhibitor/lipid-transfer protein/seed storage 2S albumin superfamily protein
AT4G27860	-0.716037	K9	vacuolar iron transporter (VIT) family protein
AT3G16850	-0.717391	K9	Pectin lyase-like superfamily protein
AT1G13830	-0.717949	K9	Carbohydrate-binding X8 domain superfamily protein
AT5G56870	-0.719905	K9	beta-galactosidase 4
AT5G37260	-0.720349	K9	Homeodomain-like superfamily protein
AT1G44760	-0.721719	K9	Adenine nucleotide alpha hydrolases-like superfamily protein
AT5G55960	-0.723418	K9	unknown protein; CONTAINS InterPro DOMAIN/s: Uncharacterised protein family UPF0118 (InterPro:IPR002549); Has 30201 Blast hits to 17322 proteins in 780 species: Archae - 12; Bacteria - 1396; Metazoa - 17338; Fungi - 3422; Plants - 5037; Viruses - 0; Other Eukaryotes - 2996 (source: NCBI BLink).
AT3G56930	-0.723702	K9	DHHC-type zinc finger family protein
AT1G17060	-0.724936	K9	cytochrome p450 72c1
AT5G53990	-0.726599	K9	UDP-Glycosyltransferase superfamily protein
AT4G20870	-0.729105	K9	fatty acid hydroxylase 2
AT2G32800	-0.730069	K9	protein kinase family protein
AT4G26690	-0.730833	K9	PLC-like phosphodiesterase family protein
AT2G46530	-0.731027	K9	auxin response factor 11
AT4G10770	-0.731901	K9	oligopeptide transporter 7
AT3G57380	-0.731977	K9	Glycosyltransferase family 61 protein
AT4G11280	-0.732362	K9	1-aminocyclopropane-1-carboxylic acid (acc) synthase 6
AT4G20110	-0.733676	K9	VACUOLAR SORTING RECEPTOR 7
AT1G49500	-0.736128	K9	unknown protein; FUNCTIONS IN: molecular_function unknown; INVOLVED IN: biological_process unknown; LOCATED IN: endomembrane system; EXPRESSED IN: 19 plant structures; EXPRESSED DURING: 10 growth stages; BEST Arabidopsis thaliana protein match is: unknown protein (TAIR:AT3G19030.1); Has 24 Blast hits to 24 proteins in 2 species: Archae - 0; Bacteria - 0; Metazoa - 0; Fungi - 0; Plants - 24; Virus…
AT2G28470	-0.737065	K9	beta-galactosidase 8
AT1G17940	-0.741352	K9	Endosomal targeting BRO1-like domain-containing protein
AT3G61970	-0.742072	K9	AP2/B3-like transcriptional factor family protein
AT2G19130	-0.742274	K9	S-locus lectin protein kinase family protein
AT3G54140	-0.742324	K9	peptide transporter 1
AT4G38320	-0.743466	K9	heptahelical protein 5
AT1G66760	-0.744506	K9	MATE efflux family protein
AT1G54030	-0.745827	K9	GDSL-like Lipase/Acylhydrolase superfamily protein
AT4G38960	-0.747248	K9	B-box type zinc finger family protein
AT5G63800	-0.748304	K9	Glycosyl hydrolase family 35 protein
AT4G03610	-0.750125	K9	Metallo-hydrolase/oxidoreductase superfamily protein
AT4G18760	-0.751159	K9	receptor like protein 51
AT2G45720	-0.753741	K9	ARM repeat superfamily protein
AT2G19880	-0.75744	K9	Nucleotide-diphospho-sugar transferases superfamily protein
AT5G40450	-0.759574	K9	unknown protein; FUNCTIONS IN: molecular_function unknown; INVOLVED IN: biological_process unknown; LOCATED IN: chloroplast, plasma membrane; EXPRESSED IN: 24 plant structures; EXPRESSED DURING: 13 growth stages; Has 30201 Blast hits to 17322 proteins in 780 species: Archae - 12; Bacteria - 1396; Metazoa - 17338; Fungi - 3422; Plants - 5037; Viruses - 0; Other Eukaryotes - 2996 (source: NCBI BLin…
AT1G13740	-0.760151	K9	ABI five binding protein 2
AT5G01220	-0.762854	K9	sulfoquinovosyldiacylglycerol 2
AT1G70300	-0.765065	K9	K+ uptake permease 6
AT1G50290	-0.766458	K9	unknown protein; Has 2 Blast hits to 2 proteins in 1 species: Archae - 0; Bacteria - 0; Metazoa - 0; Fungi - 0; Plants - 2; Viruses - 0; Other Eukaryotes - 0 (source: NCBI BLink).
AT2G14750	-0.768721	K9	APS kinase
AT1G70750	-0.769188	K9	Protein of unknown function, DUF593
AT4G35060	-0.770296	K9	Heavy metal transport/detoxification superfamily protein
AT1G67900	-0.772034	K9	Phototropic-responsive NPH3 family protein
AT3G52840	-0.776838	K9	beta-galactosidase 2
AT4G14550	-0.783212	K9	indole-3-acetic acid inducible 14
AT1G42470	-0.785924	K9	Patched family protein
AT4G25900	-0.786484	K9	Galactose mutarotase-like superfamily protein
AT2G20080	-0.78684	K9	unknown protein; FUNCTIONS IN: molecular_function unknown; INVOLVED IN: biological_process unknown; LOCATED IN: chloroplast; BEST Arabidopsis thaliana protein match is: unknown protein (TAIR:AT4G28840.1); Has 35333 Blast hits to 34131 proteins in 2444 species: Archae - 798; Bacteria - 22429; Metazoa - 974; Fungi - 991; Plants - 531; Viruses - 0; Other Eukaryotes - 9610 (source: NCBI BLink).
AT3G50780	-0.78785	K9	BEST Arabidopsis thaliana protein match is: BTB/POZ domain-containing protein (TAIR:AT1G63850.1); Has 298 Blast hits to 298 proteins in 22 species: Archae - 0; Bacteria - 0; Metazoa - 10; Fungi - 0; Plants - 287; Viruses - 0; Other Eukaryotes - 1 (source: NCBI BLink).
AT1G31770	-0.788207	K9	ATP-binding cassette 14
AT3G17790	-0.792089	K9	purple acid phosphatase 17
AT5G42250	-0.795481	K9	Zinc-binding alcohol dehydrogenase family protein
AT3G15200	-0.800032	K9	Tetratricopeptide repeat (TPR)-like superfamily protein
AT5G06800	-0.803623	K9	myb-like HTH transcriptional regulator family protein
AT1G79410	-0.804183	K9	organic cation/carnitine transporter5
AT3G61750	-0.810594	K9	Cytochrome b561/ferric reductase transmembrane with DOMON related domain
AT2G21200	-0.812215	K9	SAUR-like auxin-responsive protein family
AT2G17220	-0.812609	K9	Protein kinase superfamily protein
AT5G58950	-0.813836	K9	Protein kinase superfamily protein
AT4G30610	-0.818202	K9	alpha/beta-Hydrolases superfamily protein
AT1G22740	-0.821516	K9	RAB GTPase homolog G3B
AT1G32170	-0.822603	K9	xyloglucan endotransglucosylase/hydrolase 30
AT3G25930	-0.82274	K9	Adenine nucleotide alpha hydrolases-like superfamily protein
AT4G14380	-0.822904	K9	unknown protein; Has 22 Blast hits to 22 proteins in 8 species: Archae - 0; Bacteria - 0; Metazoa - 1; Fungi - 1; Plants - 18; Viruses - 0; Other Eukaryotes - 2 (source: NCBI BLink).
AT5G65660	-0.823024	K9	hydroxyproline-rich glycoprotein family protein
AT4G27840	-0.823531	K9	SNARE-like superfamily protein
AT3G06370	-0.826306	K9	sodium hydrogen exchanger 4
AT5G52120	-0.828876	K9	phloem protein 2-A14
AT1G65295	-0.833169	K9	unknown protein; LOCATED IN: endomembrane system; EXPRESSED IN: 22 plant structures; EXPRESSED DURING: 13 growth stages; BEST Arabidopsis thaliana protein match is: unknown protein (TAIR:AT5G01015.1); Has 90 Blast hits to 90 proteins in 15 species: Archae - 0; Bacteria - 0; Metazoa - 0; Fungi - 0; Plants - 90; Viruses - 0; Other Eukaryotes - 0 (source: NCBI BLink).
AT4G03070	-0.835803	K9	2-oxoglutarate (2OG) and Fe(II)-dependent oxygenase superfamily protein
AT4G12690	-0.835969	K9	Plant protein of unknown function (DUF868)
AT3G16400	-0.837205	K9	nitrile specifier protein 1
AT5G57800	-0.837842	K9	Fatty acid hydroxylase superfamily
AT2G39220	-0.837912	K9	PATATIN-like protein 6
AT1G15210	-0.842882	K9	pleiotropic drug resistance 7
AT3G28100	-0.844283	K9	nodulin MtN21 /EamA-like transporter family protein
AT2G24150	-0.845567	K9	heptahelical protein 3
AT4G21940	-0.846715	K9	calcium-dependent protein kinase 15
AT4G03330	-0.847234	K9	syntaxin of plants 123
AT1G79270	-0.84984	K9	evolutionarily conserved C-terminal region 8
AT2G22420	-0.855132	K9	Peroxidase superfamily protein
AT5G40250	-0.856488	K9	RING/U-box superfamily protein
AT5G63970	-0.85703	K9	Copine (Calcium-dependent phospholipid-binding protein) family
AT1G70550	-0.857922	K9	Protein of Unknown Function (DUF239)
AT5G48412	-0.862217	K9	other_rna
AT3G07900	-0.863841	K9	O-fucosyltransferase family protein
AT1G27950	-0.864133	K9	glycosylphosphatidylinositol-anchored lipid protein transfer 1
AT5G38010	-0.866648	K9	UDP-Glycosyltransferase superfamily protein
AT1G63420	-0.867724	K9	Arabidopsis thaliana protein of unknown function (DUF821)
AT5G59350	-0.872017	K9	unknown protein; FUNCTIONS IN: molecular_function unknown; INVOLVED IN: biological_process unknown; LOCATED IN: endomembrane system; EXPRESSED IN: 23 plant structures; EXPRESSED DURING: 13 growth stages; Has 1807 Blast hits to 1807 proteins in 277 species: Archae - 0; Bacteria - 0; Metazoa - 736; Fungi - 347; Plants - 385; Viruses - 0; Other Eukaryotes - 339 (source: NCBI BLink).
AT2G46680	-0.87348	K9	homeobox 7
AT3G17510	-0.874377	K9	CBL-interacting protein kinase 1
AT1G48745	-0.882721	K9	unknown protein; Has 7 Blast hits to 7 proteins in 3 species: Archae - 0; Bacteria - 0; Metazoa - 0; Fungi - 0; Plants - 7; Viruses - 0; Other Eukaryotes - 0 (source: NCBI BLink).
AT3G16420	-0.883512	K9	PYK10-binding protein 1
AT3G09020	-0.885758	K9	alpha 1,4-glycosyltransferase family protein
AT1G17147	-0.889223	K9	VQ motif-containing protein
AT3G26700	-0.8903	K9	Protein kinase superfamily protein
AT3G47250	-0.891114	K9	Plant protein of unknown function (DUF247)
AT1G30690	-0.894688	K9	Sec14p-like phosphatidylinositol transfer family protein
AT4G30810	-0.89486	K9	serine carboxypeptidase-like 29
AT5G15350	-0.896125	K9	early nodulin-like protein 17
AT1G70900	-0.900174	K9	unknown protein; BEST Arabidopsis thaliana protein match is: unknown protein (TAIR:AT1G23110.4); Has 57 Blast hits to 57 proteins in 14 species: Archae - 0; Bacteria - 0; Metazoa - 0; Fungi - 0; Plants - 57; Viruses - 0; Other Eukaryotes - 0 (source: NCBI BLink).
AT3G15950	-0.90161	K9	DNA topoisomerase-related
AT1G14290	-0.904641	K9	sphingoid base hydroxylase 2
AT1G08890	-0.907853	K9	Major facilitator superfamily protein
AT3G56080	-0.908042	K9	S-adenosyl-L-methionine-dependent methyltransferases superfamily protein
AT2G27385	-0.911411	K9	Pollen Ole e 1 allergen and extensin family protein
AT5G54840	-0.913469	K9	Ras-related small GTP-binding family protein
AT3G24715	-0.919438	K9	Protein kinase superfamily protein with octicosapeptide/Phox/Bem1p domain
AT3G44320	-0.921399	K9	nitrilase 3
AT1G48330	-0.92446	K9	unknown protein; BEST Arabidopsis thaliana protein match is: unknown protein (TAIR:AT3G17580.1); Has 40 Blast hits to 40 proteins in 11 species: Archae - 0; Bacteria - 0; Metazoa - 0; Fungi - 0; Plants - 40; Viruses - 0; Other Eukaryotes - 0 (source: NCBI BLink).
AT1G13110	-0.924565	K9	cytochrome P450, family 71 subfamily B, polypeptide 7
AT1G49390	-0.92842	K9	2-oxoglutarate (2OG) and Fe(II)-dependent oxygenase superfamily protein
AT1G77990	-0.93675	K9	STAS domain / Sulfate transporter family
AT1G69160	-0.936855	K9	unknown protein; BEST Arabidopsis thaliana protein match is: unknown protein (TAIR:AT3G13980.1); Has 173 Blast hits to 172 proteins in 54 species: Archae - 0; Bacteria - 0; Metazoa - 25; Fungi - 33; Plants - 84; Viruses - 2; Other Eukaryotes - 29 (source: NCBI BLink).
AT1G52750	-0.941089	K9	alpha/beta-Hydrolases superfamily protein
AT5G62920	-0.94204	K9	response regulator 6
AT5G58320	-0.945659	K9	Kinase interacting (KIP1-like) family protein
AT1G79520	-0.94623	K9	Cation efflux family protein
AT5G62100	-0.951744	K9	BCL-2-associated athanogene 2
AT3G61550	-0.952134	K9	RING/U-box superfamily protein
AT4G11330	-0.952376	K9	MAP kinase 5
AT4G30400	-0.952624	K9	RING/U-box superfamily protein
AT1G11120	-0.953322	K9	unknown protein; FUNCTIONS IN: molecular_function unknown; INVOLVED IN: biological_process unknown; LOCATED IN: cellular_component unknown; EXPRESSED IN: 10 plant structures; EXPRESSED DURING: 4 anthesis, F mature embryo stage, petal differentiation and expansion stage, E expanded cotyledon stage, D bilateral stage; BEST Arabidopsis thaliana protein match is: unknown protein (TAIR:AT4G28170.1); H…
AT2G04500	-0.954255	K9	Cysteine/Histidine-rich C1 domain family protein
AT2G25160	-0.955338	K9	cytochrome P450, family 82, subfamily F, polypeptide 1
AT2G17300	-0.955708	K9	unknown protein; FUNCTIONS IN: molecular_function unknown; INVOLVED IN: biological_process unknown; LOCATED IN: chloroplast; EXPRESSED IN: 20 plant structures; EXPRESSED DURING: 13 growth stages; BEST Arabidopsis thaliana protein match is: unknown protein (TAIR:AT4G35320.1); Has 42 Blast hits to 42 proteins in 10 species: Archae - 0; Bacteria - 0; Metazoa - 0; Fungi - 0; Plants - 42; Viruses - 0;…
AT4G30530	-0.957092	K9	Class I glutamine amidotransferase-like superfamily protein
AT3G52060	-0.961564	K9	Core-2/I-branching beta-1,6-N-acetylglucosaminyltransferase family protein
AT3G19553	-0.961916	K9	Amino acid permease family protein
AT3G48100	-0.962088	K9	response regulator 5
AT2G21540	-0.966757	K9	SEC14-like 3
AT2G22970	-0.972437	K9	serine carboxypeptidase-like 11
AT2G41330	-0.975403	K9	Glutaredoxin family protein
AT3G55610	-0.979457	K9	delta 1-pyrroline-5-carboxylate synthase 2
AT3G16450	-0.981959	K9	Mannose-binding lectin superfamily protein
AT2G19760	-0.990502	K9	profilin 1
AT1G70890	-0.994209	K9	MLP-like protein 43
AT2G46780	-0.995382	K9	RNA-binding (RRM/RBD/RNP motifs) family protein
AT4G25960	-1.00205	K9	P-glycoprotein 2
AT5G24870	-1.0023	K9	RING/U-box superfamily protein
AT1G17190	-1.00831	K9	glutathione S-transferase tau 26
AT1G03850	-1.01628	K9	Glutaredoxin family protein
AT2G41312	-1.01807	K9	other RNA
AT1G58270	-1.02251	K9	TRAF-like family protein
AT3G17580	-1.02295	K9	unknown protein; BEST Arabidopsis thaliana protein match is: unknown protein (TAIR:AT1G48330.1); Has 40 Blast hits to 40 proteins in 11 species: Archae - 0; Bacteria - 0; Metazoa - 0; Fungi - 0; Plants - 40; Viruses - 0; Other Eukaryotes - 0 (source: NCBI BLink).
AT5G53590	-1.02568	K9	SAUR-like auxin-responsive protein family
AT2G03750	-1.02866	K9	P-loop containing nucleoside triphosphate hydrolases superfamily protein
AT1G30260	-1.03638	K9	BEST Arabidopsis thaliana protein match is: Galactosyltransferase family protein (TAIR:AT4G21060.1); Has 30 Blast hits to 30 proteins in 8 species: Archae - 0; Bacteria - 0; Metazoa - 0; Fungi - 0; Plants - 30; Viruses - 0; Other Eukaryotes - 0 (source: NCBI BLink).
AT1G72200	-1.03722	K9	RING/U-box superfamily protein
AT5G36180	-1.04393	K9	serine carboxypeptidase-like 1
AT5G51780	-1.0441	K9	basic helix-loop-helix (bHLH) DNA-binding superfamily protein
AT3G48390	-1.05022	K9	MA3 domain-containing protein
AT5G47640	-1.05111	K9	nuclear factor Y, subunit B2
AT3G16470	-1.06496	K9	Mannose-binding lectin superfamily protein
AT3G09270	-1.07398	K9	glutathione S-transferase TAU 8
AT5G57670	-1.07594	K9	Protein kinase superfamily protein
AT1G62480	-1.07862	K9	Vacuolar calcium-binding protein-related
AT1G70885	-1.08413	K9	pseudogene, similar to major latex-like protein, blastp match of 64% identity and 7.2e-16 P-value to GP|13172242|gb|AAK14060.1|AF239177_1|AF239177 major latex-like protein {Prunus persica}
AT2G17500	-1.08507	K9	Auxin efflux carrier family protein
AT4G11820	-1.09814	K9	hydroxymethylglutaryl-CoA synthase / HMG-CoA synthase / 3-hydroxy-3-methylglutaryl coenzyme A synthase
AT5G26280	-1.10624	K9	TRAF-like family protein
AT3G15356	-1.11567	K9	Legume lectin family protein
AT4G34800	-1.11629	K9	SAUR-like auxin-responsive protein family
AT2G47600	-1.12406	K9	magnesium/proton exchanger
AT2G16380	-1.12416	K9	Sec14p-like phosphatidylinositol transfer family protein
AT4G15765	-1.12516	K9	FAD/NAD(P)-binding oxidoreductase family protein
AT4G30850	-1.1324	K9	heptahelical transmembrane protein2
AT3G06870	-1.1383	K9	proline-rich family protein
AT2G20750	-1.15219	K9	expansin B1
AT1G03457	-1.15466	K9	RNA-binding (RRM/RBD/RNP motifs) family protein
AT1G57990	-1.16311	K9	purine permease 18
AT1G14700	-1.16591	K9	purple acid phosphatase 3
AT2G26692	-1.16832	K9	other RNA
AT5G62900	-1.17335	K9	unknown protein; FUNCTIONS IN: molecular_function unknown; INVOLVED IN: N-terminal protein myristoylation; LOCATED IN: cellular_component unknown; EXPRESSED IN: 22 plant structures; EXPRESSED DURING: 12 growth stages; BEST Arabidopsis thaliana protein match is: unknown protein (TAIR:AT5G50090.1); Has 157 Blast hits to 157 proteins in 14 species: Archae - 0; Bacteria - 0; Metazoa - 0; Fungi - 0; P…
AT2G14878	-1.20426	K9	other_rna
AT3G56370	-1.21217	K9	Leucine-rich repeat protein kinase family protein
AT5G43150	-1.21712	K9	unknown protein; FUNCTIONS IN: molecular_function unknown; INVOLVED IN: biological_process unknown; LOCATED IN: mitochondrion; EXPRESSED IN: 22 plant structures; EXPRESSED DURING: 13 growth stages; Has 1807 Blast hits to 1807 proteins in 277 species: Archae - 0; Bacteria - 0; Metazoa - 736; Fungi - 347; Plants - 385; Viruses - 0; Other Eukaryotes - 339 (source: NCBI BLink).
AT3G16370	-1.22455	K9	GDSL-like Lipase/Acylhydrolase superfamily protein
AT3G15540	-1.24313	K9	indole-3-acetic acid inducible 19
AT4G15630	-1.24888	K9	Uncharacterised protein family (UPF0497)
AT5G18860	-1.26176	K9	inosine-uridine preferring nucleoside hydrolase family protein
AT5G49520	-1.26202	K9	WRKY DNA-binding protein 48
AT5G25120	-1.26258	K9	ytochrome p450, family 71, subfamily B, polypeptide 11
AT1G64405	-1.284	K9	unknown protein; Has 13 Blast hits to 13 proteins in 7 species: Archae - 0; Bacteria - 0; Metazoa - 0; Fungi - 0; Plants - 13; Viruses - 0; Other Eukaryotes - 0 (source: NCBI BLink).
AT2G30520	-1.3062	K9	Phototropic-responsive NPH3 family protein
AT4G29905	-1.32091	K9	unknown protein; BEST Arabidopsis thaliana protein match is: unknown protein (TAIR:AT5G57123.1); Has 73 Blast hits to 73 proteins in 13 species: Archae - 0; Bacteria - 0; Metazoa - 0; Fungi - 0; Plants - 73; Viruses - 0; Other Eukaryotes - 0 (source: NCBI BLink).
AT3G16430	-1.3269	K9	jacalin-related lectin 31
AT5G26660	-1.32918	K9	myb domain protein 86
AT2G29750	-1.3292	K9	UDP-glucosyl transferase 71C1
AT2G16280	-1.34141	K9	3-ketoacyl-CoA synthase 9
AT1G28130	-1.35952	K9	Auxin-responsive GH3 family protein
AT3G09260	-1.36122	K9	Glycosyl hydrolase superfamily protein
AT2G31585	-1.37214	K9	other RNA
AT1G22330	-1.37889	K9	RNA-binding (RRM/RBD/RNP motifs) family protein
AT3G43720	-1.38123	K9	Bifunctional inhibitor/lipid-transfer protein/seed storage 2S albumin superfamily protein
AT5G44680	-1.38396	K9	DNA glycosylase superfamily protein
AT4G17460	-1.40218	K9	Homeobox-leucine zipper protein 4 (HB-4) / HD-ZIP protein
AT2G22770	-1.40562	K9	basic helix-loop-helix (bHLH) DNA-binding superfamily protein
AT2G04570	-1.40791	K9	GDSL-like Lipase/Acylhydrolase superfamily protein
AT1G70985	-1.41765	K9	hydroxyproline-rich glycoprotein family protein
AT4G23250	-1.45477	K9	kinases;protein kinases
AT1G50280	-1.46213	K9	Phototropic-responsive NPH3 family protein
AT4G03420	-1.47966	K9	Protein of unknown function (DUF789)
AT4G11211	-1.50461	K9	unknown protein; Has 35333 Blast hits to 34131 proteins in 2444 species: Archae - 798; Bacteria - 22429; Metazoa - 974; Fungi - 991; Plants - 531; Viruses - 0; Other Eukaryotes - 9610 (source: NCBI BLink).
AT1G34040	-1.5129	K9	Pyridoxal phosphate (PLP)-dependent transferases superfamily protein
AT1G09350	-1.51686	K9	galactinol synthase 3
AT4G34760	-1.5382	K9	SAUR-like auxin-responsive protein family
AT3G50660	-1.53834	K9	Cytochrome P450 superfamily protein
AT3G13980	-1.54299	K9	unknown protein; BEST Arabidopsis thaliana protein match is: unknown protein (TAIR:AT1G54200.1); Has 1485 Blast hits to 418 proteins in 98 species: Archae - 0; Bacteria - 6; Metazoa - 246; Fungi - 61; Plants - 107; Viruses - 6; Other Eukaryotes - 1059 (source: NCBI BLink).
AT4G37070	-1.54994	K9	Acyl transferase/acyl hydrolase/lysophospholipase superfamily protein
AT2G02680	-1.55137	K9	Cysteine/Histidine-rich C1 domain family protein
AT1G30110	-1.56937	K9	nudix hydrolase homolog 25
AT5G64850	-1.5747	K9	FUNCTIONS IN: molecular_function unknown; INVOLVED IN: biological_process unknown; LOCATED IN: plasma membrane; EXPRESSED IN: 22 plant structures; EXPRESSED DURING: 13 growth stages; CONTAINS InterPro DOMAIN/s: RPM1-interacting protein 4, defence response (InterPro:IPR008700); BEST Arabidopsis thaliana protein match is: unknown protein (TAIR:AT5G09960.1); Has 30201 Blast hits to 17322 proteins in…
AT1G69572	-1.59153	K9	other RNA
AT1G78230	-1.6765	K9	Outer arm dynein light chain 1 protein
AT5G60890	-1.68017	K9	myb domain protein 34
AT2G20724	-1.74033	K9	pseudogene of unknown protein
AT1G66280	-1.75089	K9	Glycosyl hydrolase superfamily protein
AT3G51970	-1.77575	K9	acyl-CoA sterol acyl transferase 1
AT5G15830	-1.78308	K9	basic leucine-zipper 3
AT4G11780	-1.87346	K9	unknown protein; BEST Arabidopsis thaliana protein match is: unknown protein (TAIR:AT4G23020.2); Has 550 Blast hits to 387 proteins in 92 species: Archae - 0; Bacteria - 32; Metazoa - 132; Fungi - 122; Plants - 80; Viruses - 0; Other Eukaryotes - 184 (source: NCBI BLink).
AT2G19780	-1.94621	K9	Leucine-rich repeat (LRR) family protein
AT2G34070	-2.23141	K9	TRICHOME BIREFRINGENCE-LIKE 37
AT2G38750	-2.232	K9	annexin 4
AT5G23750	-2.28371	K9	Remorin family protein
AT2G21880	-2.86501	K9	RAB GTPase homolog 7A
AT5G66053	-3.40141	K9	unknown protein; LOCATED IN: mitochondrion; Has 30201 Blast hits to 17322 proteins in 780 species: Archae - 12; Bacteria - 1396; Metazoa - 17338; Fungi - 3422; Plants - 5037; Viruses - 0; Other Eukaryotes - 2996 (source: NCBI BLink).
AT1G76065	1.04456	K14	LYR family of Fe/S cluster biogenesis protein
AT5G04950	-2.24015	K14	nicotianamine synthase 1
AT4G34380	3.62392	K23	Transducin/WD40 repeat-like superfamily protein
AT2G18340	1.70087	K23	late embryogenesis abundant domain-containing protein / LEA domain-containing protein
AT4G15530	1.61222	K23	pyruvate orthophosphate dikinase
AT4G13840	1.58057	K23	HXXXD-type acyl-transferase family protein
AT5G36220	1.22531	K23	cytochrome p450 81d1
AT1G80130	1.0755	K23	Tetratricopeptide repeat (TPR)-like superfamily protein
AT1G62510	1.03908	K23	Bifunctional inhibitor/lipid-transfer protein/seed storage 2S albumin superfamily protein
AT4G28350	0.944871	K23	Concanavalin A-like lectin protein kinase family protein
AT2G23130	0.89212	K23	arabinogalactan protein 17
AT4G38650	0.88895	K23	Glycosyl hydrolase family 10 protein
AT4G12480	0.872579	K23	Bifunctional inhibitor/lipid-transfer protein/seed storage 2S albumin superfamily protein
AT4G01870	0.818865	K23	tolB protein-related
AT3G25030	0.812031	K23	RING/U-box superfamily protein
AT2G41290	0.803393	K23	strictosidine synthase-like 2
AT5G12330	0.715712	K23	Lateral root primordium (LRP) protein-related
AT2G41010	0.643449	K23	calmodulin (CAM)-binding protein of 25 kDa
AT4G39950	-0.588933	K23	cytochrome P450, family 79, subfamily B, polypeptide 2
AT1G53830	-0.599223	K23	pectin methylesterase 2
AT1G23760	-0.600021	K23	BURP domain-containing protein
AT1G64950	-0.614175	K23	cytochrome P450, family 89, subfamily A, polypeptide 5
AT3G13650	-0.63722	K23	Disease resistance-responsive (dirigent-like protein) family protein
AT3G62410	-0.640563	K23	CP12 domain-containing protein 2
AT5G35735	-0.647344	K23	Auxin-responsive family protein
AT3G16240	-0.669035	K23	delta tonoplast integral protein
AT2G35300	-0.691529	K23	Late embryogenesis abundant protein, group 1 protein
AT1G71870	-0.732421	K23	MATE efflux family protein
AT3G05990	-0.748899	K23	Leucine-rich repeat (LRR) family protein
AT1G80240	-0.75972	K23	Protein of unknown function, DUF642
AT4G21120	-0.802823	K23	amino acid transporter 1
AT1G80120	-0.803887	K23	Protein of unknown function (DUF567)
AT1G30700	-0.809562	K23	FAD-binding Berberine family protein
AT4G24780	-0.858642	K23	Pectin lyase-like superfamily protein
AT4G38770	-0.882925	K23	proline-rich protein 4
AT4G33070	-0.91086	K23	Thiamine pyrophosphate dependent pyruvate decarboxylase family protein
AT1G10360	-0.914309	K23	glutathione S-transferase TAU 18
AT1G15010	-0.929866	K23	unknown protein; BEST Arabidopsis thaliana protein match is: unknown protein (TAIR:AT2G01300.1); Has 71 Blast hits to 71 proteins in 13 species: Archae - 0; Bacteria - 2; Metazoa - 0; Fungi - 0; Plants - 69; Viruses - 0; Other Eukaryotes - 0 (source: NCBI BLink).
AT5G65280	-0.948662	K23	GCR2-like 1
AT5G06760	-0.958558	K23	Late Embryogenesis Abundant 4-5
AT2G32510	-0.968639	K23	mitogen-activated protein kinase kinase kinase 17
AT1G73330	-0.994189	K23	drought-repressed 4
AT3G48020	-0.999527	K23	unknown protein; FUNCTIONS IN: molecular_function unknown; INVOLVED IN: biological_process unknown; LOCATED IN: chloroplast; EXPRESSED IN: 11 plant structures; EXPRESSED DURING: LP.04 four leaves visible, 4 anthesis; BEST Arabidopsis thaliana protein match is: unknown protein (TAIR:AT5G62865.1); Has 82 Blast hits to 82 proteins in 12 species: Archae - 0; Bacteria - 0; Metazoa - 0; Fungi - 0; Plan…
AT1G80820	-1.02572	K23	cinnamoyl coa reductase
AT3G22550	-1.06756	K23	Protein of unknown function (DUF581)
AT1G73590	-1.09503	K23	Auxin efflux carrier family protein
AT5G48485	-1.10358	K23	Bifunctional inhibitor/lipid-transfer protein/seed storage 2S albumin superfamily protein
AT1G58340	-1.11623	K23	MATE efflux family protein
AT5G53110	-1.11918	K23	RING/U-box superfamily protein
AT5G63450	-1.1277	K23	cytochrome P450, family 94, subfamily B, polypeptide 1
AT1G10480	-1.14365	K23	zinc finger protein 5
AT3G14440	-1.16677	K23	nine-cis-epoxycarotenoid dioxygenase 3
AT4G13180	-1.22468	K23	NAD(P)-binding Rossmann-fold superfamily protein
AT2G38500	-1.30067	K23	2-oxoglutarate (2OG) and Fe(II)-dependent oxygenase superfamily protein
AT5G58500	-1.34996	K23	Protein of unknown function (DUF640)
AT3G12700	-1.3518	K23	Eukaryotic aspartyl protease family protein
AT4G15500	-1.35291	K23	UDP-Glycosyltransferase superfamily protein
AT1G31710	-1.44786	K23	Copper amine oxidase family protein
AT1G49450	-1.47189	K23	Transducin/WD40 repeat-like superfamily protein
AT4G02360	-1.49429	K23	Protein of unknown function, DUF538
AT2G27080	-1.51759	K23	Late embryogenesis abundant (LEA) hydroxyproline-rich glycoprotein family
AT1G22500	-1.65295	K23	RING/U-box superfamily protein
AT1G28480	-1.7957	K23	Thioredoxin superfamily protein
AT2G25200	-1.80615	K23	Plant protein of unknown function (DUF868)
AT3G44326	-1.82617	K23	F-box family protein
AT5G25140	-1.8979	K23	cytochrome P450, family 71, subfamily B, polypeptide 13
AT2G18210	-1.91743	K23	unknown protein; BEST Arabidopsis thaliana protein match is: unknown protein (TAIR:AT4G36500.1); Has 50 Blast hits to 50 proteins in 7 species: Archae - 0; Bacteria - 0; Metazoa - 0; Fungi - 0; Plants - 50; Viruses - 0; Other Eukaryotes - 0 (source: NCBI BLink).
AT4G36830	-2.42255	K23	GNS1/SUR4 membrane protein family
AT4G19820	-3.68509	K23	Glycosyl hydrolase family protein with chitinase insertion domain
