# Supplementary material for: Ethylene induces combinatorial effects of histone H3 acetylation in gene expression in Arabidopsis
Source: BMC Genomics. 2017 Jul 17;18:538. doi: 10.1186/s12864-017-3929-6 (PMC5512946; doi:10.1186/s12864-017-3929-6)
Supplement: Supplementary file 2 — Primers for ChIP-qPCR and qPCR. Table S2. list of genome wide genes with differential histone markers in seedlings treated with air. Table S3. list of genome wide genes with differential histone markers in seedlings treated with ethylene. Table S4. list of ethylene regulated genes with differential histone markers in seedlings treated with air. Table S5. List of ethylene regulated genes with differential histone markers in seedlings treated with ethylene. (ZIP 1241 kb) [file 12864_2017_3929_MOESM2_ESM.zip › Additional file 2 Table S5.xlsx]

## Sheet: FigS5H_summary.anno.ETR
Additional file 2 Table S5: list of ethylene regulated genes with differential histone markers in seedlings treated with ethylene.
gene_id	log2(C2H4/air)	histone_modification	TAIR10 Primary Gene Symbol/Gene Model Description
AT2G41231	1.79769e+308	K9K14K23	unknown protein.
AT2G43140	5.28395	K9K14K23	basic helix-loop-helix (bHLH) DNA-binding superfamily protein
AT3G23240	4.57931	K9K14K23	ethylene response factor 1
AT1G21326	4.1106	K9K14K23	VQ motif-containing protein
AT1G19900	3.46447	K9K14K23	glyoxal oxidase-related protein
AT5G10990	3.18773	K9K14K23	SAUR-like auxin-responsive protein family
AT1G05020	3.15401	K9K14K23	ENTH/ANTH/VHS superfamily protein
AT5G47220	2.81866	K9K14K23	ethylene responsive element binding factor 2
AT1G05010	2.75114	K9K14K23	ethylene-forming enzyme
AT5G39610	2.52038	K9K14K23	NAC domain containing protein 6
AT5G18670	2.51161	K9K14K23	beta-amylase 3
AT2G17880	2.51061	K9K14K23	Chaperone DnaJ-domain superfamily protein
AT3G60550	2.47316	K9K14K23	cyclin p3;2
AT1G28370	2.41369	K9K14K23	ERF domain protein 11
AT1G21400	2.31644	K9K14K23	Thiamin diphosphate-binding fold (THDP-binding) superfamily protein
AT5G06570	2.30323	K9K14K23	alpha/beta-Hydrolases superfamily protein
AT2G18690	2.18629	K9K14K23	unknown protein; FUNCTIONS IN: molecular_function unknown; INVOLVED IN: biological_process unknown; LOCATED IN: membrane; EXPRESSED IN: 16 plant structures; EXPRESSED DURING: 9 growth stages; CONTAINS InterPro DOMAIN/s: Protein of unknown function DUF975 (InterPro:IPR010380); BEST Arabidopsis thaliana protein match is: unknown protein (TAIR:AT2G18680.1); Has 186 Blast hits to 184 proteins in 18 s…
AT2G44080	2.16644	K9K14K23	ARGOS-like
AT5G20790	2.16082	K9K14K23	unknown protein; FUNCTIONS IN: molecular_function unknown; INVOLVED IN: biological_process unknown; LOCATED IN: endomembrane system; EXPRESSED IN: 11 plant structures; EXPRESSED DURING: LP.04 four leaves visible, 4 anthesis, petal differentiation and expansion stage; BEST Arabidopsis thaliana protein match is: unknown protein (TAIR:AT3G43110.1).
AT3G50310	2.15244	K9K14K23	mitogen-activated protein kinase kinase kinase 20
AT2G26740	2.10975	K9K14K23	soluble epoxide hydrolase
AT5G03890	2.05691	K9K14K23	unknown protein; INVOLVED IN: N-terminal protein myristoylation; LOCATED IN: cellular_component unknown; BEST Arabidopsis thaliana protein match is: unknown protein (TAIR:AT3G10120.1); Has 1807 Blast hits to 1807 proteins in 277 species: Archae - 0; Bacteria - 0; Metazoa - 736; Fungi - 347; Plants - 385; Viruses - 0; Other Eukaryotes - 339 (source: NCBI BLink).
AT5G21130	2.05562	K9K14K23	Late embryogenesis abundant (LEA) hydroxyproline-rich glycoprotein family
AT4G12410	2.04262	K9K14K23	SAUR-like auxin-responsive protein family
AT1G50040	2.03929	K9K14K23	Protein of unknown function (DUF1005)
AT5G01740	2.01753	K9K14K23	Nuclear transport factor 2 (NTF2) family protein
AT3G56400	1.97316	K9K14K23	WRKY DNA-binding protein 70
AT1G33790	1.89955	K9K14K23	jacalin lectin family protein
AT5G14920	1.88768	K9K14K23	Gibberellin-regulated family protein
AT3G59900	1.87909	K9K14K23	auxin-regulated gene involved in organ size
AT2G26070	1.85736	K9K14K23	Protein of unknown function (DUF778)
AT1G25560	1.83187	K9K14K23	AP2/B3 transcription factor family protein
AT5G18470	1.82602	K9K14K23	Curculin-like (mannose-binding) lectin family protein
AT2G26290	1.8143	K9K14K23	root-specific kinase 1
AT4G35190	1.79921	K9K14K23	Putative lysine decarboxylase family protein
AT3G53540	1.75371	K9K14K23	unknown protein; LOCATED IN: plasma membrane; EXPRESSED IN: 24 plant structures; EXPRESSED DURING: 14 growth stages; CONTAINS InterPro DOMAIN/s: Protein of unknown function DUF3741 (InterPro:IPR022212); BEST Arabidopsis thaliana protein match is: Protein of unknown function (DUF3741) (TAIR:AT4G28760.2); Has 1710 Blast hits to 868 proteins in 206 species: Archae - 2; Bacteria - 409; Metazoa - 304;…
AT3G44260	1.74975	K9K14K23	Polynucleotidyl transferase, ribonuclease H-like superfamily protein
AT3G53200	1.74344	K9K14K23	myb domain protein 27
AT5G02760	1.74056	K9K14K23	Protein phosphatase 2C family protein
AT3G23150	1.72003	K9K14K23	Signal transduction histidine kinase, hybrid-type, ethylene sensor
AT5G03740	1.70717	K9K14K23	histone deacetylase 2C
AT5G67020	1.68251	K9K14K23	unknown protein; BEST Arabidopsis thaliana protein match is: unknown protein (TAIR:AT3G50340.1); Has 1807 Blast hits to 1807 proteins in 277 species: Archae - 0; Bacteria - 0; Metazoa - 736; Fungi - 347; Plants - 385; Viruses - 0; Other Eukaryotes - 339 (source: NCBI BLink).
AT4G15550	1.66722	K9K14K23	indole-3-acetate beta-D-glucosyltransferase
AT4G24480	1.65762	K9K14K23	Protein kinase superfamily protein
AT2G32660	1.62233	K9K14K23	receptor like protein 22
AT5G01210	1.61615	K9K14K23	HXXXD-type acyl-transferase family protein
AT4G12470	1.61493	K9K14K23	azelaic acid induced 1
AT4G15530	1.61222	K9K14K23	pyruvate orthophosphate dikinase
AT5G57640	1.60649	K9K14K23	GCK domain-containing protein
AT2G28570	1.59295	K9K14K23	unknown protein; Has 13 Blast hits to 13 proteins in 6 species: Archae - 0; Bacteria - 0; Metazoa - 0; Fungi - 0; Plants - 13; Viruses - 0; Other Eukaryotes - 0 (source: NCBI BLink).
AT4G13840	1.58057	K9K14K23	HXXXD-type acyl-transferase family protein
AT1G26530	1.56057	K9K14K23	PIN domain-like family protein
AT3G62950	1.55951	K9K14K23	Thioredoxin superfamily protein
AT5G26731	1.54055	K9K14K23	unknown protein; Has 30201 Blast hits to 17322 proteins in 780 species: Archae - 12; Bacteria - 1396; Metazoa - 17338; Fungi - 3422; Plants - 5037; Viruses - 0; Other Eukaryotes - 2996 (source: NCBI BLink).
AT5G49690	1.53144	K9K14K23	UDP-Glycosyltransferase superfamily protein
AT2G39705	1.53127	K9K14K23	ROTUNDIFOLIA like 8
AT4G22840	1.52898	K9K14K23	Sodium Bile acid symporter family
AT1G24530	1.52767	K9K14K23	Transducin/WD40 repeat-like superfamily protein
AT5G48180	1.50909	K9K14K23	nitrile specifier protein 5
AT5G03730	1.50533	K9K14K23	Protein kinase superfamily protein
AT4G27900	1.47241	K9K14K23	CCT motif family protein
AT1G59740	1.46461	K9K14K23	Major facilitator superfamily protein
AT5G05440	1.45047	K9K14K23	Polyketide cyclase/dehydrase and lipid transport superfamily protein
AT5G59540	1.44792	K9K14K23	2-oxoglutarate (2OG) and Fe(II)-dependent oxygenase superfamily protein
AT2G41090	1.44509	K9K14K23	Calcium-binding EF-hand family protein
AT5G14780	1.4195	K9K14K23	formate dehydrogenase
AT4G37580	1.41899	K9K14K23	Acyl-CoA N-acyltransferases (NAT) superfamily protein
AT2G22880	1.40847	K9K14K23	VQ motif-containing protein
AT5G05880	1.3988	K9K14K23	UDP-Glycosyltransferase superfamily protein
AT1G62380	1.39875	K9K14K23	ACC oxidase 2
AT1G09530	1.39683	K9K14K23	phytochrome interacting factor 3
AT5G44210	1.39184	K9K14K23	erf domain protein 9
AT2G23620	1.39019	K9K14K23	methyl esterase 1
AT5G44260	1.38578	K9K14K23	Zinc finger C-x8-C-x5-C-x3-H type family protein
AT4G28040	1.38577	K9K14K23	nodulin MtN21 /EamA-like transporter family protein
AT4G21410	1.36346	K9K14K23	cysteine-rich RLK (RECEPTOR-like protein kinase) 29
AT3G60290	1.35494	K9K14K23	2-oxoglutarate (2OG) and Fe(II)-dependent oxygenase superfamily protein
AT3G04070	1.34414	K9K14K23	NAC domain containing protein 47
AT1G72810	1.32592	K9K14K23	Pyridoxal-5'-phosphate-dependent enzyme family protein
AT3G20900	1.31965	K9K14K23	unknown protein; Has 2 Blast hits to 2 proteins in 1 species: Archae - 0; Bacteria - 0; Metazoa - 0; Fungi - 0; Plants - 2; Viruses - 0; Other Eukaryotes - 0 (source: NCBI BLink).
AT2G27310	1.31938	K9K14K23	F-box family protein
AT3G60520	1.31542	K9K14K23	unknown protein; BEST Arabidopsis thaliana protein match is: unknown protein (TAIR:AT1G02070.1); Has 107 Blast hits to 107 proteins in 14 species: Archae - 0; Bacteria - 0; Metazoa - 0; Fungi - 0; Plants - 107; Viruses - 0; Other Eukaryotes - 0 (source: NCBI BLink).
AT2G46940	1.31425	K9K14K23	unknown protein; BEST Arabidopsis thaliana protein match is: unknown protein (TAIR:AT3G62070.1); Has 143 Blast hits to 141 proteins in 14 species: Archae - 0; Bacteria - 0; Metazoa - 4; Fungi - 0; Plants - 139; Viruses - 0; Other Eukaryotes - 0 (source: NCBI BLink).
AT1G04310	1.30163	K9K14K23	ethylene response sensor 2
AT5G66440	1.29992	K9K14K23	unknown protein; BEST Arabidopsis thaliana protein match is: unknown protein (TAIR:AT4G34560.1); Has 1807 Blast hits to 1807 proteins in 277 species: Archae - 0; Bacteria - 0; Metazoa - 736; Fungi - 347; Plants - 385; Viruses - 0; Other Eukaryotes - 339 (source: NCBI BLink).
AT3G62090	1.29858	K9K14K23	phytochrome interacting factor 3-like 2
AT2G34650	1.28921	K9K14K23	Protein kinase superfamily protein
AT3G16770	1.27865	K9K14K23	ethylene-responsive element binding protein
AT3G14230	1.27854	K9K14K23	related to AP2 2
AT3G10120	1.27016	K9K14K23	unknown protein; BEST Arabidopsis thaliana protein match is: unknown protein (TAIR:AT5G03890.1); Has 57 Blast hits to 57 proteins in 10 species: Archae - 0; Bacteria - 0; Metazoa - 0; Fungi - 0; Plants - 57; Viruses - 0; Other Eukaryotes - 0 (source: NCBI BLink).
AT1G03790	1.26292	K9K14K23	Zinc finger C-x8-C-x5-C-x3-H type family protein
AT1G53340	1.26281	K9K14K23	Cysteine/Histidine-rich C1 domain family protein
AT3G45300	1.23783	K9K14K23	isovaleryl-CoA-dehydrogenase
AT3G56170	1.23755	K9K14K23	Ca-2+ dependent nuclease
AT3G61440	1.23648	K9K14K23	cysteine synthase C1
AT1G74650	1.23309	K9K14K23	myb domain protein 31
AT5G53980	1.22995	K9K14K23	homeobox protein 52
AT2G05580	1.2246	K9K14K23	Glycine-rich protein family
AT5G20250	1.22415	K9K14K23	Raffinose synthase family protein
AT5G53750	1.21883	K9K14K23	CBS domain-containing protein
AT3G13710	1.20352	K9K14K23	prenylated RAB acceptor 1.F4
AT1G53490	1.20263	K9K14K23	RING/U-box superfamily protein
AT3G55250	1.19973	K9K14K23	unknown protein; FUNCTIONS IN: molecular_function unknown; INVOLVED IN: biological_process unknown; LOCATED IN: mitochondrion, chloroplast, nucleus; EXPRESSED IN: 23 plant structures; EXPRESSED DURING: 13 growth stages; Has 46 Blast hits to 46 proteins in 17 species: Archae - 0; Bacteria - 0; Metazoa - 0; Fungi - 0; Plants - 46; Viruses - 0; Other Eukaryotes - 0 (source: NCBI BLink).
AT5G53830	1.19315	K9K14K23	VQ motif-containing protein
AT4G35900	1.18919	K9K14K23	Basic-leucine zipper (bZIP) transcription factor family protein
AT1G01650	1.18198	K9K14K23	SIGNAL PEPTIDE PEPTIDASE-LIKE 4
AT1G03730	1.17871	K9K14K23	unknown protein; BEST Arabidopsis thaliana protein match is: unknown protein (TAIR:AT4G03600.1); Has 50 Blast hits to 50 proteins in 10 species: Archae - 0; Bacteria - 0; Metazoa - 0; Fungi - 0; Plants - 50; Viruses - 0; Other Eukaryotes - 0 (source: NCBI BLink).
AT4G14030	1.17533	K9K14K23	selenium-binding protein 1
AT4G01515	1.16603	K9K14K23	transposable element gene
AT3G59890	1.15687	K9K14K23	Dihydrodipicolinate reductase, bacterial/plant
AT1G28520	1.15351	K9K14K23	vascular plant one zinc finger protein
AT5G12170	1.14607	K9K14K23	CRT (chloroquine-resistance transporter)-like transporter 3
AT4G37740	1.14098	K9K14K23	growth-regulating factor 2
AT4G16442	1.13793	K9K14K23	Uncharacterised protein family (UPF0497)
AT3G30775	1.13636	K9K14K23	Methylenetetrahydrofolate reductase family protein
AT5G13330	1.12949	K9K14K23	related to AP2 6l
AT4G38470	1.12075	K9K14K23	ACT-like protein tyrosine kinase family protein
AT1G61370	1.11989	K9K14K23	S-locus lectin protein kinase family protein
AT5G67080	1.11763	K9K14K23	mitogen-activated protein kinase kinase kinase 19
AT1G03090	1.11201	K9K14K23	methylcrotonyl-CoA carboxylase alpha chain, mitochondrial / 3-methylcrotonyl-CoA carboxylase 1 (MCCA)
AT4G03510	1.0796	K9K14K23	RING membrane-anchor 1
AT5G43170	1.07534	K9K14K23	zinc-finger protein 3
AT5G66170	1.07346	K9K14K23	sulfurtransferase 18
AT1G79120	1.07186	K9K14K23	Ubiquitin carboxyl-terminal hydrolase family protein
AT5G28300	1.07028	K9K14K23	Duplicated homeodomain-like superfamily protein
AT2G22122	1.07006	K9K14K23	unknown protein; Has 35333 Blast hits to 34131 proteins in 2444 species: Archae - 798; Bacteria - 22429; Metazoa - 974; Fungi - 991; Plants - 531; Viruses - 0; Other Eukaryotes - 9610 (source: NCBI BLink).
AT5G67060	1.06884	K9K14K23	basic helix-loop-helix (bHLH) DNA-binding superfamily protein
AT4G06744	1.06494	K9K14K23	Leucine-rich repeat (LRR) family protein
AT4G39780	1.05171	K9K14K23	Integrase-type DNA-binding superfamily protein
AT3G11690	1.05163	K9K14K23	unknown protein; FUNCTIONS IN: molecular_function unknown; INVOLVED IN: biological_process unknown; LOCATED IN: chloroplast; EXPRESSED IN: 24 plant structures; EXPRESSED DURING: 15 growth stages; BEST Arabidopsis thaliana protein match is: unknown protein (TAIR:AT5G06380.1); Has 84 Blast hits to 84 proteins in 12 species: Archae - 0; Bacteria - 0; Metazoa - 0; Fungi - 0; Plants - 84; Viruses - 0;…
AT1G45332	1.04931	K9K14K23	Translation elongation factor EFG/EF2 protein
AT1G77330	1.0447	K9K14K23	2-oxoglutarate (2OG) and Fe(II)-dependent oxygenase superfamily protein
AT1G56020	1.04384	K9K14K23	unknown protein; BEST Arabidopsis thaliana protein match is: unknown protein (TAIR:AT3G12970.1); Has 3011 Blast hits to 958 proteins in 192 species: Archae - 0; Bacteria - 193; Metazoa - 479; Fungi - 286; Plants - 158; Viruses - 8; Other Eukaryotes - 1887 (source: NCBI BLink).
AT2G32560	1.03784	K9K14K23	F-box family protein
AT3G44990	1.03293	K9K14K23	xyloglucan endo-transglycosylase-related 8
AT1G26270	1.03266	K9K14K23	Phosphatidylinositol 3- and 4-kinase family protein
AT5G47230	1.03247	K9K14K23	ethylene responsive element binding factor 5
AT5G25350	1.02696	K9K14K23	EIN3-binding F box protein 2
AT2G24760	1.02186	K9K14K23	transposable element gene
AT5G53660	1.01578	K9K14K23	growth-regulating factor 7
AT1G09540	1.00779	K9K14K23	myb domain protein 61
AT4G38580	1.00647	K9K14K23	farnesylated protein 6
AT2G18360	0.996766	K9K14K23	alpha/beta-Hydrolases superfamily protein
AT5G02750	0.993412	K9K14K23	RING/U-box superfamily protein
AT5G51670	0.990282	K9K14K23	Protein of unknown function (DUF668)
AT3G50060	0.989777	K9K14K23	myb domain protein 77
AT3G15500	0.980096	K9K14K23	NAC domain containing protein 3
AT1G26930	0.973119	K9K14K23	Galactose oxidase/kelch repeat superfamily protein
AT3G23880	0.970163	K9K14K23	F-box and associated interaction domains-containing protein
AT5G03670	0.967356	K9K14K23	unknown protein; BEST Arabidopsis thaliana protein match is: unknown protein (TAIR:AT2G36420.1); Has 700 Blast hits to 624 proteins in 104 species: Archae - 0; Bacteria - 18; Metazoa - 333; Fungi - 60; Plants - 73; Viruses - 24; Other Eukaryotes - 192 (source: NCBI BLink).
AT1G76500	0.966191	K9K14K23	Predicted AT-hook DNA-binding family protein
AT3G60530	0.966019	K9K14K23	GATA transcription factor 4
AT4G34540	0.958908	K9K14K23	NmrA-like negative transcriptional regulator family protein
AT1G15830	0.957353	K9K14K23	unknown protein; Has 165982 Blast hits to 57214 proteins in 2459 species: Archae - 263; Bacteria - 44622; Metazoa - 55751; Fungi - 10656; Plants - 17613; Viruses - 2527; Other Eukaryotes - 34550 (source: NCBI BLink).
AT5G03180	0.953815	K9K14K23	RING/U-box superfamily protein
AT4G02715	0.951582	K9K14K23	unknown protein; Has 30201 Blast hits to 17322 proteins in 780 species: Archae - 12; Bacteria - 1396; Metazoa - 17338; Fungi - 3422; Plants - 5037; Viruses - 0; Other Eukaryotes - 2996 (source: NCBI BLink).
AT1G77640	0.950826	K9K14K23	Integrase-type DNA-binding superfamily protein
AT1G11260	0.949071	K9K14K23	sugar transporter 1
AT1G66180	0.946626	K9K14K23	Eukaryotic aspartyl protease family protein
AT4G28350	0.944871	K9K14K23	Concanavalin A-like lectin protein kinase family protein
AT2G29460	0.943689	K9K14K23	glutathione S-transferase tau 4
AT5G62340	0.933454	K9K14K23	Plant invertase/pectin methylesterase inhibitor superfamily protein
AT1G15170	0.929965	K9K14K23	MATE efflux family protein
AT1G59940	0.92875	K9K14K23	response regulator 3
AT1G49660	0.928702	K9K14K23	carboxyesterase 5
AT1G61860	0.924928	K9K14K23	Protein kinase superfamily protein
AT1G27730	0.924636	K9K14K23	salt tolerance zinc finger
AT4G33580	0.92307	K9K14K23	beta carbonic anhydrase 5
AT2G42990	0.920412	K9K14K23	GDSL-like Lipase/Acylhydrolase superfamily protein
AT5G25190	0.916357	K9K14K23	Integrase-type DNA-binding superfamily protein
AT4G13040	0.914449	K9K14K23	Integrase-type DNA-binding superfamily protein
AT5G19160	0.91057	K9K14K23	TRICHOME BIREFRINGENCE-LIKE 11
AT4G09570	0.907273	K9K14K23	calcium-dependent protein kinase 4
AT5G58900	0.905635	K9K14K23	Homeodomain-like transcriptional regulator
AT3G52340	0.899164	K9K14K23	sucrose-6F-phosphate phosphohydrolase 2
AT4G27310	0.897957	K9K14K23	B-box type zinc finger family protein
AT1G33260	0.897559	K9K14K23	Protein kinase superfamily protein
AT2G19570	0.892608	K9K14K23	cytidine deaminase 1
AT5G55970	0.889542	K9K14K23	RING/U-box superfamily protein
AT5G62270	0.882538	K9K14K23	FUNCTIONS IN: molecular_function unknown; INVOLVED IN: biological_process unknown; LOCATED IN: cellular_component unknown; BEST Arabidopsis thaliana protein match is: mucin-related (TAIR:AT2G02880.1).
AT1G79700	0.876109	K9K14K23	Integrase-type DNA-binding superfamily protein
AT2G15320	0.871828	K9K14K23	Leucine-rich repeat (LRR) family protein
AT4G11610	0.867926	K9K14K23	C2 calcium/lipid-binding plant phosphoribosyltransferase family protein
AT2G20680	0.864835	K9K14K23	Glycosyl hydrolase superfamily protein
AT4G35770	0.863173	K9K14K23	Rhodanese/Cell cycle control phosphatase superfamily protein
AT5G23050	0.858953	K9K14K23	acyl-activating enzyme 17
AT5G18260	0.857834	K9K14K23	RING/U-box superfamily protein
AT1G64065	0.840805	K9K14K23	Late embryogenesis abundant (LEA) hydroxyproline-rich glycoprotein family
AT1G12430	0.840517	K9K14K23	armadillo repeat kinesin 3
AT5G07010	0.838396	K9K14K23	sulfotransferase 2A
AT5G49450	0.83122	K9K14K23	basic leucine-zipper 1
AT4G26080	0.828349	K9K14K23	Protein phosphatase 2C family protein
AT5G13180	0.827226	K9K14K23	NAC domain containing protein 83
AT4G16760	0.82568	K9K14K23	acyl-CoA oxidase 1
AT2G14260	0.823491	K9K14K23	proline iminopeptidase
AT4G31470	0.820061	K9K14K23	CAP (Cysteine-rich secretory proteins, Antigen 5, and Pathogenesis-related 1 protein) superfamily protein
AT4G37240	0.820026	K9K14K23	unknown protein; FUNCTIONS IN: molecular_function unknown; INVOLVED IN: N-terminal protein myristoylation; LOCATED IN: cellular_component unknown; EXPRESSED IN: 22 plant structures; EXPRESSED DURING: 13 growth stages; BEST Arabidopsis thaliana protein match is: unknown protein (TAIR:AT2G23690.1); Has 30201 Blast hits to 17322 proteins in 780 species: Archae - 12; Bacteria - 1396; Metazoa - 17338;…
AT1G14890	0.819075	K9K14K23	Plant invertase/pectin methylesterase inhibitor superfamily protein
AT4G01870	0.818865	K9K14K23	tolB protein-related
AT1G64080	0.817993	K9K14K23	Encodes a member of the MAKR (MEMBRANE-ASSOCIATED KINASE REGULATOR) gene family. MAKRs have putative kinase interacting motifs and membrane localization signals. Known members include: AT5G26230 (MAKR1), AT1G64080 (MAKR2), AT2G37380 (MAKR3), AT2G39370 (MAKR4), AT5G52870 (MAKR5) and AT5G52900 (MAKR6).
AT3G50340	0.817604	K9K14K23	unknown protein; BEST Arabidopsis thaliana protein match is: unknown protein (TAIR:AT5G67020.1); Has 128 Blast hits to 128 proteins in 39 species: Archae - 0; Bacteria - 46; Metazoa - 0; Fungi - 3; Plants - 76; Viruses - 0; Other Eukaryotes - 3 (source: NCBI BLink).
AT1G32690	0.814187	K9K14K23	unknown protein; FUNCTIONS IN: molecular_function unknown; INVOLVED IN: biological_process unknown; LOCATED IN: plasma membrane; EXPRESSED IN: 21 plant structures; EXPRESSED DURING: 11 growth stages; BEST Arabidopsis thaliana protein match is: unknown protein (TAIR:AT2G35200.1); Has 45 Blast hits to 45 proteins in 8 species: Archae - 0; Bacteria - 0; Metazoa - 0; Fungi - 0; Plants - 45; Viruses -…
AT1G23060	0.810999	K9K14K23	BEST Arabidopsis thaliana protein match is: TPX2 (targeting protein for Xklp2) protein family (TAIR:AT1G70950.1); Has 35333 Blast hits to 34131 proteins in 2444 species: Archae - 798; Bacteria - 22429; Metazoa - 974; Fungi - 991; Plants - 531; Viruses - 0; Other Eukaryotes - 9610 (source: NCBI BLink).
AT1G48320	0.807883	K9K14K23	Thioesterase superfamily protein
AT1G61380	0.807779	K9K14K23	S-domain-1 29
AT2G47510	0.805875	K9K14K23	fumarase 1
AT1G73500	0.805337	K9K14K23	MAP kinase kinase 9
AT2G41290	0.803393	K9K14K23	strictosidine synthase-like 2
AT1G69890	0.80178	K9K14K23	Protein of unknown function (DUF569)
AT3G06850	0.799966	K9K14K23	2-oxoacid dehydrogenases acyltransferase family protein
AT4G30370	0.793186	K9K14K23	RING/U-box superfamily protein
AT1G33560	0.792261	K9K14K23	Disease resistance protein (CC-NBS-LRR class) family
AT1G25540	0.788642	K9K14K23	phytochrome and flowering time regulatory protein (PFT1)
AT1G50420	0.786983	K9K14K23	scarecrow-like 3
AT4G38520	0.782216	K9K14K23	Protein phosphatase 2C family protein
AT4G38530	0.781742	K9K14K23	phospholipase C1
AT1G13250	0.780388	K9K14K23	galacturonosyltransferase-like 3
AT5G49700	0.776308	K9K14K23	Predicted AT-hook DNA-binding family protein
AT4G23510	0.773721	K9K14K23	Disease resistance protein (TIR-NBS-LRR class) family
AT2G42650	0.767646	K9K14K23	Ribosomal protein L1p/L10e family
AT5G53420	0.762705	K9K14K23	CCT motif family protein
AT2G36090	0.760545	K9K14K23	F-box family protein
AT1G27980	0.75947	K9K14K23	dihydrosphingosine phosphate lyase
AT5G54080	0.758559	K9K14K23	homogentisate 1,2-dioxygenase
AT1G32700	0.758012	K9K14K23	PLATZ transcription factor family protein
AT4G14040	0.75692	K9K14K23	selenium-binding protein 2
AT2G39210	0.755137	K9K14K23	Major facilitator superfamily protein
AT3G23170	0.753356	K9K14K23	unknown protein; BEST Arabidopsis thaliana protein match is: unknown protein (TAIR:AT4G14450.1); Has 74 Blast hits to 74 proteins in 6 species: Archae - 0; Bacteria - 0; Metazoa - 0; Fungi - 0; Plants - 74; Viruses - 0; Other Eukaryotes - 0 (source: NCBI BLink).
AT1G71030	0.752445	K9K14K23	MYB-like 2
AT5G10770	0.752377	K9K14K23	Eukaryotic aspartyl protease family protein
AT5G15210	0.749592	K9K14K23	homeobox protein 30
AT1G54130	0.745785	K9K14K23	RELA/SPOT homolog 3
AT1G68840	0.745243	K9K14K23	related to ABI3/VP1 2
AT4G37730	0.744693	K9K14K23	basic leucine-zipper 7
AT1G54200	0.742788	K9K14K23	unknown protein; BEST Arabidopsis thaliana protein match is: unknown protein (TAIR:AT3G13980.1); Has 1084 Blast hits to 581 proteins in 136 species: Archae - 0; Bacteria - 72; Metazoa - 212; Fungi - 78; Plants - 102; Viruses - 0; Other Eukaryotes - 620 (source: NCBI BLink).
AT4G09530	0.740041	K9K14K23	SAUR-like auxin-responsive protein family
AT3G60200	0.73933	K9K14K23	unknown protein; BEST Arabidopsis thaliana protein match is: unknown protein (TAIR:AT2G44600.1); Has 60 Blast hits to 60 proteins in 12 species: Archae - 0; Bacteria - 0; Metazoa - 8; Fungi - 0; Plants - 51; Viruses - 0; Other Eukaryotes - 1 (source: NCBI BLink).
AT5G13500	0.731457	K9K14K23	unknown protein; FUNCTIONS IN: molecular_function unknown; INVOLVED IN: biological_process unknown; LOCATED IN: endomembrane system; EXPRESSED IN: 22 plant structures; EXPRESSED DURING: 13 growth stages; BEST Arabidopsis thaliana protein match is: unknown protein (TAIR:AT5G25265.1); Has 35333 Blast hits to 34131 proteins in 2444 species: Archae - 798; Bacteria - 22429; Metazoa - 974; Fungi - 991;…
AT3G29100	0.731438	K9K14K23	vesicle transport V-snare 13
AT3G57550	0.729074	K9K14K23	guanylate kinase
AT5G33390	0.726788	K9K14K23	glycine-rich protein
AT4G15545	0.725117	K9K14K23	unknown protein; BEST Arabidopsis thaliana protein match is: unknown protein (TAIR:AT1G16520.1); Has 30201 Blast hits to 17322 proteins in 780 species: Archae - 12; Bacteria - 1396; Metazoa - 17338; Fungi - 3422; Plants - 5037; Viruses - 0; Other Eukaryotes - 2996 (source: NCBI BLink).
AT2G31730	0.724755	K9K14K23	basic helix-loop-helix (bHLH) DNA-binding superfamily protein
AT1G10140	0.723724	K9K14K23	Uncharacterised conserved protein UCP031279
AT3G14590	0.723431	K9K14K23	Calcium-dependent lipid-binding (CaLB domain) family protein
AT5G46080	0.720731	K9K14K23	Protein kinase superfamily protein
AT4G35070	0.71776	K9K14K23	SBP (S-ribonuclease binding protein) family protein
AT5G12330	0.715712	K9K14K23	Lateral root primordium (LRP) protein-related
AT4G23750	0.71243	K9K14K23	cytokinin response factor 2
AT2G43400	0.711965	K9K14K23	electron-transfer flavoprotein:ubiquinone oxidoreductase
AT4G35680	0.710624	K9K14K23	Arabidopsis protein of unknown function (DUF241)
AT2G40095	0.708118	K9K14K23	Alpha/beta hydrolase related protein
AT3G09780	0.707455	K9K14K23	CRINKLY4 related 1
AT2G28660	0.707056	K9K14K23	Chloroplast-targeted copper chaperone protein
AT5G27320	0.701435	K9K14K23	alpha/beta-Hydrolases superfamily protein
AT2G34340	0.700147	K9K14K23	Protein of unknown function, DUF584
AT5G25360	0.697366	K9K14K23	unknown protein; FUNCTIONS IN: molecular_function unknown; INVOLVED IN: biological_process unknown; LOCATED IN: cellular_component unknown; EXPRESSED IN: 23 plant structures; EXPRESSED DURING: 15 growth stages; BEST Arabidopsis thaliana protein match is: unknown protein (TAIR:AT4G32342.1).
AT5G46330	0.697306	K9K14K23	Leucine-rich receptor-like protein kinase family protein
AT2G45160	0.695298	K9K14K23	GRAS family transcription factor
AT4G34870	0.694686	K9K14K23	rotamase cyclophilin 5
AT3G06590	0.691198	K9K14K23	basic helix-loop-helix (bHLH) DNA-binding superfamily protein
AT1G31290	0.689697	K9K14K23	ARGONAUTE 3
AT5G66310	0.688569	K9K14K23	ATP binding microtubule motor family protein
AT3G47600	0.687118	K9K14K23	myb domain protein 94
AT3G19930	0.686414	K9K14K23	sugar transporter 4
AT3G25610	0.684646	K9K14K23	ATPase E1-E2 type family protein / haloacid dehalogenase-like hydrolase family protein
AT5G39890	0.683776	K9K14K23	Protein of unknown function (DUF1637)
AT5G45940	0.682308	K9K14K23	nudix hydrolase homolog 11
AT3G22750	0.680989	K9K14K23	Protein kinase superfamily protein
AT5G48560	0.680393	K9K14K23	basic helix-loop-helix (bHLH) DNA-binding superfamily protein
AT4G15540	0.677402	K9K14K23	EamA-like transporter family
AT1G63940	0.677133	K9K14K23	monodehydroascorbate reductase 6
AT1G11210	0.675464	K9K14K23	Protein of unknown function (DUF761)
AT5G62290	0.670904	K9K14K23	nucleotide-sensitive chloride conductance regulator (ICln) family protein
AT4G00730	0.670011	K9K14K23	Homeobox-leucine zipper family protein / lipid-binding START domain-containing protein
AT5G10950	0.668226	K9K14K23	Tudor/PWWP/MBT superfamily protein
AT3G14610	0.667594	K9K14K23	cytochrome P450, family 72, subfamily A, polypeptide 7
AT4G27450	0.65973	K9K14K23	Aluminium induced protein with YGL and LRDR motifs
AT3G60510	0.658948	K9K14K23	ATP-dependent caseinolytic (Clp) protease/crotonase family protein
AT1G28660	0.65611	K9K14K23	GDSL-like Lipase/Acylhydrolase superfamily protein
AT3G51890	0.656035	K9K14K23	Clathrin light chain protein
AT1G58180	0.654624	K9K14K23	beta carbonic anhydrase 6
AT1G61340	0.652602	K9K14K23	F-box family protein
AT2G47015	0.651556	K9K14K23	MIR408; miRNA
AT2G27860	0.650978	K9K14K23	UDP-D-apiose/UDP-D-xylose synthase 1
AT1G27670	0.649864	K9K14K23	unknown protein; BEST Arabidopsis thaliana protein match is: unknown protein (TAIR:AT1G75360.1); Has 35 Blast hits to 35 proteins in 6 species: Archae - 0; Bacteria - 0; Metazoa - 0; Fungi - 0; Plants - 35; Viruses - 0; Other Eukaryotes - 0 (source: NCBI BLink).
AT4G01250	0.649859	K9K14K23	WRKY family transcription factor
AT1G76410	0.649386	K9K14K23	RING/U-box superfamily protein
AT4G27280	0.648701	K9K14K23	Calcium-binding EF-hand family protein
AT4G31877	0.647389	K9K14K23	MIR156C; miRNA
AT1G80920	0.646752	K9K14K23	Chaperone DnaJ-domain superfamily protein
AT5G28050	0.646716	K9K14K23	Cytidine/deoxycytidylate deaminase family protein
AT3G28340	0.646347	K9K14K23	galacturonosyltransferase-like 10
AT1G54410	0.646078	K9K14K23	dehydrin family protein
AT2G41010	0.643449	K9K14K23	calmodulin (CAM)-binding protein of 25 kDa
AT1G80530	0.641463	K9K14K23	Major facilitator superfamily protein
AT1G66080	0.640819	K9K14K23	unknown protein; CONTAINS InterPro DOMAIN/s: Protein of unknown function DUF775 (InterPro:IPR008493); Has 285 Blast hits to 283 proteins in 133 species: Archae - 0; Bacteria - 0; Metazoa - 120; Fungi - 88; Plants - 50; Viruses - 0; Other Eukaryotes - 27 (source: NCBI BLink).
AT4G34740	0.637787	K9K14K23	GLN phosphoribosyl pyrophosphate amidotransferase 2
AT3G12920	0.636237	K9K14K23	SBP (S-ribonuclease binding protein) family protein
AT1G12230	0.635427	K9K14K23	Aldolase superfamily protein
AT2G23180	0.63463	K9K14K23	cytochrome P450, family 96, subfamily A, polypeptide 1
AT5G49540	0.633944	K9K14K23	Rab5-interacting family protein
AT3G29035	0.633691	K9K14K23	NAC domain containing protein 3
AT5G44390	0.628534	K9K14K23	FAD-binding Berberine family protein
AT5G49665	0.627849	K9K14K23	Zinc finger (C3HC4-type RING finger) family protein
AT1G02900	0.627768	K9K14K23	rapid alkalinization factor 1
AT2G23790	0.624879	K9K14K23	Protein of unknown function (DUF607)
AT4G02040	0.623988	K9K14K23	unknown protein; FUNCTIONS IN: molecular_function unknown; INVOLVED IN: biological_process unknown; LOCATED IN: chloroplast; Has 30 Blast hits to 30 proteins in 6 species: Archae - 0; Bacteria - 0; Metazoa - 0; Fungi - 0; Plants - 30; Viruses - 0; Other Eukaryotes - 0 (source: NCBI BLink).
AT4G28490	0.623888	K9K14K23	Leucine-rich receptor-like protein kinase family protein
AT4G16150	0.62143	K9K14K23	calmodulin binding;transcription regulators
AT4G33150	0.620613	K9K14K23	lysine-ketoglutarate reductase/saccharopine dehydrogenase bifunctional enzyme
AT1G06570	0.620296	K9K14K23	phytoene desaturation 1
AT1G61260	0.620071	K9K14K23	Protein of unknown function (DUF761)
AT1G06290	0.618092	K9K14K23	acyl-CoA oxidase 3
AT2G30150	0.617594	K9K14K23	UDP-Glycosyltransferase superfamily protein
AT3G48990	0.616896	K9K14K23	AMP-dependent synthetase and ligase family protein
AT1G18290	0.61407	K9K14K23	unknown protein; FUNCTIONS IN: molecular_function unknown; INVOLVED IN: N-terminal protein myristoylation; LOCATED IN: chloroplast; EXPRESSED IN: root; Has 94 Blast hits to 94 proteins in 12 species: Archae - 0; Bacteria - 0; Metazoa - 0; Fungi - 0; Plants - 94; Viruses - 0; Other Eukaryotes - 0 (source: NCBI BLink).
AT5G21170	0.613818	K9K14K23	5'-AMP-activated protein kinase beta-2 subunit protein
AT4G27340	0.612741	K9K14K23	Met-10+ like family protein
AT2G35170	0.610782	K9K14K23	Histone H3 K4-specific methyltransferase SET7/9 family protein
AT5G63650	0.60779	K9K14K23	SNF1-related protein kinase 2.5
AT4G34030	0.607035	K9K14K23	3-methylcrotonyl-CoA carboxylase
AT2G37890	0.606358	K9K14K23	Mitochondrial substrate carrier family protein
AT2G36895	0.60485	K9K14K23	unknown protein; FUNCTIONS IN: molecular_function unknown; INVOLVED IN: biological_process unknown; LOCATED IN: chloroplast; Has 32 Blast hits to 32 proteins in 14 species: Archae - 0; Bacteria - 0; Metazoa - 0; Fungi - 0; Plants - 32; Viruses - 0; Other Eukaryotes - 0 (source: NCBI BLink).
AT1G20900	0.602934	K9K14K23	Predicted AT-hook DNA-binding family protein
AT2G46870	0.602903	K9K14K23	AP2/B3-like transcriptional factor family protein
AT4G36040	0.600834	K9K14K23	Chaperone DnaJ-domain superfamily protein
AT5G08650	0.598188	K9K14K23	Small GTP-binding protein
AT1G31350	0.595897	K9K14K23	KAR-UP F-box 1
AT3G05030	0.593849	K9K14K23	sodium hydrogen exchanger 2
AT1G76070	0.593632	K9K14K23	unknown protein; FUNCTIONS IN: molecular_function unknown; INVOLVED IN: biological_process unknown; LOCATED IN: plasma membrane; EXPRESSED IN: 8 plant structures; EXPRESSED DURING: LP.04 four leaves visible, 4 anthesis, petal differentiation and expansion stage; BEST Arabidopsis thaliana protein match is: unknown protein (TAIR:AT1G20310.1); Has 66 Blast hits to 66 proteins in 15 species: Archae -…
AT2G39350	0.592591	K9K14K23	ABC-2 type transporter family protein
AT3G15630	0.592413	K9K14K23	unknown protein; FUNCTIONS IN: molecular_function unknown; INVOLVED IN: biological_process unknown; LOCATED IN: chloroplast; EXPRESSED IN: 24 plant structures; EXPRESSED DURING: 15 growth stages; BEST Arabidopsis thaliana protein match is: unknown protein (TAIR:AT1G52720.1); Has 61 Blast hits to 61 proteins in 13 species: Archae - 0; Bacteria - 0; Metazoa - 0; Fungi - 0; Plants - 61; Viruses - 0;…
AT5G14230	0.590978	K9K14K23	CONTAINS InterPro DOMAIN/s: Ankyrin repeat-containing domain (InterPro:IPR020683), Ankyrin repeat (InterPro:IPR002110); BEST Arabidopsis thaliana protein match is: XB3 ortholog 2 in Arabidopsis thaliana (TAIR:AT5G57740.1); Has 66374 Blast hits to 25358 proteins in 1201 species: Archae - 121; Bacteria - 8133; Metazoa - 29530; Fungi - 5885; Plants - 3349; Viruses - 785; Other Eukaryotes - 18571 (so…
AT1G47710	0.590579	K9K14K23	Serine protease inhibitor (SERPIN) family protein
AT4G00165	0.589856	K9K14K23	Bifunctional inhibitor/lipid-transfer protein/seed storage 2S albumin superfamily protein
AT3G59680	0.589009	K9K14K23	unknown protein; FUNCTIONS IN: molecular_function unknown; INVOLVED IN: biological_process unknown; LOCATED IN: endomembrane system; EXPRESSED IN: 17 plant structures; EXPRESSED DURING: 13 growth stages; Has 34 Blast hits to 34 proteins in 10 species: Archae - 0; Bacteria - 0; Metazoa - 0; Fungi - 0; Plants - 34; Viruses - 0; Other Eukaryotes - 0 (source: NCBI BLink).
AT1G04220	0.588149	K9K14K23	3-ketoacyl-CoA synthase 2
AT1G50055	0.587683	K9K14K23	TAS1B; other RNA
AT5G53500	0.585151	K9K14K23	Transducin/WD40 repeat-like superfamily protein
AT5G44250	0.585017	K9K14K23	Protein of unknown function DUF829, transmembrane 53
AT1G70210	-0.585736	K9K14K23	CYCLIN D1;1
AT5G48930	-0.587585	K9K14K23	hydroxycinnamoyl-CoA shikimate/quinate hydroxycinnamoyl transferase
AT4G39950	-0.588933	K9K14K23	cytochrome P450, family 79, subfamily B, polypeptide 2
AT4G35320	-0.589477	K9K14K23	unknown protein; BEST Arabidopsis thaliana protein match is: unknown protein (TAIR:AT2G17300.1); Has 30201 Blast hits to 17322 proteins in 780 species: Archae - 12; Bacteria - 1396; Metazoa - 17338; Fungi - 3422; Plants - 5037; Viruses - 0; Other Eukaryotes - 2996 (source: NCBI BLink).
AT4G23270	-0.590272	K9K14K23	cysteine-rich RLK (RECEPTOR-like protein kinase) 19
AT2G47860	-0.590398	K9K14K23	Phototropic-responsive NPH3 family protein
AT4G30240	-0.591367	K9K14K23	Syntaxin/t-SNARE family protein
AT2G01660	-0.594244	K9K14K23	plasmodesmata-located protein 6
AT5G62070	-0.594452	K9K14K23	IQ-domain 23
AT5G15850	-0.594849	K9K14K23	CONSTANS-like 1
AT4G14740	-0.59714	K9K14K23	Plant protein of unknown function (DUF828) with plant pleckstrin homology-like region
AT3G13310	-0.597587	K9K14K23	Chaperone DnaJ-domain superfamily protein
AT3G60690	-0.598245	K9K14K23	SAUR-like auxin-responsive protein family
AT5G14610	-0.598534	K9K14K23	DEAD box RNA helicase family protein
AT1G33520	-0.599122	K9K14K23	D111/G-patch domain-containing protein
AT1G51760	-0.599303	K9K14K23	peptidase M20/M25/M40 family protein
AT3G63210	-0.600147	K9K14K23	Protein of unknown function (DUF581)
AT5G17050	-0.600274	K9K14K23	UDP-glucosyl transferase 78D2
AT5G23940	-0.601012	K9K14K23	HXXXD-type acyl-transferase family protein
AT5G20520	-0.60201	K9K14K23	alpha/beta-Hydrolases superfamily protein
AT5G59010	-0.602034	K9K14K23	Protein kinase protein with tetratricopeptide repeat domain
AT4G18270	-0.603222	K9K14K23	translocase 11
AT1G54500	-0.604334	K9K14K23	Rubredoxin-like superfamily protein
AT2G24550	-0.60475	K9K14K23	unknown protein; BEST Arabidopsis thaliana protein match is: unknown protein (TAIR:AT4G31510.1); Has 219 Blast hits to 219 proteins in 33 species: Archae - 0; Bacteria - 0; Metazoa - 16; Fungi - 2; Plants - 184; Viruses - 0; Other Eukaryotes - 17 (source: NCBI BLink).
AT3G49900	-0.607735	K9K14K23	Phototropic-responsive NPH3 family protein
AT3G16520	-0.608186	K9K14K23	UDP-glucosyl transferase 88A1
AT2G29450	-0.608551	K9K14K23	glutathione S-transferase tau 5
AT5G67190	-0.608741	K9K14K23	DREB and EAR motif protein 2
AT2G27770	-0.608907	K9K14K23	Plant protein of unknown function (DUF868)
AT1G65690	-0.610414	K9K14K23	Late embryogenesis abundant (LEA) hydroxyproline-rich glycoprotein family
AT5G20490	-0.610838	K9K14K23	Myosin family protein with Dil domain
AT3G10912	-0.61131	K9K14K23	conserved peptide upstream open reading frame 63
AT2G43620	-0.611584	K9K14K23	Chitinase family protein
AT5G11110	-0.612392	K9K14K23	sucrose phosphate synthase 2F
AT4G02050	-0.613576	K9K14K23	sugar transporter protein 7
AT1G64950	-0.614175	K9K14K23	cytochrome P450, family 89, subfamily A, polypeptide 5
AT3G05900	-0.614432	K9K14K23	neurofilament protein-related
AT3G60400	-0.614479	K9K14K23	Mitochondrial transcription termination factor family protein
AT4G36520	-0.615455	K9K14K23	Chaperone DnaJ-domain superfamily protein
AT1G78670	-0.615848	K9K14K23	gamma-glutamyl hydrolase 3
AT1G02340	-0.616789	K9K14K23	basic helix-loop-helix (bHLH) DNA-binding superfamily protein
AT5G66490	-0.617396	K9K14K23	unknown protein; FUNCTIONS IN: molecular_function unknown; INVOLVED IN: biological_process unknown; LOCATED IN: plasma membrane; EXPRESSED IN: 17 plant structures; EXPRESSED DURING: 9 growth stages; BEST Arabidopsis thaliana protein match is: unknown protein (TAIR:AT3G50900.1); Has 1807 Blast hits to 1807 proteins in 277 species: Archae - 0; Bacteria - 0; Metazoa - 736; Fungi - 347; Plants - 385;…
AT1G22650	-0.617458	K9K14K23	Plant neutral invertase family protein
AT5G44860	-0.617601	K9K14K23	unknown protein; BEST Arabidopsis thaliana protein match is: unknown protein (TAIR:AT4G19950.1); Has 233 Blast hits to 227 proteins in 25 species: Archae - 0; Bacteria - 13; Metazoa - 1; Fungi - 0; Plants - 216; Viruses - 0; Other Eukaryotes - 3 (source: NCBI BLink).
AT5G67030	-0.619275	K9K14K23	zeaxanthin epoxidase (ZEP) (ABA1)
AT4G18570	-0.62072	K9K14K23	Tetratricopeptide repeat (TPR)-like superfamily protein
AT3G56050	-0.621085	K9K14K23	Protein kinase family protein
AT1G56010	-0.621611	K9K14K23	NAC domain containing protein 1
AT1G71040	-0.621694	K9K14K23	Cupredoxin superfamily protein
AT5G57480	-0.623703	K9K14K23	P-loop containing nucleoside triphosphate hydrolases superfamily protein
AT5G48320	-0.623956	K9K14K23	Cysteine/Histidine-rich C1 domain family protein
AT3G20960	-0.624817	K9K14K23	cytochrome P450, family 705, subfamily A, polypeptide 33
AT3G62020	-0.624884	K9K14K23	germin-like protein 10
AT4G15760	-0.626004	K9K14K23	monooxygenase 1
AT3G57785	-0.626237	K9K14K23	unknown protein; BEST Arabidopsis thaliana protein match is: unknown protein (TAIR:AT2G42310.1); Has 121 Blast hits to 121 proteins in 51 species: Archae - 0; Bacteria - 0; Metazoa - 4; Fungi - 48; Plants - 67; Viruses - 0; Other Eukaryotes - 2 (source: NCBI BLink).
AT1G44350	-0.627611	K9K14K23	IAA-leucine resistant (ILR)-like gene 6
AT1G71340	-0.628467	K9K14K23	PLC-like phosphodiesterases superfamily protein
AT2G38610	-0.628474	K9K14K23	RNA-binding KH domain-containing protein
AT2G47890	-0.630855	K9K14K23	B-box type zinc finger protein with CCT domain
AT2G21820	-0.631819	K9K14K23	unknown protein; Has 45 Blast hits to 45 proteins in 13 species: Archae - 0; Bacteria - 0; Metazoa - 0; Fungi - 0; Plants - 45; Viruses - 0; Other Eukaryotes - 0 (source: NCBI BLink).
AT4G17550	-0.632078	K9K14K23	Major facilitator superfamily protein
AT2G17840	-0.632441	K9K14K23	Senescence/dehydration-associated protein-related
AT2G33060	-0.632618	K9K14K23	receptor like protein 27
AT1G78210	-0.633585	K9K14K23	alpha/beta-Hydrolases superfamily protein
AT3G15210	-0.635381	K9K14K23	ethylene responsive element binding factor 4
AT2G28890	-0.635574	K9K14K23	poltergeist like 4
AT5G02620	-0.635922	K9K14K23	ankyrin-like1
AT5G66580	-0.637631	K9K14K23	unknown protein; FUNCTIONS IN: molecular_function unknown; INVOLVED IN: N-terminal protein myristoylation; LOCATED IN: cellular_component unknown; BEST Arabidopsis thaliana protein match is: unknown protein (TAIR:AT3G50800.1); Has 1807 Blast hits to 1807 proteins in 277 species: Archae - 0; Bacteria - 0; Metazoa - 736; Fungi - 347; Plants - 385; Viruses - 0; Other Eukaryotes - 339 (source: NCBI B…
AT2G40100	-0.640003	K9K14K23	light harvesting complex photosystem II
AT3G62410	-0.640563	K9K14K23	CP12 domain-containing protein 2
AT3G01142	-0.643855	K9K14K23	other RNA
AT1G32640	-0.646345	K9K14K23	Basic helix-loop-helix (bHLH) DNA-binding family protein
AT2G28550	-0.646521	K9K14K23	related to AP2.7
AT5G35735	-0.647344	K9K14K23	Auxin-responsive family protein
AT5G61410	-0.647555	K9K14K23	D-ribulose-5-phosphate-3-epimerase
AT1G78000	-0.647771	K9K14K23	sulfate transporter 1;2
AT2G25450	-0.649082	K9K14K23	2-oxoglutarate (2OG) and Fe(II)-dependent oxygenase superfamily protein
AT5G11550	-0.649662	K9K14K23	ARM repeat superfamily protein
AT3G16860	-0.650287	K9K14K23	COBRA-like protein 8 precursor
AT4G13510	-0.650875	K9K14K23	ammonium transporter 1;1
AT3G58620	-0.653628	K9K14K23	tetratricopetide-repeat thioredoxin-like 4
AT2G04100	-0.654821	K9K14K23	MATE efflux family protein
AT4G10360	-0.656008	K9K14K23	TRAM, LAG1 and CLN8 (TLC) lipid-sensing domain containing protein
AT5G07110	-0.658083	K9K14K23	prenylated RAB acceptor 1.B6
AT5G46730	-0.658387	K9K14K23	glycine-rich protein
AT4G24790	-0.660081	K9K14K23	AAA-type ATPase family protein
AT1G74020	-0.662466	K9K14K23	strictosidine synthase 2
AT3G49220	-0.662696	K9K14K23	Plant invertase/pectin methylesterase inhibitor superfamily
AT2G44210	-0.662784	K9K14K23	Protein of Unknown Function (DUF239)
AT2G37970	-0.665857	K9K14K23	SOUL heme-binding family protein
AT5G07240	-0.66672	K9K14K23	IQ-domain 24
AT1G22360	-0.66898	K9K14K23	UDP-glucosyl transferase 85A2
AT2G06850	-0.670198	K9K14K23	xyloglucan endotransglucosylase/hydrolase 4
AT1G75140	-0.670485	K9K14K23	unknown protein; LOCATED IN: endoplasmic reticulum; EXPRESSED IN: 24 plant structures; EXPRESSED DURING: 13 growth stages; BEST Arabidopsis thaliana protein match is: unknown protein (TAIR:AT1G19370.1); Has 51 Blast hits to 49 proteins in 18 species: Archae - 0; Bacteria - 0; Metazoa - 0; Fungi - 0; Plants - 46; Viruses - 0; Other Eukaryotes - 5 (source: NCBI BLink).
AT1G12330	-0.670858	K9K14K23	unknown protein; INVOLVED IN: biological_process unknown; LOCATED IN: chloroplast; EXPRESSED IN: 21 plant structures; EXPRESSED DURING: 12 growth stages; BEST Arabidopsis thaliana protein match is: unknown protein (TAIR:AT5G12900.1); Has 249 Blast hits to 249 proteins in 27 species: Archae - 0; Bacteria - 0; Metazoa - 7; Fungi - 14; Plants - 217; Viruses - 0; Other Eukaryotes - 11 (source: NCBI B…
AT5G51790	-0.672004	K9K14K23	basic helix-loop-helix (bHLH) DNA-binding superfamily protein
AT5G62865	-0.673679	K9K14K23	unknown protein; BEST Arabidopsis thaliana protein match is: unknown protein (TAIR:AT3G48020.1).
AT5G66790	-0.676133	K9K14K23	Protein kinase superfamily protein
AT1G72160	-0.677317	K9K14K23	Sec14p-like phosphatidylinositol transfer family protein
AT3G44330	-0.677973	K9K14K23	INVOLVED IN: protein processing; LOCATED IN: mitochondrion, endoplasmic reticulum, plasma membrane, vacuole; EXPRESSED IN: 25 plant structures; EXPRESSED DURING: 13 growth stages; CONTAINS InterPro DOMAIN/s: Nicalin (InterPro:IPR016574), EF-Hand 1, calcium-binding site (InterPro:IPR018247), Nicastrin (InterPro:IPR008710); Has 245 Blast hits to 243 proteins in 99 species: Archae - 6; Bacteria - 10…
AT3G06080	-0.678048	K9K14K23	Plant protein of unknown function (DUF828)
AT5G20700	-0.678704	K9K14K23	Protein of unknown function (DUF581)
AT4G12730	-0.679053	K9K14K23	FASCICLIN-like arabinogalactan 2
AT1G51170	-0.679314	K9K14K23	Protein kinase superfamily protein
AT3G18490	-0.68136	K9K14K23	Eukaryotic aspartyl protease family protein
AT1G78070	-0.68163	K9K14K23	Transducin/WD40 repeat-like superfamily protein
AT5G62720	-0.683362	K9K14K23	Integral membrane HPP family protein
AT5G54380	-0.683641	K9K14K23	protein kinase family protein
AT1G13360	-0.684379	K9K14K23	unknown protein; FUNCTIONS IN: molecular_function unknown; INVOLVED IN: biological_process unknown; LOCATED IN: cellular_component unknown; BEST Arabidopsis thaliana protein match is: unknown protein (TAIR:AT3G25870.1).
AT4G31550	-0.687441	K9K14K23	WRKY DNA-binding protein 11
AT4G22750	-0.688656	K9K14K23	DHHC-type zinc finger family protein
AT1G75450	-0.69091	K9K14K23	cytokinin oxidase 5
AT3G27960	-0.692449	K9K14K23	Tetratricopeptide repeat (TPR)-like superfamily protein
AT2G33550	-0.693496	K9K14K23	Homeodomain-like superfamily protein
AT2G44910	-0.693872	K9K14K23	homeobox-leucine zipper protein 4
AT1G51080	-0.698055	K9K14K23	unknown protein; FUNCTIONS IN: molecular_function unknown; INVOLVED IN: biological_process unknown; LOCATED IN: chloroplast; EXPRESSED IN: 15 plant structures; EXPRESSED DURING: 11 growth stages; Has 101 Blast hits to 98 proteins in 44 species: Archae - 0; Bacteria - 0; Metazoa - 38; Fungi - 10; Plants - 27; Viruses - 0; Other Eukaryotes - 26 (source: NCBI BLink).
AT3G47210	-0.70039	K9K14K23	Plant protein of unknown function (DUF247)
AT3G19400	-0.701557	K9K14K23	Cysteine proteinases superfamily protein
AT4G12520	-0.701824	K9K14K23	Bifunctional inhibitor/lipid-transfer protein/seed storage 2S albumin superfamily protein
AT1G62370	-0.703563	K9K14K23	RING/U-box superfamily protein
AT3G11600	-0.704193	K9K14K23	unknown protein; FUNCTIONS IN: molecular_function unknown; INVOLVED IN: response to karrikin; EXPRESSED IN: 21 plant structures; EXPRESSED DURING: 12 growth stages; BEST Arabidopsis thaliana protein match is: unknown protein (TAIR:AT5G06270.1); Has 171 Blast hits to 171 proteins in 15 species: Archae - 0; Bacteria - 0; Metazoa - 0; Fungi - 0; Plants - 171; Viruses - 0; Other Eukaryotes - 0 (sourc…
AT1G61170	-0.705056	K9K14K23	unknown protein; FUNCTIONS IN: molecular_function unknown; INVOLVED IN: N-terminal protein myristoylation; LOCATED IN: cellular_component unknown; EXPRESSED IN: 19 plant structures; EXPRESSED DURING: 12 growth stages; BEST Arabidopsis thaliana protein match is: unknown protein (TAIR:AT1G11125.1); Has 54 Blast hits to 54 proteins in 15 species: Archae - 0; Bacteria - 0; Metazoa - 17; Fungi - 0; Pl…
AT3G60390	-0.70584	K9K14K23	homeobox-leucine zipper protein 3
AT3G04640	-0.706663	K9K14K23	glycine-rich protein
AT4G14465	-0.707808	K9K14K23	AT-hook motif nuclear-localized protein 20
AT5G47050	-0.708135	K9K14K23	SBP (S-ribonuclease binding protein) family protein
AT1G44160	-0.708257	K9K14K23	HSP40/DnaJ peptide-binding protein
AT3G02880	-0.709604	K9K14K23	Leucine-rich repeat protein kinase family protein
AT1G76980	-0.709626	K9K14K23	FUNCTIONS IN: molecular_function unknown; INVOLVED IN: biological_process unknown; LOCATED IN: cellular_component unknown; BEST Arabidopsis thaliana protein match is: embryo defective 2170 (TAIR:AT1G21390.1); Has 61 Blast hits to 61 proteins in 18 species: Archae - 0; Bacteria - 8; Metazoa - 8; Fungi - 2; Plants - 40; Viruses - 3; Other Eukaryotes - 0 (source: NCBI BLink).
AT3G51670	-0.709957	K9K14K23	SEC14 cytosolic factor family protein / phosphoglyceride transfer family protein
AT5G17490	-0.710353	K9K14K23	RGA-like protein 3
AT4G28440	-0.711352	K9K14K23	Nucleic acid-binding, OB-fold-like protein
AT1G22350	-0.712463	K9K14K23	pseudogene, putative UDP-glucose glucosyltransferase, similar to UDP-glucose glucosyltransferase GI:3928543 from (Arabidopsis thaliana); blastp match of 56% identity and 2.1e-151 P-value to GP|19911203|dbj|BAB86928.1||AB070753 glucosyltransferase-10 {Vigna angularis}
AT1G62790	-0.714362	K9K14K23	Bifunctional inhibitor/lipid-transfer protein/seed storage 2S albumin superfamily protein
AT3G16850	-0.717391	K9K14K23	Pectin lyase-like superfamily protein
AT2G01150	-0.718967	K9K14K23	RING-H2 finger protein 2B
AT1G44760	-0.721719	K9K14K23	Adenine nucleotide alpha hydrolases-like superfamily protein
AT2G17120	-0.721998	K9K14K23	lysm domain GPI-anchored protein 2 precursor
AT5G20270	-0.722294	K9K14K23	heptahelical transmembrane protein1
AT3G09490	-0.72289	K9K14K23	Tetratricopeptide repeat (TPR)-like superfamily protein
AT5G06390	-0.72294	K9K14K23	FASCICLIN-like arabinogalactan protein 17 precursor
AT5G55960	-0.723418	K9K14K23	unknown protein; CONTAINS InterPro DOMAIN/s: Uncharacterised protein family UPF0118 (InterPro:IPR002549); Has 30201 Blast hits to 17322 proteins in 780 species: Archae - 12; Bacteria - 1396; Metazoa - 17338; Fungi - 3422; Plants - 5037; Viruses - 0; Other Eukaryotes - 2996 (source: NCBI BLink).
AT1G55210	-0.724104	K9K14K23	Disease resistance-responsive (dirigent-like protein) family protein
AT4G33440	-0.724115	K9K14K23	Pectin lyase-like superfamily protein
AT1G67030	-0.725687	K9K14K23	zinc finger protein 6
AT1G08920	-0.726045	K9K14K23	ERD (early response to dehydration) six-like 1
AT5G44569	-0.726054	K9K14K23	other_rna
AT5G53990	-0.726599	K9K14K23	UDP-Glycosyltransferase superfamily protein
AT4G40060	-0.727792	K9K14K23	homeobox protein 16
AT4G09030	-0.72952	K9K14K23	arabinogalactan protein 10
AT2G32800	-0.730069	K9K14K23	protein kinase family protein
AT4G18610	-0.730751	K9K14K23	Protein of unknown function (DUF640)
AT4G26690	-0.730833	K9K14K23	PLC-like phosphodiesterase family protein
AT5G43020	-0.731675	K9K14K23	Leucine-rich repeat protein kinase family protein
AT4G10770	-0.731901	K9K14K23	oligopeptide transporter 7
AT1G71870	-0.732421	K9K14K23	MATE efflux family protein
AT5G54300	-0.733313	K9K14K23	Protein of unknown function (DUF761)
AT4G20110	-0.733676	K9K14K23	VACUOLAR SORTING RECEPTOR 7
AT2G45830	-0.735235	K9K14K23	downstream target of AGL15 2
AT1G49500	-0.736128	K9K14K23	unknown protein; FUNCTIONS IN: molecular_function unknown; INVOLVED IN: biological_process unknown; LOCATED IN: endomembrane system; EXPRESSED IN: 19 plant structures; EXPRESSED DURING: 10 growth stages; BEST Arabidopsis thaliana protein match is: unknown protein (TAIR:AT3G19030.1); Has 24 Blast hits to 24 proteins in 2 species: Archae - 0; Bacteria - 0; Metazoa - 0; Fungi - 0; Plants - 24; Virus…
AT2G36380	-0.739106	K9K14K23	pleiotropic drug resistance 6
AT4G35985	-0.740442	K9K14K23	Senescence/dehydration-associated protein-related
AT2G19130	-0.742274	K9K14K23	S-locus lectin protein kinase family protein
AT3G54140	-0.742324	K9K14K23	peptide transporter 1
AT4G38320	-0.743466	K9K14K23	heptahelical protein 5
AT3G61490	-0.743477	K9K14K23	Pectin lyase-like superfamily protein
AT1G66760	-0.744506	K9K14K23	MATE efflux family protein
AT1G54030	-0.745827	K9K14K23	GDSL-like Lipase/Acylhydrolase superfamily protein
AT4G38960	-0.747248	K9K14K23	B-box type zinc finger family protein
AT5G49480	-0.747388	K9K14K23	Ca2+-binding protein 1
AT2G26975	-0.748672	K9K14K23	Ctr copper transporter family
AT3G05990	-0.748899	K9K14K23	Leucine-rich repeat (LRR) family protein
AT2G37710	-0.750265	K9K14K23	receptor lectin kinase
AT4G18760	-0.751159	K9K14K23	receptor like protein 51
AT1G27660	-0.754172	K9K14K23	basic helix-loop-helix (bHLH) DNA-binding superfamily protein
AT2G46160	-0.755968	K9K14K23	RING/U-box superfamily protein
AT2G19880	-0.75744	K9K14K23	Nucleotide-diphospho-sugar transferases superfamily protein
AT2G36410	-0.758397	K9K14K23	Family of unknown function (DUF662)
AT3G26590	-0.759116	K9K14K23	MATE efflux family protein
AT1G13740	-0.760151	K9K14K23	ABI five binding protein 2
AT5G11260	-0.760917	K9K14K23	Basic-leucine zipper (bZIP) transcription factor family protein
AT5G62770	-0.762337	K9K14K23	Protein of unknown function (DUF1645)
AT5G01220	-0.762854	K9K14K23	sulfoquinovosyldiacylglycerol 2
AT3G50700	-0.76309	K9K14K23	indeterminate(ID)-domain 2
AT1G70300	-0.765065	K9K14K23	K+ uptake permease 6
AT5G39030	-0.768605	K9K14K23	Protein kinase superfamily protein
AT1G13900	-0.768861	K9K14K23	Purple acid phosphatases superfamily protein
AT5G47560	-0.772861	K9K14K23	tonoplast dicarboxylate transporter
AT3G15510	-0.773984	K9K14K23	NAC domain containing protein 2
AT5G20540	-0.776024	K9K14K23	BREVIS RADIX-like 4
AT4G29720	-0.778366	K9K14K23	polyamine oxidase 5
AT3G17100	-0.781979	K9K14K23	sequence-specific DNA binding transcription factors
AT2G02450	-0.782021	K9K14K23	NAC domain containing protein 35
AT5G16340	-0.785585	K9K14K23	AMP-dependent synthetase and ligase family protein
AT2G28110	-0.787077	K9K14K23	Exostosin family protein
AT3G50780	-0.78785	K9K14K23	BEST Arabidopsis thaliana protein match is: BTB/POZ domain-containing protein (TAIR:AT1G63850.1); Has 298 Blast hits to 298 proteins in 22 species: Archae - 0; Bacteria - 0; Metazoa - 10; Fungi - 0; Plants - 287; Viruses - 0; Other Eukaryotes - 1 (source: NCBI BLink).
AT3G02140	-0.787879	K9K14K23	AFP2 (ABI five-binding protein 2) family protein
AT4G14500	-0.790163	K9K14K23	Polyketide cyclase/dehydrase and lipid transport superfamily protein
AT2G24420	-0.790468	K9K14K23	DNA repair ATPase-related
AT1G62570	-0.793792	K9K14K23	flavin-monooxygenase glucosinolate S-oxygenase 4
AT1G70520	-0.794085	K9K14K23	cysteine-rich RLK (RECEPTOR-like protein kinase) 2
AT3G58710	-0.794638	K9K14K23	WRKY DNA-binding protein 69
AT3G09070	-0.795404	K9K14K23	Protein of unknown function (DUF740)
AT5G42250	-0.795481	K9K14K23	Zinc-binding alcohol dehydrogenase family protein
AT5G18200	-0.797105	K9K14K23	UTP:galactose-1-phosphate uridylyltransferases;ribose-5-phosphate adenylyltransferases
AT5G62220	-0.798315	K9K14K23	glycosyltransferase 18
AT3G15200	-0.800032	K9K14K23	Tetratricopeptide repeat (TPR)-like superfamily protein
AT1G74450	-0.801998	K9K14K23	Protein of unknown function (DUF793)
AT1G79410	-0.804183	K9K14K23	organic cation/carnitine transporter5
AT2G24240	-0.804242	K9K14K23	BTB/POZ domain with WD40/YVTN repeat-like protein
AT5G65990	-0.805212	K9K14K23	Transmembrane amino acid transporter family protein
AT4G12390	-0.805641	K9K14K23	pectin methylesterase inhibitor 1
AT1G30360	-0.806004	K9K14K23	Early-responsive to dehydration stress protein (ERD4)
AT4G38690	-0.808331	K9K14K23	PLC-like phosphodiesterases superfamily protein
AT1G49032	-0.812476	K9K14K23	unknown protein; FUNCTIONS IN: molecular_function unknown; INVOLVED IN: biological_process unknown; LOCATED IN: endomembrane system; Has 30201 Blast hits to 17322 proteins in 780 species: Archae - 12; Bacteria - 1396; Metazoa - 17338; Fungi - 3422; Plants - 5037; Viruses - 0; Other Eukaryotes - 2996 (source: NCBI BLink).
AT1G35516	-0.816756	K9K14K23	myb-like transcription factor family protein
AT1G76490	-0.820034	K9K14K23	hydroxy methylglutaryl CoA reductase 1
AT2G22430	-0.821038	K9K14K23	homeobox protein 6
AT5G23220	-0.821428	K9K14K23	nicotinamidase 3
AT4G14380	-0.822904	K9K14K23	unknown protein; Has 22 Blast hits to 22 proteins in 8 species: Archae - 0; Bacteria - 0; Metazoa - 1; Fungi - 1; Plants - 18; Viruses - 0; Other Eukaryotes - 2 (source: NCBI BLink).
AT5G65660	-0.823024	K9K14K23	hydroxyproline-rich glycoprotein family protein
AT4G27840	-0.823531	K9K14K23	SNARE-like superfamily protein
AT5G27350	-0.828206	K9K14K23	Major facilitator superfamily protein
AT5G52120	-0.828876	K9K14K23	phloem protein 2-A14
AT2G15480	-0.832512	K9K14K23	UDP-glucosyl transferase 73B5
AT1G65295	-0.833169	K9K14K23	unknown protein; LOCATED IN: endomembrane system; EXPRESSED IN: 22 plant structures; EXPRESSED DURING: 13 growth stages; BEST Arabidopsis thaliana protein match is: unknown protein (TAIR:AT5G01015.1); Has 90 Blast hits to 90 proteins in 15 species: Archae - 0; Bacteria - 0; Metazoa - 0; Fungi - 0; Plants - 90; Viruses - 0; Other Eukaryotes - 0 (source: NCBI BLink).
AT1G62990	-0.834374	K9K14K23	KNOTTED-like homeobox of Arabidopsis thaliana 7
AT4G21910	-0.834943	K9K14K23	MATE efflux family protein
AT1G49490	-0.835335	K9K14K23	Leucine-rich repeat (LRR) family protein
AT4G12690	-0.835969	K9K14K23	Plant protein of unknown function (DUF868)
AT3G16400	-0.837205	K9K14K23	nitrile specifier protein 1
AT2G39220	-0.837912	K9K14K23	PATATIN-like protein 6
AT3G11410	-0.838176	K9K14K23	protein phosphatase 2CA
AT1G19490	-0.83931	K9K14K23	Basic-leucine zipper (bZIP) transcription factor family protein
AT5G11060	-0.842557	K9K14K23	KNOTTED1-like homeobox gene 4
AT3G52360	-0.842991	K9K14K23	unknown protein; FUNCTIONS IN: molecular_function unknown; INVOLVED IN: response to karrikin; LOCATED IN: endomembrane system; EXPRESSED IN: 23 plant structures; EXPRESSED DURING: 14 growth stages; BEST Arabidopsis thaliana protein match is: unknown protein (TAIR:AT2G35850.1); Has 34 Blast hits to 34 proteins in 10 species: Archae - 0; Bacteria - 0; Metazoa - 0; Fungi - 0; Plants - 34; Viruses - …
AT2G34490	-0.843818	K9K14K23	cytochrome P450, family 710, subfamily A, polypeptide 2
AT2G24150	-0.845567	K9K14K23	heptahelical protein 3
AT1G72510	-0.846233	K9K14K23	Protein of unknown function (DUF1677)
AT4G21940	-0.846715	K9K14K23	calcium-dependent protein kinase 15
AT3G20015	-0.846986	K9K14K23	Eukaryotic aspartyl protease family protein
AT5G40250	-0.856488	K9K14K23	RING/U-box superfamily protein
AT5G16590	-0.858907	K9K14K23	Leucine-rich repeat protein kinase family protein
AT5G48412	-0.862217	K9K14K23	other_rna
AT1G27950	-0.864133	K9K14K23	glycosylphosphatidylinositol-anchored lipid protein transfer 1
AT3G55950	-0.865667	K9K14K23	CRINKLY4 related 3
AT1G43580	-0.865888	K9K14K23	Sphingomyelin synthetase family protein
AT2G35000	-0.868297	K9K14K23	RING/U-box superfamily protein
AT5G47610	-0.870252	K9K14K23	RING/U-box superfamily protein
AT1G18740	-0.870473	K9K14K23	Protein of unknown function (DUF793)
AT5G59350	-0.872017	K9K14K23	unknown protein; FUNCTIONS IN: molecular_function unknown; INVOLVED IN: biological_process unknown; LOCATED IN: endomembrane system; EXPRESSED IN: 23 plant structures; EXPRESSED DURING: 13 growth stages; Has 1807 Blast hits to 1807 proteins in 277 species: Archae - 0; Bacteria - 0; Metazoa - 736; Fungi - 347; Plants - 385; Viruses - 0; Other Eukaryotes - 339 (source: NCBI BLink).
AT2G46680	-0.87348	K9K14K23	homeobox 7
AT3G17510	-0.874377	K9K14K23	CBL-interacting protein kinase 1
AT1G52000	-0.876462	K9K14K23	Mannose-binding lectin superfamily protein
AT3G57540	-0.878074	K9K14K23	Remorin family protein
AT1G48745	-0.882721	K9K14K23	unknown protein; Has 7 Blast hits to 7 proteins in 3 species: Archae - 0; Bacteria - 0; Metazoa - 0; Fungi - 0; Plants - 7; Viruses - 0; Other Eukaryotes - 0 (source: NCBI BLink).
AT3G16420	-0.883512	K9K14K23	PYK10-binding protein 1
AT1G21390	-0.884247	K9K14K23	embryo defective 2170
AT3G09020	-0.885758	K9K14K23	alpha 1,4-glycosyltransferase family protein
AT1G76090	-0.888851	K9K14K23	sterol methyltransferase 3
AT1G17147	-0.889223	K9K14K23	VQ motif-containing protein
AT1G76560	-0.889408	K9K14K23	CP12 domain-containing protein 3
AT2G39010	-0.889812	K9K14K23	plasma membrane intrinsic protein 2E
AT1G67365	-0.890237	K9K14K23	other RNA
AT3G50750	-0.890862	K9K14K23	BES1/BZR1 homolog 1
AT3G55880	-0.89222	K9K14K23	Alpha/beta hydrolase related protein
AT1G70900	-0.900174	K9K14K23	unknown protein; BEST Arabidopsis thaliana protein match is: unknown protein (TAIR:AT1G23110.4); Has 57 Blast hits to 57 proteins in 14 species: Archae - 0; Bacteria - 0; Metazoa - 0; Fungi - 0; Plants - 57; Viruses - 0; Other Eukaryotes - 0 (source: NCBI BLink).
AT5G41410	-0.903751	K9K14K23	POX (plant homeobox) family protein
AT4G01070	-0.904832	K9K14K23	UDP-Glycosyltransferase superfamily protein
AT4G00700	-0.90947	K9K14K23	C2 calcium/lipid-binding plant phosphoribosyltransferase family protein
AT5G54840	-0.913469	K9K14K23	Ras-related small GTP-binding family protein
AT5G05810	-0.917078	K9K14K23	RING/U-box superfamily protein
AT2G46270	-0.921927	K9K14K23	G-box binding factor 3
AT1G13110	-0.924565	K9K14K23	cytochrome P450, family 71 subfamily B, polypeptide 7
AT5G20670	-0.925826	K9K14K23	Protein of unknown function (DUF1677)
AT5G40170	-0.930697	K9K14K23	receptor like protein 54
AT4G31500	-0.931981	K9K14K23	cytochrome P450, family 83, subfamily B, polypeptide 1
AT1G69160	-0.936855	K9K14K23	unknown protein; BEST Arabidopsis thaliana protein match is: unknown protein (TAIR:AT3G13980.1); Has 173 Blast hits to 172 proteins in 54 species: Archae - 0; Bacteria - 0; Metazoa - 25; Fungi - 33; Plants - 84; Viruses - 2; Other Eukaryotes - 29 (source: NCBI BLink).
AT2G34510	-0.943519	K9K14K23	Protein of unknown function, DUF642
AT1G29300	-0.94409	K9K14K23	Plant protein of unknown function (DUF641)
AT5G24090	-0.944761	K9K14K23	chitinase A
AT3G19030	-0.945048	K9K14K23	unknown protein; FUNCTIONS IN: molecular_function unknown; INVOLVED IN: pyridoxine biosynthetic process, homoserine biosynthetic process; LOCATED IN: endomembrane system; EXPRESSED IN: 19 plant structures; EXPRESSED DURING: 9 growth stages; BEST Arabidopsis thaliana protein match is: unknown protein (TAIR:AT1G49500.1); Has 22 Blast hits to 22 proteins in 2 species: Archae - 0; Bacteria - 0; Metaz…
AT1G79520	-0.94623	K9K14K23	Cation efflux family protein
AT5G61600	-0.948905	K9K14K23	ethylene response factor 104
AT1G58030	-0.949737	K9K14K23	cationic amino acid transporter 2
AT3G61550	-0.952134	K9K14K23	RING/U-box superfamily protein
AT4G11330	-0.952376	K9K14K23	MAP kinase 5
AT4G30400	-0.952624	K9K14K23	RING/U-box superfamily protein
AT1G11120	-0.953322	K9K14K23	unknown protein; FUNCTIONS IN: molecular_function unknown; INVOLVED IN: biological_process unknown; LOCATED IN: cellular_component unknown; EXPRESSED IN: 10 plant structures; EXPRESSED DURING: 4 anthesis, F mature embryo stage, petal differentiation and expansion stage, E expanded cotyledon stage, D bilateral stage; BEST Arabidopsis thaliana protein match is: unknown protein (TAIR:AT4G28170.1); H…
AT3G08600	-0.957839	K9K14K23	Protein of unknown function (DUF1191)
AT3G19580	-0.961132	K9K14K23	zinc-finger protein 2
AT3G52060	-0.961564	K9K14K23	Core-2/I-branching beta-1,6-N-acetylglucosaminyltransferase family protein
AT3G19553	-0.961916	K9K14K23	Amino acid permease family protein
AT1G70530	-0.965069	K9K14K23	cysteine-rich RLK (RECEPTOR-like protein kinase) 3
AT5G66630	-0.968933	K9K14K23	DA1-related protein 5
AT1G22550	-0.970872	K9K14K23	Major facilitator superfamily protein
AT2G41330	-0.975403	K9K14K23	Glutaredoxin family protein
AT3G16450	-0.981959	K9K14K23	Mannose-binding lectin superfamily protein
AT2G18735	-0.989927	K9K14K23	other RNA
AT1G47480	-0.990098	K9K14K23	alpha/beta-Hydrolases superfamily protein
AT2G19760	-0.990502	K9K14K23	profilin 1
AT1G74840	-0.990772	K9K14K23	Homeodomain-like superfamily protein
AT2G10940	-0.992463	K9K14K23	Bifunctional inhibitor/lipid-transfer protein/seed storage 2S albumin superfamily protein
AT5G44020	-0.996665	K9K14K23	HAD superfamily, subfamily IIIB acid phosphatase
AT3G48020	-0.999527	K9K14K23	unknown protein; FUNCTIONS IN: molecular_function unknown; INVOLVED IN: biological_process unknown; LOCATED IN: chloroplast; EXPRESSED IN: 11 plant structures; EXPRESSED DURING: LP.04 four leaves visible, 4 anthesis; BEST Arabidopsis thaliana protein match is: unknown protein (TAIR:AT5G62865.1); Has 82 Blast hits to 82 proteins in 12 species: Archae - 0; Bacteria - 0; Metazoa - 0; Fungi - 0; Plan…
AT5G49280	-1.00172	K9K14K23	hydroxyproline-rich glycoprotein family protein
AT4G25960	-1.00205	K9K14K23	P-glycoprotein 2
AT5G61660	-1.01194	K9K14K23	glycine-rich protein
AT5G60850	-1.01343	K9K14K23	OBF binding protein 4
AT2G30550	-1.01394	K9K14K23	alpha/beta-Hydrolases superfamily protein
AT1G10470	-1.0153	K9K14K23	response regulator 4
AT1G03220	-1.02117	K9K14K23	Eukaryotic aspartyl protease family protein
AT1G15100	-1.02125	K9K14K23	RING-H2 finger A2A
AT3G16460	-1.02182	K9K14K23	Mannose-binding lectin superfamily protein
AT2G44010	-1.02231	K9K14K23	unknown protein; BEST Arabidopsis thaliana protein match is: unknown protein (TAIR:AT3G59880.1); Has 18 Blast hits to 18 proteins in 7 species: Archae - 0; Bacteria - 0; Metazoa - 0; Fungi - 0; Plants - 18; Viruses - 0; Other Eukaryotes - 0 (source: NCBI BLink).
AT1G58270	-1.02251	K9K14K23	TRAF-like family protein
AT1G11700	-1.02365	K9K14K23	Protein of unknown function, DUF584
AT5G53590	-1.02568	K9K14K23	SAUR-like auxin-responsive protein family
AT2G26390	-1.03105	K9K14K23	Serine protease inhibitor (SERPIN) family protein
AT5G25220	-1.03178	K9K14K23	KNOTTED1-like homeobox gene 3
AT5G38030	-1.03546	K9K14K23	MATE efflux family protein
AT1G30260	-1.03638	K9K14K23	BEST Arabidopsis thaliana protein match is: Galactosyltransferase family protein (TAIR:AT4G21060.1); Has 30 Blast hits to 30 proteins in 8 species: Archae - 0; Bacteria - 0; Metazoa - 0; Fungi - 0; Plants - 30; Viruses - 0; Other Eukaryotes - 0 (source: NCBI BLink).
AT1G72200	-1.03722	K9K14K23	RING/U-box superfamily protein
AT5G51780	-1.0441	K9K14K23	basic helix-loop-helix (bHLH) DNA-binding superfamily protein
AT4G20780	-1.04894	K9K14K23	calmodulin like 42
AT2G31560	-1.0502	K9K14K23	Protein of unknown function (DUF1685)
AT5G49360	-1.05232	K9K14K23	beta-xylosidase 1
AT5G23280	-1.05718	K9K14K23	TCP family transcription factor
AT4G40065	-1.05742	K9K14K23	other RNA
AT5G43980	-1.05996	K9K14K23	plasmodesmata-located protein 1
AT5G44410	-1.06114	K9K14K23	FAD-binding Berberine family protein
AT1G01180	-1.06207	K9K14K23	S-adenosyl-L-methionine-dependent methyltransferases superfamily protein
AT2G39000	-1.06346	K9K14K23	Acyl-CoA N-acyltransferases (NAT) superfamily protein
AT3G11580	-1.06387	K9K14K23	AP2/B3-like transcriptional factor family protein
AT3G16470	-1.06496	K9K14K23	Mannose-binding lectin superfamily protein
AT5G01700	-1.06738	K9K14K23	Protein phosphatase 2C family protein
AT3G22550	-1.06756	K9K14K23	Protein of unknown function (DUF581)
AT3G09270	-1.07398	K9K14K23	glutathione S-transferase TAU 8
AT5G57670	-1.07594	K9K14K23	Protein kinase superfamily protein
AT2G37130	-1.08937	K9K14K23	Peroxidase superfamily protein
AT4G36500	-1.0905	K9K14K23	unknown protein; FUNCTIONS IN: molecular_function unknown; INVOLVED IN: biological_process unknown; LOCATED IN: mitochondrion; EXPRESSED IN: 22 plant structures; EXPRESSED DURING: 13 growth stages; BEST Arabidopsis thaliana protein match is: unknown protein (TAIR:AT2G18210.1); Has 50 Blast hits to 50 proteins in 7 species: Archae - 0; Bacteria - 0; Metazoa - 0; Fungi - 0; Plants - 50; Viruses - 0…
AT5G48290	-1.09102	K9K14K23	Heavy metal transport/detoxification superfamily protein
AT1G72610	-1.0918	K9K14K23	germin-like protein 1
AT5G21482	-1.09376	K9K14K23	cytokinin oxidase 7
AT1G03870	-1.0961	K9K14K23	FASCICLIN-like arabinoogalactan 9
AT3G60220	-1.11152	K9K14K23	TOXICOS EN LEVADURA 4
AT2G31990	-1.11959	K9K14K23	Exostosin family protein
AT2G16380	-1.12416	K9K14K23	Sec14p-like phosphatidylinositol transfer family protein
AT4G15765	-1.12516	K9K14K23	FAD/NAD(P)-binding oxidoreductase family protein
AT1G71910	-1.12641	K9K14K23	unknown protein; Has 28 Blast hits to 28 proteins in 10 species: Archae - 0; Bacteria - 0; Metazoa - 0; Fungi - 0; Plants - 28; Viruses - 0; Other Eukaryotes - 0 (source: NCBI BLink).
AT5G63450	-1.1277	K9K14K23	cytochrome P450, family 94, subfamily B, polypeptide 1
AT4G37530	-1.12952	K9K14K23	Peroxidase superfamily protein
AT4G22810	-1.12967	K9K14K23	Predicted AT-hook DNA-binding family protein
AT1G16060	-1.13575	K9K14K23	ARIA-interacting double AP2 domain protein
AT2G30840	-1.13961	K9K14K23	2-oxoglutarate (2OG) and Fe(II)-dependent oxygenase superfamily protein
AT3G17050	-1.14988	K9K14K23	transposable element gene
AT1G25440	-1.15546	K9K14K23	B-box type zinc finger protein with CCT domain
AT4G19370	-1.15677	K9K14K23	Protein of unknown function (DUF1218)
AT1G68530	-1.16034	K9K14K23	3-ketoacyl-CoA synthase 6
AT1G57990	-1.16311	K9K14K23	purine permease 18
AT1G14700	-1.16591	K9K14K23	purple acid phosphatase 3
AT1G22370	-1.16658	K9K14K23	UDP-glucosyl transferase 85A5
AT3G14440	-1.16677	K9K14K23	nine-cis-epoxycarotenoid dioxygenase 3
AT4G02410	-1.16828	K9K14K23	Concanavalin A-like lectin protein kinase family protein
AT2G26692	-1.16832	K9K14K23	other RNA
AT1G75500	-1.17436	K9K14K23	Walls Are Thin 1
AT5G38000	-1.18501	K9K14K23	Zinc-binding dehydrogenase family protein
AT1G62660	-1.20136	K9K14K23	Glycosyl hydrolases family 32 protein
AT2G14878	-1.20426	K9K14K23	other_rna
AT3G47620	-1.21224	K9K14K23	TEOSINTE BRANCHED, cycloidea and PCF (TCP) 14
AT4G35100	-1.22766	K9K14K23	plasma membrane intrinsic protein 3
AT5G08330	-1.23958	K9K14K23	TCP family transcription factor
AT4G15630	-1.24888	K9K14K23	Uncharacterised protein family (UPF0497)
AT3G29575	-1.25186	K9K14K23	ABI five binding protein 3
AT3G50820	-1.2561	K9K14K23	photosystem II subunit O-2
AT5G49520	-1.26202	K9K14K23	WRKY DNA-binding protein 48
AT3G24927	-1.27741	K9K14K23	pseudogene of unknown protein
AT1G07720	-1.28314	K9K14K23	3-ketoacyl-CoA synthase 3
AT2G20570	-1.28889	K9K14K23	GBF's pro-rich region-interacting factor 1
AT3G57010	-1.29473	K9K14K23	Calcium-dependent phosphotriesterase superfamily protein
AT3G53420	-1.30427	K9K14K23	plasma membrane intrinsic protein 2A
AT1G01620	-1.30467	K9K14K23	plasma membrane intrinsic protein 1C
AT3G16430	-1.3269	K9K14K23	jacalin-related lectin 31
AT2G29750	-1.3292	K9K14K23	UDP-glucosyl transferase 71C1
AT5G44190	-1.33261	K9K14K23	GOLDEN2-like 2
AT2G16280	-1.34141	K9K14K23	3-ketoacyl-CoA synthase 9
AT4G16750	-1.34179	K9K14K23	Integrase-type DNA-binding superfamily protein
AT5G58500	-1.34996	K9K14K23	Protein of unknown function (DUF640)
AT3G12700	-1.3518	K9K14K23	Eukaryotic aspartyl protease family protein
AT4G15500	-1.35291	K9K14K23	UDP-Glycosyltransferase superfamily protein
AT2G28950	-1.35385	K9K14K23	expansin A6
AT1G28130	-1.35952	K9K14K23	Auxin-responsive GH3 family protein
AT4G37410	-1.36398	K9K14K23	cytochrome P450, family 81, subfamily F, polypeptide 4
AT4G00360	-1.36856	K9K14K23	cytochrome P450, family 86, subfamily A, polypeptide 2
AT3G43720	-1.38123	K9K14K23	Bifunctional inhibitor/lipid-transfer protein/seed storage 2S albumin superfamily protein
AT3G21750	-1.38282	K9K14K23	UDP-glucosyl transferase 71B1
AT1G22530	-1.38602	K9K14K23	PATELLIN 2
AT2G22770	-1.40562	K9K14K23	basic helix-loop-helix (bHLH) DNA-binding superfamily protein
AT2G04570	-1.40791	K9K14K23	GDSL-like Lipase/Acylhydrolase superfamily protein
AT1G70370	-1.40936	K9K14K23	polygalacturonase 2
AT1G55152	-1.41114	K9K14K23	unknown protein; FUNCTIONS IN: molecular_function unknown; INVOLVED IN: biological_process unknown; LOCATED IN: chloroplast; Has 30201 Blast hits to 17322 proteins in 780 species: Archae - 12; Bacteria - 1396; Metazoa - 17338; Fungi - 3422; Plants - 5037; Viruses - 0; Other Eukaryotes - 2996 (source: NCBI BLink).
AT1G70985	-1.41765	K9K14K23	hydroxyproline-rich glycoprotein family protein
AT2G44130	-1.43097	K9K14K23	Galactose oxidase/kelch repeat superfamily protein
AT4G06534	-1.43631	K9K14K23	unknown protein; FUNCTIONS IN: molecular_function unknown; INVOLVED IN: biological_process unknown; LOCATED IN: endomembrane system; Has 22 Blast hits to 22 proteins in 8 species: Archae - 0; Bacteria - 0; Metazoa - 0; Fungi - 0; Plants - 22; Viruses - 0; Other Eukaryotes - 0 (source: NCBI BLink).
AT2G34500	-1.44334	K9K14K23	cytochrome P450, family 710, subfamily A, polypeptide 1
AT1G31710	-1.44786	K9K14K23	Copper amine oxidase family protein
AT1G69260	-1.44875	K9K14K23	ABI five binding protein
AT5G61570	-1.4494	K9K14K23	Protein kinase superfamily protein
AT4G23250	-1.45477	K9K14K23	kinases;protein kinases
AT5G25610	-1.46448	K9K14K23	BURP domain-containing protein
AT1G48480	-1.47166	K9K14K23	receptor-like kinase 1
AT1G49450	-1.47189	K9K14K23	Transducin/WD40 repeat-like superfamily protein
AT4G03420	-1.47966	K9K14K23	Protein of unknown function (DUF789)
AT4G02360	-1.49429	K9K14K23	Protein of unknown function, DUF538
AT5G59220	-1.50492	K9K14K23	highly ABA-induced PP2C gene 1
AT1G34040	-1.5129	K9K14K23	Pyridoxal phosphate (PLP)-dependent transferases superfamily protein
AT5G66590	-1.51726	K9K14K23	CAP (Cysteine-rich secretory proteins, Antigen 5, and Pathogenesis-related 1 protein) superfamily protein
AT2G27080	-1.51759	K9K14K23	Late embryogenesis abundant (LEA) hydroxyproline-rich glycoprotein family
AT2G41660	-1.52908	K9K14K23	Protein of unknown function, DUF617
AT1G64380	-1.53302	K9K14K23	Integrase-type DNA-binding superfamily protein
AT3G13980	-1.54299	K9K14K23	unknown protein; BEST Arabidopsis thaliana protein match is: unknown protein (TAIR:AT1G54200.1); Has 1485 Blast hits to 418 proteins in 98 species: Archae - 0; Bacteria - 6; Metazoa - 246; Fungi - 61; Plants - 107; Viruses - 6; Other Eukaryotes - 1059 (source: NCBI BLink).
AT3G24300	-1.54926	K9K14K23	ammonium transporter 1;3
AT5G64850	-1.5747	K9K14K23	FUNCTIONS IN: molecular_function unknown; INVOLVED IN: biological_process unknown; LOCATED IN: plasma membrane; EXPRESSED IN: 22 plant structures; EXPRESSED DURING: 13 growth stages; CONTAINS InterPro DOMAIN/s: RPM1-interacting protein 4, defence response (InterPro:IPR008700); BEST Arabidopsis thaliana protein match is: unknown protein (TAIR:AT5G09960.1); Has 30201 Blast hits to 17322 proteins in…
AT1G22500	-1.65295	K9K14K23	RING/U-box superfamily protein
AT3G21760	-1.67377	K9K14K23	UDP-Glycosyltransferase superfamily protein
AT4G25780	-1.71704	K9K14K23	CAP (Cysteine-rich secretory proteins, Antigen 5, and Pathogenesis-related 1 protein) superfamily protein
AT3G55090	-1.73808	K9K14K23	ABC-2 type transporter family protein
AT3G51970	-1.77575	K9K14K23	acyl-CoA sterol acyl transferase 1
AT2G35710	-1.78626	K9K14K23	Nucleotide-diphospho-sugar transferases superfamily protein
AT4G01950	-1.84223	K9K14K23	glycerol-3-phosphate acyltransferase 3
AT3G59010	-1.8485	K9K14K23	pectin methylesterase 61
AT2G30930	-1.88494	K9K14K23	unknown protein; FUNCTIONS IN: molecular_function unknown; INVOLVED IN: biological_process unknown; LOCATED IN: chloroplast, plasma membrane, membrane; EXPRESSED IN: 24 plant structures; EXPRESSED DURING: 14 growth stages; BEST Arabidopsis thaliana protein match is: unknown protein (TAIR:AT1G06540.1); Has 194 Blast hits to 176 proteins in 78 species: Archae - 0; Bacteria - 101; Metazoa - 15; Fung…
AT5G19970	-1.88768	K9K14K23	unknown protein; Has 1807 Blast hits to 1807 proteins in 277 species: Archae - 0; Bacteria - 0; Metazoa - 736; Fungi - 347; Plants - 385; Viruses - 0; Other Eukaryotes - 339 (source: NCBI BLink).
AT5G25140	-1.8979	K9K14K23	cytochrome P450, family 71, subfamily B, polypeptide 13
AT1G11175	-1.91184	K9K14K23	other RNA
AT5G67430	-1.93745	K9K14K23	Acyl-CoA N-acyltransferases (NAT) superfamily protein
AT5G17820	-1.94306	K9K14K23	Peroxidase superfamily protein
AT2G19780	-1.94621	K9K14K23	Leucine-rich repeat (LRR) family protein
AT1G35330	-1.94711	K9K14K23	RING/U-box superfamily protein
AT3G01513	-1.96645	K9K14K23	unknown protein; CONTAINS InterPro DOMAIN/s: Protein of unknown function DUF1645 (InterPro:IPR012442); BEST Arabidopsis thaliana protein match is: unknown protein (TAIR:AT5G14730.1); Has 69 Blast hits to 69 proteins in 9 species: Archae - 0; Bacteria - 0; Metazoa - 0; Fungi - 0; Plants - 69; Viruses - 0; Other Eukaryotes - 0 (source: NCBI BLink).
AT3G55840	-2.01128	K9K14K23	Hs1pro-1 protein
AT1G58235	-2.1513	K9K14K23	unknown protein; Has 3 Blast hits to 3 proteins in 1 species: Archae - 0; Bacteria - 0; Metazoa - 0; Fungi - 0; Plants - 3; Viruses - 0; Other Eukaryotes - 0 (source: NCBI BLink).
AT4G37700	-2.21168	K9K14K23	unknown protein; Has 64 Blast hits to 64 proteins in 11 species: Archae - 0; Bacteria - 0; Metazoa - 0; Fungi - 0; Plants - 64; Viruses - 0; Other Eukaryotes - 0 (source: NCBI BLink).
AT5G04950	-2.24015	K9K14K23	nicotianamine synthase 1
AT3G29250	-2.46975	K9K14K23	NAD(P)-binding Rossmann-fold superfamily protein
AT5G48000	-2.49658	K9K14K23	cytochrome P450, family 708, subfamily A, polypeptide 2
AT1G61810	-2.71443	K9K14K23	beta-glucosidase 45
AT5G42580	-2.75326	K9K14K23	cytochrome P450, family 705, subfamily A, polypeptide 12
AT1G08592	-3.25659	K9K14K23	Potential natural antisense gene, locus overlaps with AT1G08590
AT5G42590	-3.80814	K9K14K23	cytochrome P450, family 71, subfamily A, polypeptide 16
AT1G21320	1.79769e+308	K14K23	nucleotide binding;nucleic acid binding
AT2G41225	1.79769e+308	K14K23	unknown protein; FUNCTIONS IN: molecular_function unknown; INVOLVED IN: biological_process unknown; LOCATED IN: endomembrane system; Has 30201 Blast hits to 17322 proteins in 780 species: Archae - 12; Bacteria - 1396; Metazoa - 17338; Fungi - 3422; Plants - 5037; Viruses - 0; Other Eukaryotes - 2996 (source: NCBI BLink).
AT2G29470	5.06516	K14K23	glutathione S-transferase tau 3
AT4G34380	3.62392	K14K23	Transducin/WD40 repeat-like superfamily protein
AT1G11250	3.5854	K14K23	syntaxin of plants 125
AT5G24210	3.2505	K14K23	alpha/beta-Hydrolases superfamily protein
AT2G32460	1.83898	K14K23	myb domain protein 101
AT2G41280	1.53964	K14K23	late embryogenesis abundant protein (M10) / LEA protein M10
AT3G25730	1.23111	K14K23	ethylene response DNA binding factor 3
AT5G36220	1.22531	K14K23	cytochrome p450 81d1
AT1G43160	1.19987	K14K23	related to AP2 6
AT3G62990	1.07251	K14K23	unknown protein; FUNCTIONS IN: molecular_function unknown; INVOLVED IN: biological_process unknown; LOCATED IN: endomembrane system; BEST Arabidopsis thaliana protein match is: unknown protein (TAIR:AT2G47950.1); Has 22 Blast hits to 22 proteins in 5 species: Archae - 0; Bacteria - 0; Metazoa - 0; Fungi - 0; Plants - 22; Viruses - 0; Other Eukaryotes - 0 (source: NCBI BLink).
AT1G76065	1.04456	K14K23	LYR family of Fe/S cluster biogenesis protein
AT1G77240	0.982961	K14K23	AMP-dependent synthetase and ligase family protein
AT5G05435	0.864432	K14K23	other RNA
AT3G46280	0.786385	K14K23	protein kinase-related
AT2G46740	0.756783	K14K23	D-arabinono-1,4-lactone oxidase family protein
AT2G05510	0.731881	K14K23	Glycine-rich protein family
AT5G53870	0.68634	K14K23	early nodulin-like protein 1
AT1G15510	0.589279	K14K23	Tetratricopeptide repeat (TPR)-like superfamily protein
AT2G43610	-0.654229	K14K23	Chitinase family protein
AT1G64780	-0.689378	K14K23	ammonium transporter 1;2
AT2G18570	-0.722493	K14K23	UDP-Glycosyltransferase superfamily protein
AT3G59480	-0.750915	K14K23	pfkB-like carbohydrate kinase family protein
AT4G31370	-0.751754	K14K23	FASCICLIN-like arabinogalactan protein 5 precursor
AT4G21120	-0.802823	K14K23	amino acid transporter 1
AT1G80820	-1.02572	K14K23	cinnamoyl coa reductase
AT5G47640	-1.05111	K14K23	nuclear factor Y, subunit B2
AT2G32270	-1.07518	K14K23	zinc transporter 3 precursor
AT4G25810	-1.23507	K14K23	xyloglucan endotransglycosylase 6
AT3G54363	-1.26329	K14K23	This gene encodes a small protein and has either evidence of transcription or purifying selection.
AT2G45220	-1.33106	K14K23	Plant invertase/pectin methylesterase inhibitor superfamily
AT2G35980	-1.39165	K14K23	Late embryogenesis abundant (LEA) hydroxyproline-rich glycoprotein family
AT1G65620	-1.424	K14K23	Lateral organ boundaries (LOB) domain family protein
AT3G22060	-1.44802	K14K23	Receptor-like protein kinase-related family protein
AT4G17090	-1.48079	K14K23	chloroplast beta-amylase
AT4G20240	-1.59903	K14K23	cytochrome P450, family 71, subfamily A, polypeptide 27
AT3G54420	-1.68057	K14K23	homolog of carrot EP3-3 chitinase
AT1G30720	-1.71875	K14K23	FAD-binding Berberine family protein
AT5G24080	-1.85078	K14K23	Protein kinase superfamily protein
AT1G21100	-1.85974	K14K23	O-methyltransferase family protein
AT5G66052	-1.89759	K14K23	unknown protein; Has 30201 Blast hits to 17322 proteins in 780 species: Archae - 12; Bacteria - 1396; Metazoa - 17338; Fungi - 3422; Plants - 5037; Viruses - 0; Other Eukaryotes - 2996 (source: NCBI BLink).
AT1G54000	-1.96148	K14K23	GDSL-like Lipase/Acylhydrolase superfamily protein
AT5G38020	-2.00377	K14K23	S-adenosyl-L-methionine-dependent methyltransferases superfamily protein
AT1G35140	-2.32511	K14K23	Phosphate-responsive 1 family protein
AT2G11810	-2.40556	K14K23	monogalactosyldiacylglycerol synthase type C
AT5G42600	-3.61658	K14K23	marneral synthase
AT2G44070	3.22409	K9K14	NagB/RpiA/CoA transferase-like superfamily protein
AT4G25380	2.2068	K9K14	stress-associated protein 10
AT4G23515	1.86971	K9K14	Toll-Interleukin-Resistance (TIR) domain family protein
AT2G15760	1.64353	K9K14	Protein of unknown function (DUF1645)
AT1G10070	1.38322	K9K14	branched-chain amino acid transaminase 2
AT5G20810	1.35878	K9K14	SAUR-like auxin-responsive protein family
AT5G21120	1.31085	K9K14	ETHYLENE-INSENSITIVE3-like 2
AT4G21400	1.24734	K9K14	cysteine-rich RLK (RECEPTOR-like protein kinase) 28
AT1G20520	1.2097	K9K14	Arabidopsis protein of unknown function (DUF241)
AT1G76870	1.16929	K9K14	BEST Arabidopsis thaliana protein match is: sequence-specific DNA binding transcription factors (TAIR:AT1G21200.1); Has 406 Blast hits to 351 proteins in 76 species: Archae - 0; Bacteria - 2; Metazoa - 137; Fungi - 14; Plants - 127; Viruses - 0; Other Eukaryotes - 126 (source: NCBI BLink).
AT2G19590	1.1677	K9K14	ACC oxidase 1
AT2G40940	1.09367	K9K14	ethylene response sensor 1
AT1G75390	1.03738	K9K14	basic leucine-zipper 44
AT1G53070	1.01911	K9K14	Legume lectin family protein
AT4G19380	1.00045	K9K14	Long-chain fatty alcohol dehydrogenase family protein
AT3G59220	0.982281	K9K14	pirin
AT4G35720	0.945958	K9K14	Arabidopsis protein of unknown function (DUF241)
AT3G62150	0.915125	K9K14	P-glycoprotein 21
AT3G13450	0.853699	K9K14	Transketolase family protein
AT5G48470	0.840722	K9K14	unknown protein; FUNCTIONS IN: molecular_function unknown; INVOLVED IN: biological_process unknown; LOCATED IN: chloroplast; EXPRESSED IN: 22 plant structures; EXPRESSED DURING: 13 growth stages; Has 30201 Blast hits to 17322 proteins in 780 species: Archae - 12; Bacteria - 1396; Metazoa - 17338; Fungi - 3422; Plants - 5037; Viruses - 0; Other Eukaryotes - 2996 (source: NCBI BLink).
AT3G61680	0.832535	K9K14	alpha/beta-Hydrolases superfamily protein
AT2G26440	0.831256	K9K14	Plant invertase/pectin methylesterase inhibitor superfamily
AT2G47160	0.821408	K9K14	HCO3- transporter family
AT4G24150	0.793096	K9K14	growth-regulating factor 8
AT4G31610	0.761008	K9K14	Transcriptional factor B3 family protein
AT2G37025	0.738651	K9K14	TRF-like 8
AT2G02170	0.721525	K9K14	Remorin family protein
AT1G77670	0.708803	K9K14	Pyridoxal phosphate (PLP)-dependent transferases superfamily protein
AT4G28320	0.69022	K9K14	Glycosyl hydrolase superfamily protein
AT1G44890	0.685362	K9K14	BEST Arabidopsis thaliana protein match is: homolog of yeast oxidase assembly 1 (OXA1) (TAIR:AT5G62050.1); Has 40 Blast hits to 40 proteins in 7 species: Archae - 0; Bacteria - 0; Metazoa - 0; Fungi - 0; Plants - 39; Viruses - 0; Other Eukaryotes - 1 (source: NCBI BLink).
AT1G09794	0.682789	K9K14	Cox19 family protein (CHCH motif)
AT2G14170	0.668689	K9K14	aldehyde dehydrogenase 6B2
AT1G18270	0.657489	K9K14	ketose-bisphosphate aldolase class-II family protein
AT3G23800	0.656662	K9K14	selenium-binding protein 3
AT2G43840	0.614337	K9K14	UDP-glycosyltransferase 74 F1
AT4G27300	0.593575	K9K14	S-locus lectin protein kinase family protein
AT4G23450	-0.588426	K9K14	RING/U-box superfamily protein
AT5G67200	-0.588854	K9K14	Leucine-rich repeat protein kinase family protein
AT2G46380	-0.59184	K9K14	Protein of unknown function (DUF3133)
AT2G24230	-0.593877	K9K14	Leucine-rich repeat protein kinase family protein
AT2G42975	-0.595116	K9K14	unknown protein; FUNCTIONS IN: molecular_function unknown; INVOLVED IN: biological_process unknown; LOCATED IN: chloroplast thylakoid membrane, chloroplast; Has 32 Blast hits to 32 proteins in 16 species: Archae - 0; Bacteria - 0; Metazoa - 2; Fungi - 2; Plants - 28; Viruses - 0; Other Eukaryotes - 0 (source: NCBI BLink).
AT5G55990	-0.601223	K9K14	calcineurin B-like protein 2
AT4G15233	-0.604431	K9K14	ABC-2 and Plant PDR ABC-type transporter family protein
AT5G05320	-0.617607	K9K14	FAD/NAD(P)-binding oxidoreductase family protein
AT3G07540	-0.618243	K9K14	Actin-binding FH2 (formin homology 2) family protein
AT2G34560	-0.634727	K9K14	P-loop containing nucleoside triphosphate hydrolases superfamily protein
AT3G11900	-0.638703	K9K14	aromatic and neutral transporter 1
AT4G13860	-0.642946	K9K14	RNA-binding (RRM/RBD/RNP motifs) family protein
AT1G63240	-0.644922	K9K14	unknown protein; Has 460 Blast hits to 413 proteins in 106 species: Archae - 5; Bacteria - 12; Metazoa - 152; Fungi - 46; Plants - 43; Viruses - 2; Other Eukaryotes - 200 (source: NCBI BLink).
AT1G30410	-0.647571	K9K14	multidrug resistance-associated protein 13
AT3G47960	-0.654288	K9K14	Major facilitator superfamily protein
AT5G51750	-0.659466	K9K14	subtilase 1.3
AT1G74420	-0.668045	K9K14	fucosyltransferase 3
AT5G17300	-0.669091	K9K14	Homeodomain-like superfamily protein
AT3G52070	-0.675612	K9K14	unknown protein; FUNCTIONS IN: molecular_function unknown; INVOLVED IN: biological_process unknown; LOCATED IN: chloroplast; EXPRESSED IN: 22 plant structures; EXPRESSED DURING: 13 growth stages; Has 23 Blast hits to 23 proteins in 10 species: Archae - 0; Bacteria - 0; Metazoa - 0; Fungi - 0; Plants - 23; Viruses - 0; Other Eukaryotes - 0 (source: NCBI BLink).
AT4G03110	-0.682173	K9K14	RNA-binding protein-defense related 1
AT2G31020	-0.684492	K9K14	OSBP(oxysterol binding protein)-related protein 1A
AT3G14060	-0.705913	K9K14	unknown protein; BEST Arabidopsis thaliana protein match is: unknown protein (TAIR:AT1G54120.1); Has 30 Blast hits to 30 proteins in 8 species: Archae - 0; Bacteria - 0; Metazoa - 0; Fungi - 0; Plants - 30; Viruses - 0; Other Eukaryotes - 0 (source: NCBI BLink).
AT4G20870	-0.729105	K9K14	fatty acid hydroxylase 2
AT4G11280	-0.732362	K9K14	1-aminocyclopropane-1-carboxylic acid (acc) synthase 6
AT1G18990	-0.745474	K9K14	Protein of unknown function, DUF593
AT1G76690	-0.749215	K9K14	12-oxophytodienoate reductase 2
AT3G15890	-0.749408	K9K14	Protein kinase superfamily protein
AT1G31820	-0.765296	K9K14	Amino acid permease family protein
AT2G14750	-0.768721	K9K14	APS kinase
AT1G67900	-0.772034	K9K14	Phototropic-responsive NPH3 family protein
AT4G18830	-0.777824	K9K14	ovate family protein 5
AT2G27000	-0.781396	K9K14	cytochrome P450, family 705, subfamily A, polypeptide 8
AT1G31770	-0.788207	K9K14	ATP-binding cassette 14
AT3G45710	-0.796657	K9K14	Major facilitator superfamily protein
AT5G06800	-0.803623	K9K14	myb-like HTH transcriptional regulator family protein
AT2G43040	-0.805145	K9K14	tetratricopeptide repeat (TPR)-containing protein
AT5G59930	-0.811591	K9K14	Cysteine/Histidine-rich C1 domain family protein
AT5G58950	-0.813836	K9K14	Protein kinase superfamily protein
AT1G15260	-0.827691	K9K14	unknown protein; BEST Arabidopsis thaliana protein match is: unknown protein (TAIR:AT3G16070.1); Has 28 Blast hits to 28 proteins in 7 species: Archae - 0; Bacteria - 0; Metazoa - 0; Fungi - 0; Plants - 28; Viruses - 0; Other Eukaryotes - 0 (source: NCBI BLink).
AT1G05562	-0.843039	K9K14	Potential natural antisense gene, locus overlaps with AT1G05560
AT4G03330	-0.847234	K9K14	syntaxin of plants 123
AT4G23500	-0.853964	K9K14	Pectin lyase-like superfamily protein
AT2G22420	-0.855132	K9K14	Peroxidase superfamily protein
AT1G15890	-0.856071	K9K14	Disease resistance protein (CC-NBS-LRR class) family
AT4G24780	-0.858642	K9K14	Pectin lyase-like superfamily protein
AT2G38540	-0.872346	K9K14	lipid transfer protein 1
AT4G22270	-0.879016	K9K14	Protein of unknown function (DUF3537)
AT1G30690	-0.894688	K9K14	Sec14p-like phosphatidylinositol transfer family protein
AT4G30810	-0.89486	K9K14	serine carboxypeptidase-like 29
AT1G05570	-0.907305	K9K14	callose synthase 1
AT3G56080	-0.908042	K9K14	S-adenosyl-L-methionine-dependent methyltransferases superfamily protein
AT2G27385	-0.911411	K9K14	Pollen Ole e 1 allergen and extensin family protein
AT1G52750	-0.941089	K9K14	alpha/beta-Hydrolases superfamily protein
AT5G58320	-0.945659	K9K14	Kinase interacting (KIP1-like) family protein
AT5G20550	-0.945927	K9K14	2-oxoglutarate (2OG) and Fe(II)-dependent oxygenase superfamily protein
AT3G55610	-0.979457	K9K14	delta 1-pyrroline-5-carboxylate synthase 2
AT5G54020	-0.986737	K9K14	Cysteine/Histidine-rich C1 domain family protein
AT1G73330	-0.994189	K9K14	drought-repressed 4
AT3G27170	-0.998757	K9K14	chloride channel B
AT4G26790	-1.00392	K9K14	GDSL-like Lipase/Acylhydrolase superfamily protein
AT2G03750	-1.02866	K9K14	P-loop containing nucleoside triphosphate hydrolases superfamily protein
AT4G04850	-1.04137	K9K14	K+ efflux antiporter 3
AT2G39310	-1.04773	K9K14	jacalin-related lectin 22
AT2G35060	-1.04881	K9K14	K+ uptake permease 11
AT4G11820	-1.09814	K9K14	hydroxymethylglutaryl-CoA synthase / HMG-CoA synthase / 3-hydroxy-3-methylglutaryl coenzyme A synthase
AT5G01760	-1.1205	K9K14	ENTH/VHS/GAT family protein
AT2G47600	-1.12406	K9K14	magnesium/proton exchanger
AT5G22355	-1.13839	K9K14	Cysteine/Histidine-rich C1 domain family protein
AT4G22460	-1.20861	K9K14	Bifunctional inhibitor/lipid-transfer protein/seed storage 2S albumin superfamily protein
AT4G21970	-1.21232	K9K14	Protein of unknown function, DUF584
AT1G56550	-1.25374	K9K14	RhamnoGalacturonan speci&#64257;c Xylosyltransferase 1
AT3G23510	-1.27772	K9K14	Cyclopropane-fatty-acyl-phospholipid synthase
AT2G30520	-1.3062	K9K14	Phototropic-responsive NPH3 family protein
AT5G26270	-1.3264	K9K14	unknown protein; FUNCTIONS IN: molecular_function unknown; INVOLVED IN: biological_process unknown; LOCATED IN: cellular_component unknown; EXPRESSED IN: 24 plant structures; EXPRESSED DURING: 15 growth stages.
AT2G23540	-1.40361	K9K14	GDSL-like Lipase/Acylhydrolase superfamily protein
AT2G40610	-1.46919	K9K14	expansin A8
AT2G25200	-1.80615	K9K14	Plant protein of unknown function (DUF868)
AT5G52320	-2.0607	K9K14	cytochrome P450, family 96, subfamily A, polypeptide 4
AT5G38100	-2.20809	K9K14	S-adenosyl-L-methionine-dependent methyltransferases superfamily protein
AT2G39980	4.14264	K9K23	HXXXD-type acyl-transferase family protein
AT4G30420	3.03099	K9K23	nodulin MtN21 /EamA-like transporter family protein
AT2G40330	2.73498	K9K23	PYR1-like 6
AT1G04180	2.71194	K9K23	YUCCA 9
AT5G44582	2.49998	K9K23	unknown protein; FUNCTIONS IN: molecular_function unknown; INVOLVED IN: biological_process unknown; LOCATED IN: endomembrane system; BEST Arabidopsis thaliana protein match is: unknown protein (TAIR:AT5G44580.1); Has 24 Blast hits to 24 proteins in 2 species: Archae - 0; Bacteria - 0; Metazoa - 0; Fungi - 0; Plants - 24; Viruses - 0; Other Eukaryotes - 0 (source: NCBI BLink).
AT1G36060	2.45207	K9K23	Integrase-type DNA-binding superfamily protein
AT1G44542	2.34832	K9K23	Cyclase family protein
AT1G19530	2.25093	K9K23	unknown protein; FUNCTIONS IN: molecular_function unknown; INVOLVED IN: N-terminal protein myristoylation, anaerobic respiration; LOCATED IN: cellular_component unknown; EXPRESSED IN: leaf apex, inflorescence meristem, hypocotyl, root, flower; EXPRESSED DURING: petal differentiation and expansion stage; Has 47 Blast hits to 47 proteins in 13 species: Archae - 0; Bacteria - 0; Metazoa - 0; Fungi -…
AT1G66440	1.92743	K9K23	Cysteine/Histidine-rich C1 domain family protein
AT5G01180	1.8704	K9K23	peptide transporter 5
AT5G48890	1.78848	K9K23	C2H2-like zinc finger protein
AT4G35160	1.67326	K9K23	O-methyltransferase family protein
AT5G09970	1.65533	K9K23	cytochrome P450, family 78, subfamily A, polypeptide 7
AT5G44255	1.64775	K9K23	transposable element gene
AT2G15830	1.60177	K9K23	unknown protein; FUNCTIONS IN: molecular_function unknown; INVOLVED IN: biological_process unknown; LOCATED IN: endomembrane system; EXPRESSED IN: 16 plant structures; EXPRESSED DURING: 10 growth stages; BEST Arabidopsis thaliana protein match is: unknown protein (TAIR:AT4G33960.1); Has 18 Blast hits to 18 proteins in 4 species: Archae - 0; Bacteria - 0; Metazoa - 0; Fungi - 0; Plants - 18; Virus…
AT5G54490	1.58454	K9K23	pinoid-binding protein 1
AT5G25180	1.58186	K9K23	cytochrome P450, family 71, subfamily B, polypeptide 14
AT1G21910	1.56634	K9K23	Integrase-type DNA-binding superfamily protein
AT1G75590	1.45968	K9K23	SAUR-like auxin-responsive protein family
AT1G62770	1.43257	K9K23	Plant invertase/pectin methylesterase inhibitor superfamily protein
AT4G10380	1.38973	K9K23	NOD26-like intrinsic protein 5;1
AT2G47270	1.37174	K9K23	sequence-specific DNA binding transcription factors;transcription regulators
AT2G36890	1.3626	K9K23	Duplicated homeodomain-like superfamily protein
AT1G69430	1.35318	K9K23	unknown protein; BEST Arabidopsis thaliana protein match is: unknown protein (TAIR:AT1G26650.1); Has 216 Blast hits to 215 proteins in 17 species: Archae - 0; Bacteria - 0; Metazoa - 0; Fungi - 0; Plants - 216; Viruses - 0; Other Eukaryotes - 0 (source: NCBI BLink).
AT5G46710	1.3139	K9K23	PLATZ transcription factor family protein
AT1G52343	1.28357	K9K23	unknown protein; BEST Arabidopsis thaliana protein match is: unknown protein (TAIR:AT4G32680.1); Has 30201 Blast hits to 17322 proteins in 780 species: Archae - 12; Bacteria - 1396; Metazoa - 17338; Fungi - 3422; Plants - 5037; Viruses - 0; Other Eukaryotes - 2996 (source: NCBI BLink).
AT1G73830	1.25226	K9K23	BR enhanced expression 3
AT1G79360	1.23216	K9K23	organic cation/carnitine transporter 2
AT5G62280	1.21588	K9K23	Protein of unknown function (DUF1442)
AT3G05400	1.20438	K9K23	Major facilitator superfamily protein
AT1G67148	1.19113	K9K23	unknown protein; Has 1 Blast hits to 1 proteins in 1 species: Archae - 0; Bacteria - 0; Metazoa - 0; Fungi - 0; Plants - 1; Viruses - 0; Other Eukaryotes - 0 (source: NCBI BLink).
AT2G19800	1.14125	K9K23	myo-inositol oxygenase 2
AT2G39400	1.09088	K9K23	alpha/beta-Hydrolases superfamily protein
AT3G50330	1.08177	K9K23	basic helix-loop-helix (bHLH) DNA-binding superfamily protein
AT3G45290	1.07901	K9K23	Seven transmembrane MLO family protein
AT2G15960	1.06235	K9K23	unknown protein; Has 14 Blast hits to 14 proteins in 5 species: Archae - 0; Bacteria - 0; Metazoa - 0; Fungi - 0; Plants - 14; Viruses - 0; Other Eukaryotes - 0 (source: NCBI BLink).
AT1G17345	1.06231	K9K23	SAUR-like auxin-responsive protein family
AT2G41690	1.05481	K9K23	heat shock transcription factor B3
AT3G21510	1.04585	K9K23	histidine-containing phosphotransmitter 1
AT5G22270	1.04302	K9K23	unknown protein; BEST Arabidopsis thaliana protein match is: unknown protein (TAIR:AT3G11600.1); Has 136 Blast hits to 136 proteins in 15 species: Archae - 0; Bacteria - 0; Metazoa - 0; Fungi - 0; Plants - 136; Viruses - 0; Other Eukaryotes - 0 (source: NCBI BLink).
AT5G57770	1.03513	K9K23	Plant protein of unknown function (DUF828) with plant pleckstrin homology-like region
AT5G42690	1.02953	K9K23	Protein of unknown function, DUF547
AT5G58570	1.01353	K9K23	unknown protein; Has 30201 Blast hits to 17322 proteins in 780 species: Archae - 12; Bacteria - 1396; Metazoa - 17338; Fungi - 3422; Plants - 5037; Viruses - 0; Other Eukaryotes - 2996 (source: NCBI BLink).
AT2G16740	1.01342	K9K23	ubiquitin-conjugating enzyme 29
AT1G22470	0.968254	K9K23	unknown protein; BEST Arabidopsis thaliana protein match is: unknown protein (TAIR:AT1G72240.1); Has 1693 Blast hits to 236 proteins in 54 species: Archae - 0; Bacteria - 8; Metazoa - 451; Fungi - 116; Plants - 94; Viruses - 2; Other Eukaryotes - 1022 (source: NCBI BLink).
AT4G10955	0.950839	K9K23	alpha/beta-Hydrolases superfamily protein
AT2G01900	0.946803	K9K23	DNAse I-like superfamily protein
AT4G16146	0.944913	K9K23	cAMP-regulated phosphoprotein 19-related protein
AT5G64440	0.941526	K9K23	fatty acid amide hydrolase
AT1G61255	0.935488	K9K23	BEST Arabidopsis thaliana protein match is: glycine-rich protein (TAIR:AT4G21620.2); Has 58 Blast hits to 58 proteins in 12 species: Archae - 0; Bacteria - 2; Metazoa - 0; Fungi - 0; Plants - 56; Viruses - 0; Other Eukaryotes - 0 (source: NCBI BLink).
AT5G24910	0.930846	K9K23	cytochrome P450, family 714, subfamily A, polypeptide 1
AT4G08950	0.907384	K9K23	Phosphate-responsive 1 family protein
AT4G37610	0.896822	K9K23	BTB and TAZ domain protein 5
AT4G38650	0.88895	K9K23	Glycosyl hydrolase family 10 protein
AT1G14600	0.884383	K9K23	Homeodomain-like superfamily protein
AT3G60490	0.856538	K9K23	Integrase-type DNA-binding superfamily protein
AT4G17680	0.841316	K9K23	SBP (S-ribonuclease binding protein) family protein
AT3G23810	0.840926	K9K23	S-adenosyl-l-homocysteine (SAH) hydrolase 2
AT5G40100	0.812447	K9K23	Disease resistance protein (TIR-NBS-LRR class) family
AT5G40780	0.794297	K9K23	lysine histidine transporter 1
AT4G32810	0.790219	K9K23	carotenoid cleavage dioxygenase 8
AT5G15120	0.785523	K9K23	Protein of unknown function (DUF1637)
AT5G17700	0.781445	K9K23	MATE efflux family protein
AT1G65920	0.775032	K9K23	Regulator of chromosome condensation (RCC1) family with FYVE zinc finger domain
AT3G19150	0.766767	K9K23	KIP-related protein 6
AT2G21910	0.745804	K9K23	cytochrome P450, family 96, subfamily A, polypeptide 5
AT3G48970	0.732184	K9K23	Heavy metal transport/detoxification superfamily protein
AT2G45170	0.712486	K9K23	AUTOPHAGY 8E
AT3G16410	0.700493	K9K23	nitrile specifier protein 4
AT5G55050	0.697404	K9K23	GDSL-like Lipase/Acylhydrolase superfamily protein
AT3G11210	0.688992	K9K23	SGNH hydrolase-type esterase superfamily protein
AT5G47060	0.679811	K9K23	Protein of unknown function (DUF581)
AT2G46990	0.679414	K9K23	indole-3-acetic acid inducible 20
AT1G78600	0.653109	K9K23	light-regulated zinc finger protein 1
AT1G58602	0.653077	K9K23	LRR and NB-ARC domains-containing disease resistance protein
AT5G27360	0.64673	K9K23	Major facilitator superfamily protein
AT4G33980	0.634656	K9K23	FUNCTIONS IN: molecular_function unknown; INVOLVED IN: response to karrikin; LOCATED IN: cellular_component unknown; EXPRESSED IN: 24 plant structures; EXPRESSED DURING: 15 growth stages; BEST Arabidopsis thaliana protein match is: cold regulated gene 27 (TAIR:AT5G42900.3).
AT5G53550	0.627994	K9K23	YELLOW STRIPE like 3
AT5G03530	0.619684	K9K23	RAB GTPase homolog C2A
AT5G08260	0.607671	K9K23	serine carboxypeptidase-like 35
AT2G46660	0.588869	K9K23	cytochrome P450, family 78, subfamily A, polypeptide 6
AT3G27390	-0.59221	K9K23	unknown protein; FUNCTIONS IN: molecular_function unknown; INVOLVED IN: biological_process unknown; LOCATED IN: plasma membrane; EXPRESSED IN: 23 plant structures; EXPRESSED DURING: 13 growth stages; BEST Arabidopsis thaliana protein match is: unknown protein (TAIR:AT5G40640.1); Has 101 Blast hits to 99 proteins in 12 species: Archae - 0; Bacteria - 0; Metazoa - 0; Fungi - 0; Plants - 101; Viruse…
AT5G33290	-0.593779	K9K23	xylogalacturonan deficient 1
AT1G70700	-0.595211	K9K23	TIFY domain/Divergent CCT motif family protein
AT1G53830	-0.599223	K9K23	pectin methylesterase 2
AT1G18470	-0.599502	K9K23	Transmembrane Fragile-X-F-associated protein
AT5G64620	-0.605242	K9K23	cell wall / vacuolar inhibitor of fructosidase 2
AT3G01220	-0.61025	K9K23	homeobox protein 20
AT4G33660	-0.613139	K9K23	unknown protein; Has 30201 Blast hits to 17322 proteins in 780 species: Archae - 12; Bacteria - 1396; Metazoa - 17338; Fungi - 3422; Plants - 5037; Viruses - 0; Other Eukaryotes - 2996 (source: NCBI BLink).
AT1G52540	-0.616941	K9K23	Protein kinase superfamily protein
AT4G15340	-0.617142	K9K23	pentacyclic triterpene synthase 1
AT2G45820	-0.617819	K9K23	Remorin family protein
AT1G02335	-0.622435	K9K23	germin-like protein subfamily 2 member 2 precursor
AT5G25240	-0.624138	K9K23	unknown protein; FUNCTIONS IN: molecular_function unknown; INVOLVED IN: biological_process unknown; LOCATED IN: cellular_component unknown; EXPRESSED IN: 23 plant structures; EXPRESSED DURING: 13 growth stages; Has 1807 Blast hits to 1807 proteins in 277 species: Archae - 0; Bacteria - 0; Metazoa - 736; Fungi - 347; Plants - 385; Viruses - 0; Other Eukaryotes - 339 (source: NCBI BLink).
AT3G18080	-0.625434	K9K23	B-S glucosidase 44
AT2G22990	-0.634882	K9K23	sinapoylglucose 1
AT5G60800	-0.644389	K9K23	Heavy metal transport/detoxification superfamily protein
AT5G15150	-0.649564	K9K23	homeobox 3
AT1G58190	-0.654875	K9K23	receptor like protein 9
AT4G24350	-0.657263	K9K23	Phosphorylase superfamily protein
AT1G54010	-0.658	K9K23	GDSL-like Lipase/Acylhydrolase superfamily protein
AT5G57630	-0.659235	K9K23	CBL-interacting protein kinase 21
AT4G34135	-0.659763	K9K23	UDP-glucosyltransferase 73B2
AT3G28740	-0.6665	K9K23	Cytochrome P450 superfamily protein
AT1G67750	-0.672768	K9K23	Pectate lyase family protein
AT1G65900	-0.674347	K9K23	unknown protein; FUNCTIONS IN: molecular_function unknown; INVOLVED IN: biological_process unknown; LOCATED IN: endomembrane system; EXPRESSED IN: 21 plant structures; EXPRESSED DURING: 13 growth stages; Has 306 Blast hits to 306 proteins in 119 species: Archae - 19; Bacteria - 238; Metazoa - 0; Fungi - 0; Plants - 34; Viruses - 0; Other Eukaryotes - 15 (source: NCBI BLink).
AT2G01890	-0.678918	K9K23	purple acid phosphatase 8
AT5G57685	-0.683085	K9K23	glutamine dumper 3
AT5G45950	-0.689296	K9K23	GDSL-like Lipase/Acylhydrolase superfamily protein
AT1G08500	-0.694281	K9K23	early nodulin-like protein 18
AT5G14690	-0.696624	K9K23	unknown protein; BEST Arabidopsis thaliana protein match is: unknown protein (TAIR:AT3G01516.1); Has 86 Blast hits to 86 proteins in 16 species: Archae - 0; Bacteria - 0; Metazoa - 0; Fungi - 0; Plants - 84; Viruses - 2; Other Eukaryotes - 0 (source: NCBI BLink).
AT5G66270	-0.702772	K9K23	Zinc finger C-x8-C-x5-C-x3-H type family protein
AT2G37180	-0.703663	K9K23	Aquaporin-like superfamily protein
AT4G18530	-0.709444	K9K23	Protein of unknown function (DUF707)
AT1G72130	-0.713344	K9K23	Major facilitator superfamily protein
AT4G32890	-0.718613	K9K23	GATA transcription factor 9
AT5G56870	-0.719905	K9K23	beta-galactosidase 4
AT5G37260	-0.720349	K9K23	Homeodomain-like superfamily protein
AT1G08650	-0.721744	K9K23	phosphoenolpyruvate carboxylase kinase 1
AT1G65590	-0.722616	K9K23	beta-hexosaminidase 3
AT3G56930	-0.723702	K9K23	DHHC-type zinc finger family protein
AT2G37240	-0.73454	K9K23	Thioredoxin superfamily protein
AT2G45720	-0.753741	K9K23	ARM repeat superfamily protein
AT2G32690	-0.759703	K9K23	glycine-rich protein 23
AT1G50290	-0.766458	K9K23	unknown protein; Has 2 Blast hits to 2 proteins in 1 species: Archae - 0; Bacteria - 0; Metazoa - 0; Fungi - 0; Plants - 2; Viruses - 0; Other Eukaryotes - 0 (source: NCBI BLink).
AT3G52840	-0.776838	K9K23	beta-galactosidase 2
AT2G20080	-0.78684	K9K23	unknown protein; FUNCTIONS IN: molecular_function unknown; INVOLVED IN: biological_process unknown; LOCATED IN: chloroplast; BEST Arabidopsis thaliana protein match is: unknown protein (TAIR:AT4G28840.1); Has 35333 Blast hits to 34131 proteins in 2444 species: Archae - 798; Bacteria - 22429; Metazoa - 974; Fungi - 991; Plants - 531; Viruses - 0; Other Eukaryotes - 9610 (source: NCBI BLink).
AT3G17790	-0.792089	K9K23	purple acid phosphatase 17
AT5G17460	-0.805094	K9K23	unknown protein; FUNCTIONS IN: molecular_function unknown; INVOLVED IN: response to salt stress.
AT2G17220	-0.812609	K9K23	Protein kinase superfamily protein
AT3G25930	-0.82274	K9K23	Adenine nucleotide alpha hydrolases-like superfamily protein
AT5G57800	-0.837842	K9K23	Fatty acid hydroxylase superfamily
AT1G06980	-0.8393	K9K23	unknown protein; FUNCTIONS IN: molecular_function unknown; INVOLVED IN: biological_process unknown; LOCATED IN: endomembrane system; EXPRESSED IN: sepal, male gametophyte, carpel; EXPRESSED DURING: 4 anthesis; BEST Arabidopsis thaliana protein match is: unknown protein (TAIR:AT2G30230.1); Has 159 Blast hits to 159 proteins in 13 species: Archae - 0; Bacteria - 0; Metazoa - 0; Fungi - 0; Plants - …
AT3G28100	-0.844283	K9K23	nodulin MtN21 /EamA-like transporter family protein
AT1G79270	-0.84984	K9K23	evolutionarily conserved C-terminal region 8
AT4G20260	-0.872715	K9K23	plasma-membrane associated cation-binding protein 1
AT4G38770	-0.882925	K9K23	proline-rich protein 4
AT3G56810	-0.883535	K9K23	unknown protein; FUNCTIONS IN: molecular_function unknown; INVOLVED IN: biological_process unknown; LOCATED IN: chloroplast; EXPRESSED IN: 22 plant structures; EXPRESSED DURING: 13 growth stages; Has 14 Blast hits to 14 proteins in 7 species: Archae - 0; Bacteria - 0; Metazoa - 0; Fungi - 0; Plants - 14; Viruses - 0; Other Eukaryotes - 0 (source: NCBI BLink).
AT1G19230	-0.887037	K9K23	Riboflavin synthase-like superfamily protein
AT5G15350	-0.896125	K9K23	early nodulin-like protein 17
AT5G24290	-0.907937	K9K23	Vacuolar iron transporter (VIT) family protein
AT2G25810	-0.90889	K9K23	tonoplast intrinsic protein 4;1
AT5G44480	-0.911391	K9K23	NAD(P)-binding Rossmann-fold superfamily protein
AT1G10360	-0.914309	K9K23	glutathione S-transferase TAU 18
AT5G23950	-0.914889	K9K23	Calcium-dependent lipid-binding (CaLB domain) family protein
AT3G55120	-0.916101	K9K23	Chalcone-flavanone isomerase family protein
AT3G44320	-0.921399	K9K23	nitrilase 3
AT1G48330	-0.92446	K9K23	unknown protein; BEST Arabidopsis thaliana protein match is: unknown protein (TAIR:AT3G17580.1); Has 40 Blast hits to 40 proteins in 11 species: Archae - 0; Bacteria - 0; Metazoa - 0; Fungi - 0; Plants - 40; Viruses - 0; Other Eukaryotes - 0 (source: NCBI BLink).
AT2G05540	-0.927324	K9K23	Glycine-rich protein family
AT1G10460	-0.933826	K9K23	germin-like protein 7
AT1G77990	-0.93675	K9K23	STAS domain / Sulfate transporter family
AT5G62920	-0.94204	K9K23	response regulator 6
AT1G51500	-0.947402	K9K23	ABC-2 type transporter family protein
AT3G48100	-0.962088	K9K23	response regulator 5
AT2G32510	-0.968639	K9K23	mitogen-activated protein kinase kinase kinase 17
AT2G22970	-0.972437	K9K23	serine carboxypeptidase-like 11
AT3G20470	-0.973734	K9K23	glycine-rich protein 5
AT3G51660	-0.998228	K9K23	Tautomerase/MIF superfamily protein
AT5G24870	-1.0023	K9K23	RING/U-box superfamily protein
AT5G63600	-1.00538	K9K23	flavonol synthase 5
AT1G03850	-1.01628	K9K23	Glutaredoxin family protein
AT3G17580	-1.02295	K9K23	unknown protein; BEST Arabidopsis thaliana protein match is: unknown protein (TAIR:AT1G48330.1); Has 40 Blast hits to 40 proteins in 11 species: Archae - 0; Bacteria - 0; Metazoa - 0; Fungi - 0; Plants - 40; Viruses - 0; Other Eukaryotes - 0 (source: NCBI BLink).
AT1G76790	-1.03933	K9K23	O-methyltransferase family protein
AT1G51140	-1.05099	K9K23	basic helix-loop-helix (bHLH) DNA-binding superfamily protein
AT5G10430	-1.07363	K9K23	arabinogalactan protein 4
AT1G70885	-1.08413	K9K23	pseudogene, similar to major latex-like protein, blastp match of 64% identity and 7.2e-16 P-value to GP|13172242|gb|AAK14060.1|AF239177_1|AF239177 major latex-like protein {Prunus persica}
AT2G45660	-1.08482	K9K23	AGAMOUS-like 20
AT2G17500	-1.08507	K9K23	Auxin efflux carrier family protein
AT3G27250	-1.0856	K9K23	unknown protein; BEST Arabidopsis thaliana protein match is: unknown protein (TAIR:AT5G40800.1); Has 104 Blast hits to 104 proteins in 13 species: Archae - 0; Bacteria - 0; Metazoa - 0; Fungi - 0; Plants - 104; Viruses - 0; Other Eukaryotes - 0 (source: NCBI BLink).
AT3G24520	-1.13829	K9K23	heat shock transcription factor C1
AT2G29995	-1.13905	K9K23	unknown protein; FUNCTIONS IN: molecular_function unknown; INVOLVED IN: biological_process unknown; LOCATED IN: endomembrane system; EXPRESSED IN: 15 plant structures; EXPRESSED DURING: 6 growth stages; BEST Arabidopsis thaliana protein match is: unknown protein (TAIR:AT1G07175.1); Has 14 Blast hits to 14 proteins in 3 species: Archae - 0; Bacteria - 0; Metazoa - 0; Fungi - 0; Plants - 14; Viruse…
AT2G42350	-1.1712	K9K23	RING/U-box superfamily protein
AT5G62900	-1.17335	K9K23	unknown protein; FUNCTIONS IN: molecular_function unknown; INVOLVED IN: N-terminal protein myristoylation; LOCATED IN: cellular_component unknown; EXPRESSED IN: 22 plant structures; EXPRESSED DURING: 12 growth stages; BEST Arabidopsis thaliana protein match is: unknown protein (TAIR:AT5G50090.1); Has 157 Blast hits to 157 proteins in 14 species: Archae - 0; Bacteria - 0; Metazoa - 0; Fungi - 0; P…
AT1G20030	-1.17658	K9K23	Pathogenesis-related thaumatin superfamily protein
AT4G29800	-1.18496	K9K23	PATATIN-like protein 8
AT3G12977	-1.21016	K9K23	NAC (No Apical Meristem) domain transcriptional regulator superfamily protein
AT4G32650	-1.23595	K9K23	potassium channel in Arabidopsis thaliana 3
AT1G13300	-1.25466	K9K23	myb-like transcription factor family protein
AT4G38932	-1.28897	K9K23	Potential natural antisense gene, locus overlaps with AT4G38930
AT1G22110	-1.29738	K9K23	structural constituent of ribosome
AT2G01610	-1.30212	K9K23	Plant invertase/pectin methylesterase inhibitor superfamily protein
AT4G29905	-1.32091	K9K23	unknown protein; BEST Arabidopsis thaliana protein match is: unknown protein (TAIR:AT5G57123.1); Has 73 Blast hits to 73 proteins in 13 species: Archae - 0; Bacteria - 0; Metazoa - 0; Fungi - 0; Plants - 73; Viruses - 0; Other Eukaryotes - 0 (source: NCBI BLink).
AT5G26660	-1.32918	K9K23	myb domain protein 86
AT1G52855	-1.3385	K9K23	unknown protein; BEST Arabidopsis thaliana protein match is: unknown protein (TAIR:AT3G15534.1); Has 35333 Blast hits to 34131 proteins in 2444 species: Archae - 798; Bacteria - 22429; Metazoa - 974; Fungi - 991; Plants - 531; Viruses - 0; Other Eukaryotes - 9610 (source: NCBI BLink).
AT5G42930	-1.36644	K9K23	alpha/beta-Hydrolases superfamily protein
AT2G31585	-1.37214	K9K23	other RNA
AT2G37530	-1.4555	K9K23	unknown protein; BEST Arabidopsis thaliana protein match is: unknown protein (TAIR:AT1G07795.1); Has 39 Blast hits to 39 proteins in 11 species: Archae - 0; Bacteria - 0; Metazoa - 0; Fungi - 0; Plants - 39; Viruses - 0; Other Eukaryotes - 0 (source: NCBI BLink).
AT4G01110	-1.47116	K9K23	unknown protein; BEST Arabidopsis thaliana protein match is: unknown protein (TAIR:AT1G01453.1); Has 273 Blast hits to 272 proteins in 18 species: Archae - 0; Bacteria - 0; Metazoa - 0; Fungi - 0; Plants - 273; Viruses - 0; Other Eukaryotes - 0 (source: NCBI BLink).
AT5G02090	-1.50706	K9K23	unknown protein; Has 30 Blast hits to 30 proteins in 10 species: Archae - 0; Bacteria - 0; Metazoa - 0; Fungi - 0; Plants - 30; Viruses - 0; Other Eukaryotes - 0 (source: NCBI BLink).
AT1G18140	-1.51473	K9K23	laccase 1
AT4G16980	-1.57667	K9K23	arabinogalactan-protein family
AT4G18280	-1.62906	K9K23	glycine-rich cell wall protein-related
AT1G08990	-1.65045	K9K23	plant glycogenin-like starch initiation protein 5
AT3G22830	-1.6622	K9K23	heat shock transcription factor A6B
AT5G60890	-1.68017	K9K23	myb domain protein 34
AT2G20724	-1.74033	K9K23	pseudogene of unknown protein
AT1G66280	-1.75089	K9K23	Glycosyl hydrolase superfamily protein
AT5G16030	-1.78314	K9K23	unknown protein; FUNCTIONS IN: molecular_function unknown; INVOLVED IN: biological_process unknown; LOCATED IN: cellular_component unknown; EXPRESSED IN: 20 plant structures; EXPRESSED DURING: 13 growth stages; BEST Arabidopsis thaliana protein match is: unknown protein (TAIR:AT3G02500.1); Has 30201 Blast hits to 17322 proteins in 780 species: Archae - 12; Bacteria - 1396; Metazoa - 17338; Fungi …
AT4G24130	-1.79611	K9K23	Protein of unknown function, DUF538
AT3G44326	-1.82617	K9K23	F-box family protein
AT3G25640	-1.89193	K9K23	Protein of unknown function, DUF617
AT2G18210	-1.91743	K9K23	unknown protein; BEST Arabidopsis thaliana protein match is: unknown protein (TAIR:AT4G36500.1); Has 50 Blast hits to 50 proteins in 7 species: Archae - 0; Bacteria - 0; Metazoa - 0; Fungi - 0; Plants - 50; Viruses - 0; Other Eukaryotes - 0 (source: NCBI BLink).
AT1G78850	-1.95838	K9K23	D-mannose binding lectin protein with Apple-like carbohydrate-binding domain
AT5G11540	-2.08908	K9K23	D-arabinono-1,4-lactone oxidase family protein
AT4G36830	-2.42255	K9K23	GNS1/SUR4 membrane protein family
AT5G48010	-2.54486	K9K23	thalianol synthase 1
AT2G42850	4.30926	K9	cytochrome P450, family 718
AT5G48175	3.98261	K9	FUNCTIONS IN: molecular_function unknown; INVOLVED IN: biological_process unknown; LOCATED IN: endomembrane system; EXPRESSED IN: hypocotyl, male gametophyte, root; BEST Arabidopsis thaliana protein match is: Glycosyl hydrolase superfamily protein (TAIR:AT3G09260.1); Has 30201 Blast hits to 17322 proteins in 780 species: Archae - 12; Bacteria - 1396; Metazoa - 17338; Fungi - 3422; Plants - 5037; …
AT3G63088	3.80714	K9	ROTUNDIFOLIA like 14
AT3G18777	2.83292	K9	pseudogene, similar to RING-H2 zinc finger protein, similar to putative RING zinc finger protein GB:AAF16660 from (Arabidopsis thaliana); blastp match of 47% identity and 3.3e-31 P-value to GP|17016985|gb|AAL33552.1|AF436851_1|AF436851 RING-H2 zinc finger protein {Cucumis melo}
AT3G55485	2.77617	K9	other_rna
AT5G55620	2.67159	K9	unknown protein; BEST Arabidopsis thaliana protein match is: unknown protein (TAIR:AT3G09950.1); Has 30201 Blast hits to 17322 proteins in 780 species: Archae - 12; Bacteria - 1396; Metazoa - 17338; Fungi - 3422; Plants - 5037; Viruses - 0; Other Eukaryotes - 2996 (source: NCBI BLink).
AT5G20820	2.43665	K9	SAUR-like auxin-responsive protein family
AT3G01970	2.32157	K9	WRKY DNA-binding protein 45
AT2G37460	2.28349	K9	nodulin MtN21 /EamA-like transporter family protein
AT2G44570	2.16426	K9	glycosyl hydrolase 9B12
AT3G51400	2.1468	K9	Arabidopsis protein of unknown function (DUF241)
AT4G13395	2.05934	K9	ROTUNDIFOLIA like 12
AT5G57123	2.04879	K9	unknown protein; BEST Arabidopsis thaliana protein match is: unknown protein (TAIR:AT4G29905.1); Has 30201 Blast hits to 17322 proteins in 780 species: Archae - 12; Bacteria - 1396; Metazoa - 17338; Fungi - 3422; Plants - 5037; Viruses - 0; Other Eukaryotes - 2996 (source: NCBI BLink).
AT3G27650	1.93941	K9	LOB domain-containing protein 25
AT3G20395	1.90867	K9	RING/U-box superfamily protein
AT2G45080	1.88845	K9	cyclin p3;1
AT1G49210	1.84354	K9	RING/U-box superfamily protein
AT1G72416	1.83705	K9	Chaperone DnaJ-domain superfamily protein
AT5G42380	1.78855	K9	calmodulin like 37
AT2G02930	1.70535	K9	glutathione S-transferase F3
AT3G14850	1.66891	K9	TRICHOME BIREFRINGENCE-LIKE 41
AT4G37800	1.60957	K9	xyloglucan endotransglucosylase/hydrolase 7
AT1G64470	1.54158	K9	Ubiquitin-like superfamily protein
AT3G29410	1.48842	K9	Terpenoid cyclases/Protein prenyltransferases superfamily protein
AT3G49980	1.48368	K9	F-box and associated interaction domains-containing protein
AT4G24670	1.45965	K9	tryptophan aminotransferase related 2
AT5G44580	1.44035	K9	unknown protein; FUNCTIONS IN: molecular_function unknown; INVOLVED IN: biological_process unknown; LOCATED IN: endomembrane system; EXPRESSED IN: 18 plant structures; EXPRESSED DURING: 12 growth stages; BEST Arabidopsis thaliana protein match is: unknown protein (TAIR:AT5G44582.1); Has 30201 Blast hits to 17322 proteins in 780 species: Archae - 12; Bacteria - 1396; Metazoa - 17338; Fungi - 3422;…
AT1G11950	1.43235	K9	Transcription factor jumonji (jmjC) domain-containing protein
AT1G80840	1.4015	K9	WRKY DNA-binding protein 40
AT4G10120	1.38132	K9	Sucrose-phosphate synthase family protein
AT5G17780	1.3811	K9	alpha/beta-Hydrolases superfamily protein
AT1G15640	1.35048	K9	unknown protein; BEST Arabidopsis thaliana protein match is: unknown protein (TAIR:AT1G15620.1); Has 154 Blast hits to 146 proteins in 13 species: Archae - 0; Bacteria - 0; Metazoa - 0; Fungi - 0; Plants - 154; Viruses - 0; Other Eukaryotes - 0 (source: NCBI BLink).
AT5G34940	1.32037	K9	glucuronidase 3
AT2G30600	1.30969	K9	BTB/POZ domain-containing protein
AT5G15530	1.30715	K9	biotin carboxyl carrier protein 2
AT5G44820	1.29578	K9	Nucleotide-diphospho-sugar transferase family protein
AT5G45580	1.29028	K9	Homeodomain-like superfamily protein
AT1G13430	1.27935	K9	sulfotransferase 4C
AT5G25890	1.26469	K9	indole-3-acetic acid inducible 28
AT3G51410	1.25441	K9	Arabidopsis protein of unknown function (DUF241)
AT3G62060	1.24303	K9	Pectinacetylesterase family protein
AT4G01335	1.23993	K9	FUNCTIONS IN: molecular_function unknown; INVOLVED IN: biological_process unknown; LOCATED IN: endomembrane system; BEST Arabidopsis thaliana protein match is: CHP-rich zinc finger protein-related (TAIR:AT4G01340.1); Has 13 Blast hits to 13 proteins in 2 species: Archae - 0; Bacteria - 0; Metazoa - 0; Fungi - 0; Plants - 13; Viruses - 0; Other Eukaryotes - 0 (source: NCBI BLink).
AT1G67400	1.22346	K9	ELMO/CED-12 family protein
AT3G14362	1.22197	K9	ROTUNDIFOLIA like 10
AT3G25740	1.21665	K9	methionine aminopeptidase 1C
AT4G27730	1.16261	K9	oligopeptide transporter 1
AT1G25320	1.15106	K9	Leucine-rich repeat protein kinase family protein
AT3G47340	1.14596	K9	glutamine-dependent asparagine synthase 1
AT3G55720	1.14111	K9	Protein of unknown function (DUF620)
AT5G65590	1.10573	K9	Dof-type zinc finger DNA-binding family protein
AT3G23790	1.07417	K9	AMP-dependent synthetase and ligase family protein
AT5G23350	1.04506	K9	GRAM domain-containing protein / ABA-responsive protein-related
AT3G28310	1.03553	K9	Protein of unknown function (DUF677)
AT1G75000	1.03232	K9	GNS1/SUR4 membrane protein family
AT2G41100	1.0321	K9	Calcium-binding EF hand family protein
AT5G05430	1.00956	K9	RNA-binding protein
AT3G27580	1.00658	K9	Protein kinase superfamily protein
AT4G03140	0.972996	K9	NAD(P)-binding Rossmann-fold superfamily protein
AT4G34420	0.964692	K9	P-loop containing nucleoside triphosphate hydrolases superfamily protein
AT3G25400	0.954907	K9	CONTAINS InterPro DOMAIN/s: NTP Pyrophosphohydrolase MazG-related, RS21-C6 (InterPro:IPR011394), EAR (InterPro:IPR009039), NTP pyrophosphohydrolase MazG, putative catalytic core (InterPro:IPR004518); Has 1123 Blast hits to 1121 proteins in 452 species: Archae - 22; Bacteria - 753; Metazoa - 81; Fungi - 3; Plants - 83; Viruses - 0; Other Eukaryotes - 181 (source: NCBI BLink).
AT5G14760	0.953073	K9	L-aspartate oxidase
AT1G44830	0.943267	K9	Integrase-type DNA-binding superfamily protein
AT2G29290	0.901212	K9	NAD(P)-binding Rossmann-fold superfamily protein
AT3G05920	0.89973	K9	Heavy metal transport/detoxification superfamily protein
AT2G23130	0.89212	K9	arabinogalactan protein 17
AT5G43450	0.888522	K9	2-oxoglutarate (2OG) and Fe(II)-dependent oxygenase superfamily protein
AT2G18290	0.879993	K9	anaphase promoting complex 10
AT4G27970	0.87999	K9	SLAC1 homologue 2
AT4G31000	0.871754	K9	Calmodulin-binding protein
AT1G67210	0.871555	K9	Proline-rich spliceosome-associated (PSP) family protein / zinc knuckle (CCHC-type) family protein
AT3G23730	0.871032	K9	xyloglucan endotransglucosylase/hydrolase 16
AT1G04100	0.868268	K9	indoleacetic acid-induced protein 10
AT1G01380	0.859084	K9	Homeodomain-like superfamily protein
AT3G50845	0.830608	K9	Protein of unknown function (DUF59)
AT2G40820	0.827243	K9	FUNCTIONS IN: molecular_function unknown; INVOLVED IN: biological_process unknown; LOCATED IN: plasma membrane; EXPRESSED IN: 21 plant structures; EXPRESSED DURING: 13 growth stages; BEST Arabidopsis thaliana protein match is: myosin heavy chain-related (TAIR:AT3G56480.1); Has 203 Blast hits to 195 proteins in 64 species: Archae - 3; Bacteria - 13; Metazoa - 26; Fungi - 15; Plants - 101; Viruses …
AT1G55810	0.826737	K9	uridine kinase-like 3
AT1G79470	0.818445	K9	Aldolase-type TIM barrel family protein
AT5G03280	0.81657	K9	NRAMP metal ion transporter family protein
AT3G25030	0.812031	K9	RING/U-box superfamily protein
AT4G14930	0.810852	K9	Survival protein SurE-like phosphatase/nucleotidase
AT1G06930	0.799909	K9	unknown protein; Has 4478 Blast hits to 355 proteins in 82 species: Archae - 0; Bacteria - 29; Metazoa - 379; Fungi - 125; Plants - 120; Viruses - 25; Other Eukaryotes - 3800 (source: NCBI BLink).
AT1G18400	0.790773	K9	BR enhanced expression 1
AT4G14130	0.789882	K9	xyloglucan endotransglucosylase/hydrolase 15
AT3G23175	0.788435	K9	HR-like lesion-inducing protein-related
AT1G69490	0.775906	K9	NAC-like, activated by AP3/PI
AT3G06435	0.772802	K9	Expressed protein
AT1G77210	0.769113	K9	sugar transporter 14
AT3G02800	0.757902	K9	Tyrosine phosphatase family protein
AT3G13600	0.757376	K9	calmodulin-binding family protein
AT2G32390	0.755895	K9	glutamate receptor 3.5
AT5G49170	0.75468	K9	unknown protein; BEST Arabidopsis thaliana protein match is: unknown protein (TAIR:AT3G06840.1); Has 1807 Blast hits to 1807 proteins in 277 species: Archae - 0; Bacteria - 0; Metazoa - 736; Fungi - 347; Plants - 385; Viruses - 0; Other Eukaryotes - 339 (source: NCBI BLink).
AT5G51380	0.7518	K9	RNI-like superfamily protein
AT3G58430	0.744007	K9	TRAF-like family protein
AT5G45720	0.741147	K9	AAA-type ATPase family protein
AT4G30290	0.735162	K9	xyloglucan endotransglucosylase/hydrolase 19
AT2G44510	0.732594	K9	CDK inhibitor P21 binding protein
AT1G48690	0.726676	K9	Auxin-responsive GH3 family protein
AT1G19380	0.721246	K9	Protein of unknown function (DUF1195)
AT4G03210	0.721077	K9	xyloglucan endotransglucosylase/hydrolase 9
AT2G30070	0.720248	K9	potassium transporter 1
AT3G43270	0.718321	K9	Plant invertase/pectin methylesterase inhibitor superfamily
AT4G21870	0.712809	K9	HSP20-like chaperones superfamily protein
AT5G14360	0.709549	K9	Ubiquitin-like superfamily protein
AT2G29440	0.702004	K9	glutathione S-transferase tau 6
AT3G53800	0.700848	K9	Fes1B
AT5G40540	0.691622	K9	Protein kinase superfamily protein
AT3G14020	0.689771	K9	nuclear factor Y, subunit A6
AT4G01200	0.689729	K9	Calcium-dependent lipid-binding (CaLB domain) family protein
AT1G26960	0.68193	K9	homeobox protein 23
AT5G11160	0.6802	K9	adenine phosphoribosyltransferase 5
AT5G37600	0.676882	K9	glutamine synthase clone R1
AT5G23790	0.675367	K9	galactinol synthase 5
AT5G54040	0.667845	K9	Cysteine/Histidine-rich C1 domain family protein
AT5G18760	0.667822	K9	RING/U-box superfamily protein
AT5G43440	0.664172	K9	2-oxoglutarate (2OG) and Fe(II)-dependent oxygenase superfamily protein
AT1G62760	0.663035	K9	Plant invertase/pectin methylesterase inhibitor superfamily protein
AT2G34300	0.66099	K9	S-adenosyl-L-methionine-dependent methyltransferases superfamily protein
AT5G64120	0.642983	K9	Peroxidase superfamily protein
AT5G27220	0.637634	K9	Frigida-like protein
AT5G64816	0.624229	K9	unknown protein; Has 35333 Blast hits to 34131 proteins in 2444 species: Archae - 798; Bacteria - 22429; Metazoa - 974; Fungi - 991; Plants - 531; Viruses - 0; Other Eukaryotes - 9610 (source: NCBI BLink).
AT5G07460	0.624073	K9	peptidemethionine sulfoxide reductase 2
AT5G07760	0.619129	K9	formin homology 2 domain-containing protein / FH2 domain-containing protein
AT1G68340	0.615666	K9	Protein of unknown function (DUF1639)
AT1G53520	0.608791	K9	Chalcone-flavanone isomerase family protein
AT1G29470	0.604173	K9	S-adenosyl-L-methionine-dependent methyltransferases superfamily protein
AT4G25160	0.602557	K9	U-box domain-containing protein kinase family protein
AT4G10270	0.60187	K9	Wound-responsive family protein
AT5G23360	0.597815	K9	GRAM domain-containing protein / ABA-responsive protein-related
AT4G09890	0.597011	K9	Protein of unknown function (DUF3511)
AT1G22440	0.595842	K9	Zinc-binding alcohol dehydrogenase family protein
AT5G56890	0.592453	K9	Protein kinase superfamily protein
AT1G63650	-0.588693	K9	basic helix-loop-helix (bHLH) DNA-binding superfamily protein
AT5G12900	-0.591223	K9	unknown protein; FUNCTIONS IN: molecular_function unknown; INVOLVED IN: biological_process unknown; LOCATED IN: chloroplast; EXPRESSED IN: 21 plant structures; EXPRESSED DURING: 13 growth stages; BEST Arabidopsis thaliana protein match is: unknown protein (TAIR:AT1G12330.1); Has 1807 Blast hits to 1807 proteins in 277 species: Archae - 0; Bacteria - 0; Metazoa - 736; Fungi - 347; Plants - 385; Vi…
AT1G80280	-0.591723	K9	alpha/beta-Hydrolases superfamily protein
AT2G34620	-0.591957	K9	Mitochondrial transcription termination factor family protein
AT5G48460	-0.592068	K9	Actin binding Calponin homology (CH) domain-containing protein
AT2G05760	-0.592415	K9	Xanthine/uracil permease family protein
AT3G16250	-0.593945	K9	NDH-dependent cyclic electron flow 1
AT1G22885	-0.594874	K9	unknown protein; FUNCTIONS IN: molecular_function unknown; INVOLVED IN: biological_process unknown; LOCATED IN: endomembrane system; EXPRESSED IN: 22 plant structures; EXPRESSED DURING: 13 growth stages; Has 15 Blast hits to 15 proteins in 2 species: Archae - 0; Bacteria - 0; Metazoa - 0; Fungi - 0; Plants - 15; Viruses - 0; Other Eukaryotes - 0 (source: NCBI BLink).
AT3G44735	-0.597096	K9	PHYTOSULFOKINE 3 PRECURSOR
AT1G25450	-0.597552	K9	3-ketoacyl-CoA synthase 5
AT3G03130	-0.599692	K9	unknown protein; BEST Arabidopsis thaliana protein match is: unknown protein (TAIR:AT5G17160.1); Has 7130 Blast hits to 3690 proteins in 504 species: Archae - 22; Bacteria - 2666; Metazoa - 1654; Fungi - 721; Plants - 246; Viruses - 56; Other Eukaryotes - 1765 (source: NCBI BLink).
AT3G26330	-0.601514	K9	cytochrome P450, family 71, subfamily B, polypeptide 37
AT1G69530	-0.602817	K9	expansin A1
AT5G01330	-0.605177	K9	pyruvate decarboxylase-3
AT2G44280	-0.605859	K9	Major facilitator superfamily protein
AT1G29465	-0.606322	K9	unknown protein; FUNCTIONS IN: molecular_function unknown; INVOLVED IN: biological_process unknown; LOCATED IN: endomembrane system; Has 30201 Blast hits to 17322 proteins in 780 species: Archae - 12; Bacteria - 1396; Metazoa - 17338; Fungi - 3422; Plants - 5037; Viruses - 0; Other Eukaryotes - 2996 (source: NCBI BLink).
AT3G62270	-0.608154	K9	HCO3- transporter family
AT4G00400	-0.608724	K9	glycerol-3-phosphate acyltransferase 8
AT3G16700	-0.610041	K9	Fumarylacetoacetate (FAA) hydrolase family
AT3G51330	-0.612508	K9	Eukaryotic aspartyl protease family protein
AT5G01600	-0.61556	K9	ferretin 1
AT5G15265	-0.616706	K9	unknown protein; FUNCTIONS IN: molecular_function unknown; INVOLVED IN: biological_process unknown; LOCATED IN: endomembrane system; Has 5 Blast hits to 5 proteins in 3 species: Archae - 0; Bacteria - 0; Metazoa - 0; Fungi - 0; Plants - 5; Viruses - 0; Other Eukaryotes - 0 (source: NCBI BLink).
AT1G20610	-0.617078	K9	Cyclin B2;3
AT3G45070	-0.618492	K9	P-loop containing nucleoside triphosphate hydrolases superfamily protein
AT1G68640	-0.619918	K9	bZIP transcription factor family protein
AT4G35030	-0.620393	K9	Protein kinase superfamily protein
AT1G72940	-0.621942	K9	Toll-Interleukin-Resistance (TIR) domain-containing protein
AT5G43745	-0.624251	K9	Protein of unknown function (DUF1012)
AT3G54740	-0.627883	K9	Protein of unknown function, DUF593
AT5G66620	-0.631702	K9	DA1-related protein 6
AT1G62950	-0.63243	K9	leucine-rich repeat transmembrane protein kinase family protein
AT1G64740	-0.633004	K9	alpha-1 tubulin
AT5G05965	-0.636679	K9	unknown protein; FUNCTIONS IN: molecular_function unknown; INVOLVED IN: biological_process unknown; LOCATED IN: chloroplast; BEST Arabidopsis thaliana protein match is: unknown protein (TAIR:AT2G39855.2); Has 30201 Blast hits to 17322 proteins in 780 species: Archae - 12; Bacteria - 1396; Metazoa - 17338; Fungi - 3422; Plants - 5037; Viruses - 0; Other Eukaryotes - 2996 (source: NCBI BLink).
AT3G13650	-0.63722	K9	Disease resistance-responsive (dirigent-like protein) family protein
AT5G02350	-0.637448	K9	Cysteine/Histidine-rich C1 domain family protein
AT5G61250	-0.643096	K9	glucuronidase 1
AT1G10750	-0.643749	K9	Protein of Unknown Function (DUF239)
AT1G68330	-0.64482	K9	unknown protein; BEST Arabidopsis thaliana protein match is: unknown protein (TAIR:AT1G48780.1); Has 155 Blast hits to 147 proteins in 23 species: Archae - 0; Bacteria - 0; Metazoa - 19; Fungi - 3; Plants - 126; Viruses - 0; Other Eukaryotes - 7 (source: NCBI BLink).
AT1G62710	-0.645419	K9	beta vacuolar processing enzyme
AT5G18080	-0.646331	K9	SAUR-like auxin-responsive protein family
AT2G02820	-0.647646	K9	myb domain protein 88
AT2G39700	-0.649208	K9	expansin A4
AT4G17280	-0.651362	K9	Auxin-responsive family protein
AT1G76240	-0.654588	K9	Arabidopsis protein of unknown function (DUF241)
AT4G15330	-0.654627	K9	cytochrome P450, family 705, subfamily A, polypeptide 1
AT2G16750	-0.659742	K9	Protein kinase protein with adenine nucleotide alpha hydrolases-like domain
AT2G38090	-0.659944	K9	Duplicated homeodomain-like superfamily protein
AT1G78380	-0.660309	K9	glutathione S-transferase TAU 19
AT1G64200	-0.660392	K9	vacuolar H+-ATPase subunit E isoform 3
AT2G43150	-0.660422	K9	Proline-rich extensin-like family protein
AT3G21090	-0.660433	K9	ABC-2 type transporter family protein
AT5G67370	-0.661656	K9	Protein of unknown function (DUF1230)
AT1G77450	-0.662013	K9	NAC domain containing protein 32
AT4G35550	-0.66299	K9	WUSCHEL related homeobox 13
AT3G16690	-0.664006	K9	Nodulin MtN3 family protein
AT4G00900	-0.666835	K9	ER-type Ca2+-ATPase 2
AT3G28345	-0.666894	K9	ABC transporter family protein
AT3G13400	-0.671245	K9	SKU5 similar 13
AT5G19190	-0.672719	K9	unknown protein; BEST Arabidopsis thaliana protein match is: unknown protein (TAIR:AT3G06070.1); Has 1807 Blast hits to 1807 proteins in 277 species: Archae - 0; Bacteria - 0; Metazoa - 736; Fungi - 347; Plants - 385; Viruses - 0; Other Eukaryotes - 339 (source: NCBI BLink).
AT2G34315	-0.677739	K9	Avirulence induced gene (AIG1) family protein
AT3G59140	-0.678539	K9	multidrug resistance-associated protein 14
AT3G09710	-0.679075	K9	IQ-domain 1
AT1G30220	-0.679852	K9	inositol transporter 2
AT4G38860	-0.680356	K9	SAUR-like auxin-responsive protein family
AT3G06770	-0.680392	K9	Pectin lyase-like superfamily protein
AT4G33666	-0.683777	K9	unknown protein; FUNCTIONS IN: molecular_function unknown; INVOLVED IN: biological_process unknown; LOCATED IN: chloroplast; EXPRESSED IN: 19 plant structures; EXPRESSED DURING: 11 growth stages; Has 30201 Blast hits to 17322 proteins in 780 species: Archae - 12; Bacteria - 1396; Metazoa - 17338; Fungi - 3422; Plants - 5037; Viruses - 0; Other Eukaryotes - 2996 (source: NCBI BLink).
AT5G16170	-0.68428	K9	Core-2/I-branching beta-1,6-N-acetylglucosaminyltransferase family protein
AT3G15115	-0.684316	K9	unknown protein; BEST Arabidopsis thaliana protein match is: unknown protein (TAIR:AT1G53180.1); Has 47 Blast hits to 47 proteins in 15 species: Archae - 0; Bacteria - 0; Metazoa - 13; Fungi - 0; Plants - 30; Viruses - 0; Other Eukaryotes - 4 (source: NCBI BLink).
AT1G64860	-0.685744	K9	sigma factor A
AT5G51460	-0.687081	K9	Haloacid dehalogenase-like hydrolase (HAD) superfamily protein
AT1G48240	-0.688041	K9	novel plant snare 12
AT4G19420	-0.689067	K9	Pectinacetylesterase family protein
AT1G64970	-0.689253	K9	gamma-tocopherol methyltransferase
AT4G12970	-0.691428	K9	stomagen
AT5G58760	-0.69575	K9	damaged DNA binding 2
AT1G69580	-0.698748	K9	Homeodomain-like superfamily protein
AT3G26740	-0.702926	K9	CCR-like
AT2G44460	-0.705417	K9	beta glucosidase 28
AT1G31173	-0.706757	K9	MIR167D; miRNA
AT1G29450	-0.707678	K9	SAUR-like auxin-responsive protein family
AT3G20130	-0.710722	K9	cytochrome P450, family 705, subfamily A, polypeptide 22
AT5G18050	-0.711294	K9	SAUR-like auxin-responsive protein family
AT1G72120	-0.715629	K9	Major facilitator superfamily protein
AT4G27860	-0.716037	K9	vacuolar iron transporter (VIT) family protein
AT5G41800	-0.716629	K9	Transmembrane amino acid transporter family protein
AT1G13830	-0.717949	K9	Carbohydrate-binding X8 domain superfamily protein
AT1G17060	-0.724936	K9	cytochrome p450 72c1
AT1G08430	-0.725443	K9	aluminum-activated malate transporter 1
AT5G17160	-0.725497	K9	unknown protein; BEST Arabidopsis thaliana protein match is: unknown protein (TAIR:AT3G03130.1); Has 14330 Blast hits to 10381 proteins in 896 species: Archae - 94; Bacteria - 2881; Metazoa - 4019; Fungi - 1576; Plants - 515; Viruses - 110; Other Eukaryotes - 5135 (source: NCBI BLink).
AT5G04120	-0.727732	K9	Phosphoglycerate mutase family protein
AT4G09350	-0.730831	K9	Chaperone DnaJ-domain superfamily protein
AT2G46530	-0.731027	K9	auxin response factor 11
AT3G57380	-0.731977	K9	Glycosyltransferase family 61 protein
AT1G12380	-0.732163	K9	unknown protein; BEST Arabidopsis thaliana protein match is: unknown protein (TAIR:AT1G62870.1); Has 173 Blast hits to 170 proteins in 34 species: Archae - 0; Bacteria - 4; Metazoa - 25; Fungi - 8; Plants - 123; Viruses - 7; Other Eukaryotes - 6 (source: NCBI BLink).
AT5G26820	-0.733256	K9	iron-regulated protein 3
AT5G02170	-0.734761	K9	Transmembrane amino acid transporter family protein
AT5G60860	-0.735515	K9	RAB GTPase homolog A1F
AT2G15440	-0.736524	K9	Protein of unknown function (DUF579)
AT2G28470	-0.737065	K9	beta-galactosidase 8
AT4G25420	-0.737166	K9	2-oxoglutarate (2OG) and Fe(II)-dependent oxygenase superfamily protein
AT5G18020	-0.741122	K9	SAUR-like auxin-responsive protein family
AT1G17940	-0.741352	K9	Endosomal targeting BRO1-like domain-containing protein
AT3G61970	-0.742072	K9	AP2/B3-like transcriptional factor family protein
AT3G01420	-0.742971	K9	Peroxidase superfamily protein
AT1G05300	-0.745026	K9	zinc transporter 5 precursor
AT5G03520	-0.746704	K9	RAB GTPase homolog 8C
AT5G63800	-0.748304	K9	Glycosyl hydrolase family 35 protein
AT5G26310	-0.749319	K9	UDP-Glycosyltransferase superfamily protein
AT4G03610	-0.750125	K9	Metallo-hydrolase/oxidoreductase superfamily protein
AT4G01130	-0.750572	K9	GDSL-like Lipase/Acylhydrolase superfamily protein
AT4G31820	-0.753266	K9	Phototropic-responsive NPH3 family protein
AT2G23910	-0.75597	K9	NAD(P)-binding Rossmann-fold superfamily protein
AT1G04030	-0.759389	K9	unknown protein; BEST Arabidopsis thaliana protein match is: unknown protein (TAIR:AT5G44040.1); Has 1835 Blast hits to 1511 proteins in 238 species: Archae - 7; Bacteria - 164; Metazoa - 377; Fungi - 135; Plants - 187; Viruses - 22; Other Eukaryotes - 943 (source: NCBI BLink).
AT5G40450	-0.759574	K9	unknown protein; FUNCTIONS IN: molecular_function unknown; INVOLVED IN: biological_process unknown; LOCATED IN: chloroplast, plasma membrane; EXPRESSED IN: 24 plant structures; EXPRESSED DURING: 13 growth stages; Has 30201 Blast hits to 17322 proteins in 780 species: Archae - 12; Bacteria - 1396; Metazoa - 17338; Fungi - 3422; Plants - 5037; Viruses - 0; Other Eukaryotes - 2996 (source: NCBI BLin…
AT1G80240	-0.75972	K9	Protein of unknown function, DUF642
AT5G53120	-0.76166	K9	spermidine synthase 3
AT3G50300	-0.763346	K9	HXXXD-type acyl-transferase family protein
AT1G75640	-0.765512	K9	Leucine-rich receptor-like protein kinase family protein
AT5G19600	-0.766411	K9	sulfate transporter 3;5
AT1G17170	-0.767293	K9	glutathione S-transferase TAU 24
AT1G70750	-0.769188	K9	Protein of unknown function, DUF593
AT4G35060	-0.770296	K9	Heavy metal transport/detoxification superfamily protein
AT2G18230	-0.77107	K9	pyrophosphorylase 2
AT5G47550	-0.771141	K9	Cystatin/monellin superfamily protein
AT3G63470	-0.772942	K9	serine carboxypeptidase-like 40
AT5G19240	-0.773481	K9	Glycoprotein membrane precursor GPI-anchored
AT2G44830	-0.77442	K9	Protein kinase superfamily protein
AT4G38400	-0.778585	K9	expansin-like A2
AT5G62520	-0.778864	K9	similar to RCD one 5
AT1G57570	-0.78015	K9	Mannose-binding lectin superfamily protein
AT1G17090	-0.780321	K9	unknown protein; INVOLVED IN: biological_process unknown; LOCATED IN: endomembrane system; EXPRESSED IN: 17 plant structures; EXPRESSED DURING: 7 growth stages; Has 5 Blast hits to 5 proteins in 2 species: Archae - 0; Bacteria - 0; Metazoa - 0; Fungi - 0; Plants - 5; Viruses - 0; Other Eukaryotes - 0 (source: NCBI BLink).
AT5G26290	-0.781726	K9	TRAF-like family protein
AT4G14550	-0.783212	K9	indole-3-acetic acid inducible 14
AT2G26910	-0.783951	K9	pleiotropic drug resistance 4
AT1G42470	-0.785924	K9	Patched family protein
AT4G25900	-0.786484	K9	Galactose mutarotase-like superfamily protein
AT4G39320	-0.787794	K9	microtubule-associated protein-related
AT5G49900	-0.788264	K9	Beta-glucosidase, GBA2 type family protein
AT5G11420	-0.794271	K9	Protein of unknown function, DUF642
AT2G28250	-0.8001	K9	Protein kinase superfamily protein
AT3G13000	-0.803516	K9	Protein of unknown function, DUF547
AT1G80120	-0.803887	K9	Protein of unknown function (DUF567)
AT3G61160	-0.809696	K9	Protein kinase superfamily protein
AT3G61750	-0.810594	K9	Cytochrome b561/ferric reductase transmembrane with DOMON related domain
AT2G21200	-0.812215	K9	SAUR-like auxin-responsive protein family
AT1G09480	-0.812347	K9	NAD(P)-binding Rossmann-fold superfamily protein
AT2G21045	-0.813844	K9	Rhodanese/Cell cycle control phosphatase superfamily protein
AT1G09450	-0.818035	K9	Protein kinase superfamily protein
AT4G30610	-0.818202	K9	alpha/beta-Hydrolases superfamily protein
AT5G18060	-0.820369	K9	SAUR-like auxin-responsive protein family
AT2G46340	-0.821231	K9	SPA (suppressor of phyA-105) protein family
AT1G22740	-0.821516	K9	RAB GTPase homolog G3B
AT1G32170	-0.822603	K9	xyloglucan endotransglucosylase/hydrolase 30
AT3G06370	-0.826306	K9	sodium hydrogen exchanger 4
AT1G01060	-0.826823	K9	Homeodomain-like superfamily protein
AT1G77130	-0.832645	K9	plant glycogenin-like starch initiation protein 2
AT4G03070	-0.835803	K9	2-oxoglutarate (2OG) and Fe(II)-dependent oxygenase superfamily protein
AT2G20835	-0.840899	K9	unknown protein; BEST Arabidopsis thaliana protein match is: unknown protein (TAIR:AT3G15534.1); Has 66 Blast hits to 66 proteins in 12 species: Archae - 0; Bacteria - 0; Metazoa - 0; Fungi - 0; Plants - 66; Viruses - 0; Other Eukaryotes - 0 (source: NCBI BLink).
AT1G15210	-0.842882	K9	pleiotropic drug resistance 7
AT2G46830	-0.842899	K9	circadian clock associated 1
AT2G39450	-0.843673	K9	Cation efflux family protein
AT4G05330	-0.856125	K9	ARF-GAP domain 13
AT5G63970	-0.85703	K9	Copine (Calcium-dependent phospholipid-binding protein) family
AT1G70550	-0.857922	K9	Protein of Unknown Function (DUF239)
AT1G80690	-0.859066	K9	PPPDE putative thiol peptidase family protein
AT3G23870	-0.859207	K9	Protein of unknown function (DUF803)
AT3G58850	-0.860107	K9	phy rapidly regulated 2
AT3G05180	-0.860757	K9	GDSL-like Lipase/Acylhydrolase superfamily protein
AT3G07900	-0.863841	K9	O-fucosyltransferase family protein
AT5G38010	-0.866648	K9	UDP-Glycosyltransferase superfamily protein
AT1G49160	-0.866919	K9	Protein kinase superfamily protein
AT1G63420	-0.867724	K9	Arabidopsis thaliana protein of unknown function (DUF821)
AT3G01500	-0.868702	K9	carbonic anhydrase 1
AT5G61820	-0.870386	K9	FUNCTIONS IN: molecular_function unknown; INVOLVED IN: biological_process unknown; LOCATED IN: vacuole; EXPRESSED IN: 24 plant structures; EXPRESSED DURING: 15 growth stages; CONTAINS InterPro DOMAIN/s: Stress up-regulated Nod 19 (InterPro:IPR011692); Has 30201 Blast hits to 17322 proteins in 780 species: Archae - 12; Bacteria - 1396; Metazoa - 17338; Fungi - 3422; Plants - 5037; Viruses - 0; Oth…
AT5G18010	-0.87346	K9	SAUR-like auxin-responsive protein family
AT2G21050	-0.880373	K9	like AUXIN RESISTANT 2
AT4G38840	-0.884452	K9	SAUR-like auxin-responsive protein family
AT1G54120	-0.886932	K9	unknown protein; BEST Arabidopsis thaliana protein match is: unknown protein (TAIR:AT3G14060.1); Has 23 Blast hits to 23 proteins in 7 species: Archae - 0; Bacteria - 0; Metazoa - 0; Fungi - 0; Plants - 23; Viruses - 0; Other Eukaryotes - 0 (source: NCBI BLink).
AT3G56060	-0.888169	K9	Glucose-methanol-choline (GMC) oxidoreductase family protein
AT4G37520	-0.888533	K9	Peroxidase superfamily protein
AT2G14247	-0.889468	K9	Expressed protein
AT3G26700	-0.8903	K9	Protein kinase superfamily protein
AT3G47250	-0.891114	K9	Plant protein of unknown function (DUF247)
AT1G78170	-0.891265	K9	unknown protein; BEST Arabidopsis thaliana protein match is: unknown protein (TAIR:AT1G22250.1); Has 66 Blast hits to 66 proteins in 11 species: Archae - 0; Bacteria - 0; Metazoa - 0; Fungi - 0; Plants - 66; Viruses - 0; Other Eukaryotes - 0 (source: NCBI BLink).
AT1G26770	-0.8921	K9	expansin A10
AT2G43530	-0.897452	K9	Scorpion toxin-like knottin superfamily protein
AT5G61520	-0.897621	K9	Major facilitator superfamily protein
AT3G15950	-0.90161	K9	DNA topoisomerase-related
AT1G14290	-0.904641	K9	sphingoid base hydroxylase 2
AT5G18030	-0.906516	K9	SAUR-like auxin-responsive protein family
AT2G37380	-0.906894	K9	Encodes a member of the MAKR (MEMBRANE-ASSOCIATED KINASE REGULATOR) gene family. MAKRs have putative kinase interacting motifs and membrane localization signals. Known members include: AT5G26230 (MAKR1), AT1G64080 (MAKR2), AT2G37380 (MAKR3), AT2G39370 (MAKR4), AT5G52870 (MAKR5) and AT5G52900 (MAKR6).
AT1G08890	-0.907853	K9	Major facilitator superfamily protein
AT1G05230	-0.908924	K9	homeodomain GLABROUS 2
AT4G22730	-0.910911	K9	Leucine-rich repeat protein kinase family protein
AT2G28160	-0.912168	K9	FER-like regulator of iron uptake
AT1G55200	-0.913386	K9	Protein kinase protein with adenine nucleotide alpha hydrolases-like domain
AT3G24715	-0.919438	K9	Protein kinase superfamily protein with octicosapeptide/Phox/Bem1p domain
AT3G03230	-0.92747	K9	alpha/beta-Hydrolases superfamily protein
AT1G49390	-0.92842	K9	2-oxoglutarate (2OG) and Fe(II)-dependent oxygenase superfamily protein
AT4G14819	-0.930435	K9	Protein of unknown function (DUF1677)
AT5G59590	-0.938245	K9	UDP-glucosyl transferase 76E2
AT5G45670	-0.944447	K9	GDSL-like Lipase/Acylhydrolase superfamily protein
AT3G50120	-0.945158	K9	Plant protein of unknown function (DUF247)
AT5G03120	-0.94645	K9	unknown protein; FUNCTIONS IN: molecular_function unknown; INVOLVED IN: biological_process unknown; LOCATED IN: endomembrane system; EXPRESSED IN: 21 plant structures; EXPRESSED DURING: 13 growth stages; Has 14 Blast hits to 14 proteins in 4 species: Archae - 0; Bacteria - 0; Metazoa - 0; Fungi - 0; Plants - 14; Viruses - 0; Other Eukaryotes - 0 (source: NCBI BLink).
AT5G65280	-0.948662	K9	GCR2-like 1
AT5G62100	-0.951744	K9	BCL-2-associated athanogene 2
AT4G40090	-0.95211	K9	arabinogalactan protein 3
AT2G04500	-0.954255	K9	Cysteine/Histidine-rich C1 domain family protein
AT2G25160	-0.955338	K9	cytochrome P450, family 82, subfamily F, polypeptide 1
AT2G17300	-0.955708	K9	unknown protein; FUNCTIONS IN: molecular_function unknown; INVOLVED IN: biological_process unknown; LOCATED IN: chloroplast; EXPRESSED IN: 20 plant structures; EXPRESSED DURING: 13 growth stages; BEST Arabidopsis thaliana protein match is: unknown protein (TAIR:AT4G35320.1); Has 42 Blast hits to 42 proteins in 10 species: Archae - 0; Bacteria - 0; Metazoa - 0; Fungi - 0; Plants - 42; Viruses - 0;…
AT4G30530	-0.957092	K9	Class I glutamine amidotransferase-like superfamily protein
AT4G22200	-0.958634	K9	potassium transport 2/3
AT2G21540	-0.966757	K9	SEC14-like 3
AT4G17480	-0.967647	K9	alpha/beta-Hydrolases superfamily protein
AT1G20691	-0.969044	K9	Potential natural antisense gene, locus overlaps with AT1G20690
AT5G38550	-0.969897	K9	Mannose-binding lectin superfamily protein
AT5G37950	-0.982229	K9	UDP-Glycosyltransferase superfamily protein
AT1G50560	-0.983664	K9	cytochrome P450, family 705, subfamily A, polypeptide 25
AT1G29490	-0.987867	K9	SAUR-like auxin-responsive protein family
AT2G45890	-0.993358	K9	RHO guanyl-nucleotide exchange factor 4
AT1G70890	-0.994209	K9	MLP-like protein 43
AT2G46780	-0.995382	K9	RNA-binding (RRM/RBD/RNP motifs) family protein
AT4G37400	-1.00388	K9	cytochrome P450, family 81, subfamily F, polypeptide 3
AT1G17190	-1.00831	K9	glutathione S-transferase tau 26
AT5G54980	-1.01004	K9	Uncharacterised protein family (UPF0497)
AT4G12510	-1.01472	K9	Bifunctional inhibitor/lipid-transfer protein/seed storage 2S albumin superfamily protein
AT1G74670	-1.01566	K9	Gibberellin-regulated family protein
AT5G06870	-1.01763	K9	polygalacturonase inhibiting protein 2
AT2G41312	-1.01807	K9	other RNA
AT4G21730	-1.02722	K9	pseudogene of N-ethylmaleimide sensitive factor (NSF)
AT3G05980	-1.03105	K9	unknown protein; BEST Arabidopsis thaliana protein match is: unknown protein (TAIR:AT5G19340.1); Has 202 Blast hits to 202 proteins in 28 species: Archae - 0; Bacteria - 0; Metazoa - 39; Fungi - 4; Plants - 148; Viruses - 0; Other Eukaryotes - 11 (source: NCBI BLink).
AT2G14060	-1.03227	K9	S-adenosyl-L-methionine-dependent methyltransferases superfamily protein
AT1G01570	-1.0335	K9	Protein of unknown function (DUF604)
AT1G29195	-1.03895	K9	unknown protein; FUNCTIONS IN: molecular_function unknown; INVOLVED IN: biological_process unknown; LOCATED IN: chloroplast; EXPRESSED IN: 13 plant structures; EXPRESSED DURING: 4 anthesis, C globular stage, 4 leaf senescence stage, petal differentiation and expansion stage; BEST Arabidopsis thaliana protein match is: unknown protein (TAIR:AT2G30230.1); Has 180 Blast hits to 180 proteins in 14 sp…
AT4G36470	-1.04236	K9	S-adenosyl-L-methionine-dependent methyltransferases superfamily protein
AT5G36180	-1.04393	K9	serine carboxypeptidase-like 1
AT1G69790	-1.04812	K9	Protein kinase superfamily protein
AT2G42840	-1.04908	K9	protodermal factor 1
AT3G48390	-1.05022	K9	MA3 domain-containing protein
AT1G70850	-1.05785	K9	MLP-like protein 34
AT3G28070	-1.06398	K9	nodulin MtN21 /EamA-like transporter family protein
AT5G01200	-1.06863	K9	Duplicated homeodomain-like superfamily protein
AT5G07322	-1.07557	K9	other RNA
AT1G77120	-1.07831	K9	alcohol dehydrogenase 1
AT1G62480	-1.07862	K9	Vacuolar calcium-binding protein-related
AT5G54030	-1.09539	K9	Cysteine/Histidine-rich C1 domain family protein
AT2G46810	-1.09852	K9	basic helix-loop-helix (bHLH) DNA-binding superfamily protein
AT1G15175	-1.09867	K9	other RNA
AT1G33110	-1.09919	K9	MATE efflux family protein
AT4G01460	-1.10161	K9	basic helix-loop-helix (bHLH) DNA-binding superfamily protein
AT5G26280	-1.10624	K9	TRAF-like family protein
AT3G54770	-1.10755	K9	RNA-binding (RRM/RBD/RNP motifs) family protein
AT5G61290	-1.11033	K9	Flavin-binding monooxygenase family protein
AT3G47295	-1.11037	K9	unknown protein; FUNCTIONS IN: molecular_function unknown; INVOLVED IN: biological_process unknown; LOCATED IN: endomembrane system; EXPRESSED IN: 22 plant structures; EXPRESSED DURING: 13 growth stages; Has 13 Blast hits to 13 proteins in 2 species: Archae - 0; Bacteria - 0; Metazoa - 0; Fungi - 0; Plants - 13; Viruses - 0; Other Eukaryotes - 0 (source: NCBI BLink).
AT3G15760	-1.11299	K9	unknown protein; FUNCTIONS IN: molecular_function unknown; INVOLVED IN: biological_process unknown; LOCATED IN: endomembrane system; EXPRESSED IN: 22 plant structures; EXPRESSED DURING: 10 growth stages; BEST Arabidopsis thaliana protein match is: unknown protein (TAIR:AT1G52565.1); Has 42 Blast hits to 42 proteins in 10 species: Archae - 0; Bacteria - 0; Metazoa - 0; Fungi - 0; Plants - 42; Viru…
AT5G59470	-1.11342	K9	Mannose-P-dolichol utilization defect 1 protein
AT3G15356	-1.11567	K9	Legume lectin family protein
AT4G34800	-1.11629	K9	SAUR-like auxin-responsive protein family
AT5G53110	-1.11918	K9	RING/U-box superfamily protein
AT3G42800	-1.11987	K9	unknown protein; BEST Arabidopsis thaliana protein match is: unknown protein (TAIR:AT1G54200.1); Has 853 Blast hits to 340 proteins in 98 species: Archae - 0; Bacteria - 94; Metazoa - 145; Fungi - 62; Plants - 95; Viruses - 0; Other Eukaryotes - 457 (source: NCBI BLink).
AT2G06200	-1.12323	K9	growth-regulating factor 6
AT5G38970	-1.12826	K9	brassinosteroid-6-oxidase 1
AT1G45201	-1.12883	K9	triacylglycerol lipase-like 1
AT4G30850	-1.1324	K9	heptahelical transmembrane protein2
AT4G18890	-1.13438	K9	BES1/BZR1 homolog 3
AT3G06870	-1.1383	K9	proline-rich family protein
AT2G47485	-1.14775	K9	unknown protein; BEST Arabidopsis thaliana protein match is: unknown protein (TAIR:AT3G62650.1); Has 35333 Blast hits to 34131 proteins in 2444 species: Archae - 798; Bacteria - 22429; Metazoa - 974; Fungi - 991; Plants - 531; Viruses - 0; Other Eukaryotes - 9610 (source: NCBI BLink).
AT3G03830	-1.15032	K9	SAUR-like auxin-responsive protein family
AT2G20750	-1.15219	K9	expansin B1
AT1G03457	-1.15466	K9	RNA-binding (RRM/RBD/RNP motifs) family protein
AT2G21210	-1.18466	K9	SAUR-like auxin-responsive protein family
AT2G03710	-1.20612	K9	K-box region and MADS-box transcription factor family protein
AT3G03840	-1.20802	K9	SAUR-like auxin-responsive protein family
AT3G56370	-1.21217	K9	Leucine-rich repeat protein kinase family protein
AT5G45920	-1.21436	K9	SGNH hydrolase-type esterase superfamily protein
AT5G11070	-1.216	K9	unknown protein; Has 1807 Blast hits to 1807 proteins in 277 species: Archae - 0; Bacteria - 0; Metazoa - 736; Fungi - 347; Plants - 385; Viruses - 0; Other Eukaryotes - 339 (source: NCBI BLink).
AT5G43150	-1.21712	K9	unknown protein; FUNCTIONS IN: molecular_function unknown; INVOLVED IN: biological_process unknown; LOCATED IN: mitochondrion; EXPRESSED IN: 22 plant structures; EXPRESSED DURING: 13 growth stages; Has 1807 Blast hits to 1807 proteins in 277 species: Archae - 0; Bacteria - 0; Metazoa - 736; Fungi - 347; Plants - 385; Viruses - 0; Other Eukaryotes - 339 (source: NCBI BLink).
AT4G13180	-1.22468	K9	NAD(P)-binding Rossmann-fold superfamily protein
AT3G11340	-1.23525	K9	UDP-Glycosyltransferase superfamily protein
AT2G22821	-1.2377	K9	other RNA
AT3G15540	-1.24313	K9	indole-3-acetic acid inducible 19
AT5G23400	-1.2478	K9	Leucine-rich repeat (LRR) family protein
AT4G31380	-1.25334	K9	FPF1-like protein 1
AT1G06360	-1.25412	K9	Fatty acid desaturase family protein
AT3G52540	-1.25465	K9	ovate family protein 18
AT5G14700	-1.25602	K9	NAD(P)-binding Rossmann-fold superfamily protein
AT5G18860	-1.26176	K9	inosine-uridine preferring nucleoside hydrolase family protein
AT5G25120	-1.26258	K9	ytochrome p450, family 71, subfamily B, polypeptide 11
AT2G01580	-1.27213	K9	unknown protein; BEST Arabidopsis thaliana protein match is: unknown protein (TAIR:AT3G07510.2); Has 129 Blast hits to 129 proteins in 12 species: Archae - 0; Bacteria - 0; Metazoa - 0; Fungi - 0; Plants - 129; Viruses - 0; Other Eukaryotes - 0 (source: NCBI BLink).
AT1G64405	-1.284	K9	unknown protein; Has 13 Blast hits to 13 proteins in 7 species: Archae - 0; Bacteria - 0; Metazoa - 0; Fungi - 0; Plants - 13; Viruses - 0; Other Eukaryotes - 0 (source: NCBI BLink).
AT5G41050	-1.28543	K9	Pollen Ole e 1 allergen and extensin family protein
AT1G64210	-1.28922	K9	Leucine-rich repeat protein kinase family protein
AT2G41300	-1.28965	K9	strictosidine synthase-like 1
AT3G45530	-1.29336	K9	Cysteine/Histidine-rich C1 domain family protein
AT4G01575	-1.2935	K9	serine protease inhibitor, Kazal-type family protein
AT2G38500	-1.30067	K9	2-oxoglutarate (2OG) and Fe(II)-dependent oxygenase superfamily protein
AT3G48350	-1.30897	K9	Cysteine proteinases superfamily protein
AT2G16580	-1.31266	K9	SAUR-like auxin-responsive protein family
AT2G32960	-1.31284	K9	Phosphotyrosine protein phosphatases superfamily protein
AT2G03090	-1.31532	K9	expansin A15
AT5G59490	-1.33009	K9	Haloacid dehalogenase-like hydrolase (HAD) superfamily protein
AT1G78260	-1.33858	K9	RNA-binding (RRM/RBD/RNP motifs) family protein
AT5G48540	-1.34085	K9	receptor-like protein kinase-related family protein
AT2G16760	-1.34568	K9	Calcium-dependent phosphotriesterase superfamily protein
AT5G42830	-1.36052	K9	HXXXD-type acyl-transferase family protein
AT3G09260	-1.36122	K9	Glycosyl hydrolase superfamily protein
AT5G15310	-1.36339	K9	myb domain protein 16
AT1G13420	-1.36897	K9	sulfotransferase 4B
AT3G17185	-1.37315	K9	TAS3/TASIR-ARF (TRANS-ACTING SIRNA3); other RNA
AT4G34790	-1.37414	K9	SAUR-like auxin-responsive protein family
AT4G02630	-1.37485	K9	Protein kinase superfamily protein
AT2G22470	-1.37668	K9	arabinogalactan protein 2
AT1G22330	-1.37889	K9	RNA-binding (RRM/RBD/RNP motifs) family protein
AT3G06145	-1.38181	K9	unknown protein; Has 15 Blast hits to 15 proteins in 7 species: Archae - 0; Bacteria - 0; Metazoa - 0; Fungi - 0; Plants - 15; Viruses - 0; Other Eukaryotes - 0 (source: NCBI BLink).
AT1G11740	-1.38246	K9	ankyrin repeat family protein
AT5G24105	-1.38272	K9	arabinogalactan protein 41
AT5G44680	-1.38396	K9	DNA glycosylase superfamily protein
AT4G30170	-1.39409	K9	Peroxidase family protein
AT1G78860	-1.40008	K9	D-mannose binding lectin protein with Apple-like carbohydrate-binding domain
AT4G17460	-1.40218	K9	Homeobox-leucine zipper protein 4 (HB-4) / HD-ZIP protein
AT5G23830	-1.43506	K9	MD-2-related lipid recognition domain-containing protein
AT5G23820	-1.4514	K9	MD-2-related lipid recognition domain-containing protein
AT1G61050	-1.45575	K9	alpha 1,4-glycosyltransferase family protein
AT1G50280	-1.46213	K9	Phototropic-responsive NPH3 family protein
AT2G46150	-1.46997	K9	Late embryogenesis abundant (LEA) hydroxyproline-rich glycoprotein family
AT1G72030	-1.47917	K9	Acyl-CoA N-acyltransferases (NAT) superfamily protein
AT4G11211	-1.50461	K9	unknown protein; Has 35333 Blast hits to 34131 proteins in 2444 species: Archae - 798; Bacteria - 22429; Metazoa - 974; Fungi - 991; Plants - 531; Viruses - 0; Other Eukaryotes - 9610 (source: NCBI BLink).
AT3G02620	-1.50609	K9	Plant stearoyl-acyl-carrier-protein desaturase family protein
AT1G09350	-1.51686	K9	galactinol synthase 3
AT4G34760	-1.5382	K9	SAUR-like auxin-responsive protein family
AT3G50660	-1.53834	K9	Cytochrome P450 superfamily protein
AT4G05100	-1.54502	K9	myb domain protein 74
AT4G37070	-1.54994	K9	Acyl transferase/acyl hydrolase/lysophospholipase superfamily protein
AT5G23840	-1.5507	K9	MD-2-related lipid recognition domain-containing protein
AT2G02680	-1.55137	K9	Cysteine/Histidine-rich C1 domain family protein
AT2G28630	-1.56294	K9	3-ketoacyl-CoA synthase 12
AT1G30110	-1.56937	K9	nudix hydrolase homolog 25
AT5G22930	-1.58472	K9	Protein of unknown function (DUF1635)
AT2G25150	-1.58649	K9	HXXXD-type acyl-transferase family protein
AT1G69572	-1.59153	K9	other RNA
AT3G27884	-1.61283	K9	other RNA
AT1G54820	-1.63736	K9	Protein kinase superfamily protein
AT5G39860	-1.64019	K9	basic helix-loop-helix (bHLH) DNA-binding family protein
AT5G15780	-1.65261	K9	Pollen Ole e 1 allergen and extensin family protein
AT2G28140	-1.65743	K9	Protein of unknown function (DUF1635)
AT1G18835	-1.66029	K9	mini zinc finger
AT1G64590	-1.66785	K9	NAD(P)-binding Rossmann-fold superfamily protein
AT1G78230	-1.6765	K9	Outer arm dynein light chain 1 protein
AT5G25130	-1.72814	K9	cytochrome P450, family 71, subfamily B, polypeptide 12
AT2G22330	-1.74717	K9	cytochrome P450, family 79, subfamily B, polypeptide 3
AT1G52290	-1.78147	K9	Protein kinase superfamily protein
AT5G15830	-1.78308	K9	basic leucine-zipper 3
AT5G67620	-1.79079	K9	unknown protein; FUNCTIONS IN: molecular_function unknown; INVOLVED IN: N-terminal protein myristoylation; LOCATED IN: microtubule; BEST Arabidopsis thaliana protein match is: unknown protein (TAIR:AT5G62900.1); Has 1807 Blast hits to 1807 proteins in 277 species: Archae - 0; Bacteria - 0; Metazoa - 736; Fungi - 347; Plants - 385; Viruses - 0; Other Eukaryotes - 339 (source: NCBI BLink).
AT2G01880	-1.79168	K9	purple acid phosphatase 7
AT1G28480	-1.7957	K9	Thioredoxin superfamily protein
AT3G46170	-1.80287	K9	NAD(P)-binding Rossmann-fold superfamily protein
AT1G61840	-1.80644	K9	Cysteine/Histidine-rich C1 domain family protein
AT5G01250	-1.817	K9	alpha 1,4-glycosyltransferase family protein
AT4G12330	-1.81747	K9	cytochrome P450, family 706, subfamily A, polypeptide 7
AT3G12110	-1.82256	K9	actin-11
AT3G48940	-1.83671	K9	Remorin family protein
AT4G02130	-1.84548	K9	galacturonosyltransferase 6
AT1G61820	-1.8734	K9	beta glucosidase 46
AT4G11780	-1.87346	K9	unknown protein; BEST Arabidopsis thaliana protein match is: unknown protein (TAIR:AT4G23020.2); Has 550 Blast hits to 387 proteins in 92 species: Archae - 0; Bacteria - 32; Metazoa - 132; Fungi - 122; Plants - 80; Viruses - 0; Other Eukaryotes - 184 (source: NCBI BLink).
AT2G39250	-1.88798	K9	Integrase-type DNA-binding superfamily protein
AT4G00430	-1.90487	K9	plasma membrane intrinsic protein 1;4
AT1G31320	-1.91342	K9	LOB domain-containing protein 4
AT2G18620	-1.9843	K9	Terpenoid synthases superfamily protein
AT2G44230	-1.98802	K9	Plant protein of unknown function (DUF946)
AT5G41590	-1.99676	K9	Protein of unknown function (DUF567)
AT1G68795	-2.02275	K9	CLAVATA3/ESR-RELATED 12
AT3G46700	-2.02663	K9	UDP-Glycosyltransferase superfamily protein
AT2G38760	-2.03948	K9	annexin 3
AT5G46690	-2.08474	K9	beta HLH protein 71
AT1G78815	-2.1214	K9	Protein of unknown function (DUF640)
AT1G73340	-2.19377	K9	Cytochrome P450 superfamily protein
AT2G34070	-2.23141	K9	TRICHOME BIREFRINGENCE-LIKE 37
AT2G38750	-2.232	K9	annexin 4
AT5G23750	-2.28371	K9	Remorin family protein
AT2G22930	-2.29653	K9	UDP-Glycosyltransferase superfamily protein
AT3G49845	-2.31924	K9	unknown protein; FUNCTIONS IN: molecular_function unknown; INVOLVED IN: biological_process unknown; LOCATED IN: cellular_component unknown; EXPRESSED IN: root; Has 30201 Blast hits to 17322 proteins in 780 species: Archae - 12; Bacteria - 1396; Metazoa - 17338; Fungi - 3422; Plants - 5037; Viruses - 0; Other Eukaryotes - 2996 (source: NCBI BLink).
AT4G21850	-2.33962	K9	methionine sulfoxide reductase B9
AT4G01140	-2.36022	K9	Protein of unknown function (DUF1191)
AT4G21745	-2.45874	K9	PAK-box/P21-Rho-binding family protein
AT2G21140	-2.49576	K9	proline-rich protein 2
AT3G06990	-2.52928	K9	Cysteine/Histidine-rich C1 domain family protein
AT1G72140	-2.59509	K9	Major facilitator superfamily protein
AT5G47990	-2.6219	K9	cytochrome P450, family 705, subfamily A, polypeptide 5
AT4G29930	-2.74795	K9	basic helix-loop-helix (bHLH) DNA-binding superfamily protein
AT2G21880	-2.86501	K9	RAB GTPase homolog 7A
AT3G56000	-2.87097	K9	cellulose synthase like A14
AT1G52830	-2.90864	K9	indole-3-acetic acid 6
AT5G53250	-3.17642	K9	arabinogalactan protein 22
AT5G24100	-3.37343	K9	Leucine-rich repeat protein kinase family protein
AT5G66053	-3.40141	K9	unknown protein; LOCATED IN: mitochondrion; Has 30201 Blast hits to 17322 proteins in 780 species: Archae - 12; Bacteria - 1396; Metazoa - 17338; Fungi - 3422; Plants - 5037; Viruses - 0; Other Eukaryotes - 2996 (source: NCBI BLink).
AT3G07000	-3.48649	K9	Cysteine/Histidine-rich C1 domain family protein
AT3G50130	-3.6406	K9	Plant protein of unknown function (DUF247)
AT5G47980	-3.68224	K9	HXXXD-type acyl-transferase family protein
AT1G75900	-3.83541	K9	GDSL-like Lipase/Acylhydrolase superfamily protein
AT5G07480	5.17537	K14	KAR-UP oxidoreductase 1
AT5G39100	3.6869	K14	germin-like protein 6
AT1G80160	3.1055	K14	Lactoylglutathione lyase / glyoxalase I family protein
AT5G42530	2.9773	K14	unknown protein; FUNCTIONS IN: molecular_function unknown; INVOLVED IN: biological_process unknown; LOCATED IN: endomembrane system; BEST Arabidopsis thaliana protein match is: unknown protein (TAIR:AT2G25510.2); Has 30201 Blast hits to 17322 proteins in 780 species: Archae - 12; Bacteria - 1396; Metazoa - 17338; Fungi - 3422; Plants - 5037; Viruses - 0; Other Eukaryotes - 2996 (source: NCBI BLin…
AT4G18680	2.68845	K14	unknown protein; BEST Arabidopsis thaliana protein match is: unknown protein (TAIR:AT4G18690.1); Has 361 Blast hits to 361 proteins in 33 species: Archae - 0; Bacteria - 0; Metazoa - 8; Fungi - 0; Plants - 353; Viruses - 0; Other Eukaryotes - 0 (source: NCBI BLink).
AT1G15040	2.45847	K14	Class I glutamine amidotransferase-like superfamily protein
AT5G41761	1.98186	K14	unknown protein; FUNCTIONS IN: molecular_function unknown; INVOLVED IN: biological_process unknown; LOCATED IN: cellular_component unknown; BEST Arabidopsis thaliana protein match is: unknown protein (TAIR:AT3G55570.1); Has 30201 Blast hits to 17322 proteins in 780 species: Archae - 12; Bacteria - 1396; Metazoa - 17338; Fungi - 3422; Plants - 5037; Viruses - 0; Other Eukaryotes - 2996 (source: NC…
AT1G07620	1.9219	K14	GTP-binding protein Obg/CgtA
AT1G77380	1.69249	K14	amino acid permease 3
AT1G64460	1.57529	K14	Protein kinase superfamily protein
AT4G25580	1.53645	K14	CAP160 protein
AT2G27380	1.48366	K14	extensin proline-rich 1
AT4G02520	1.40009	K14	glutathione S-transferase PHI 2
AT3G05600	1.33611	K14	alpha/beta-Hydrolases superfamily protein
AT5G49630	0.970781	K14	amino acid permease 6
AT5G02180	0.913272	K14	Transmembrane amino acid transporter family protein
AT4G12480	0.872579	K14	Bifunctional inhibitor/lipid-transfer protein/seed storage 2S albumin superfamily protein
AT3G20440	0.86743	K14	Alpha amylase family protein
AT2G04040	0.718138	K14	MATE efflux family protein
AT4G13390	0.702839	K14	Proline-rich extensin-like family protein
AT2G04050	0.70073	K14	MATE efflux family protein
AT4G18440	0.678725	K14	L-Aspartase-like family protein
AT1G22400	0.642156	K14	UDP-Glycosyltransferase superfamily protein
AT5G06550	0.602887	K14	Encodes a HR demethylase that acts as a positive regulator of seed germination in the PHYB-PIL5-SOM pathway.
AT2G36780	-0.602735	K14	UDP-Glycosyltransferase superfamily protein
AT1G12210	-0.608038	K14	RPS5-like 1
AT2G46630	-0.637993	K14	unknown protein; LOCATED IN: chloroplast; EXPRESSED IN: 22 plant structures; EXPRESSED DURING: 13 growth stages; Has 110095 Blast hits to 59224 proteins in 2216 species: Archae - 177; Bacteria - 15429; Metazoa - 38345; Fungi - 18843; Plants - 13341; Viruses - 3084; Other Eukaryotes - 20876 (source: NCBI BLink).
AT5G62710	-0.640581	K14	Leucine-rich repeat protein kinase family protein
AT1G55240	-0.643719	K14	Family of unknown function (DUF716)
AT5G16980	-0.652605	K14	Zinc-binding dehydrogenase family protein
AT1G05680	-0.71205	K14	Uridine diphosphate glycosyltransferase 74E2
AT2G03200	-0.71361	K14	Eukaryotic aspartyl protease family protein
AT3G29630	-0.713645	K14	UDP-Glycosyltransferase superfamily protein
AT1G06490	-0.728992	K14	glucan synthase-like 7
AT3G22620	-0.747482	K14	Bifunctional inhibitor/lipid-transfer protein/seed storage 2S albumin superfamily protein
AT4G22070	-0.7862	K14	WRKY DNA-binding protein 31
AT4G08160	-0.79734	K14	glycosyl hydrolase family 10 protein / carbohydrate-binding domain-containing protein
AT1G43790	-0.798064	K14	tracheary element differentiation-related 6
AT5G15180	-0.818144	K14	Peroxidase superfamily protein
AT4G15990	-0.833107	K14	unknown protein; BEST Arabidopsis thaliana protein match is: unknown protein (TAIR:AT4G16024.1); Has 14 Blast hits to 14 proteins in 2 species: Archae - 0; Bacteria - 0; Metazoa - 0; Fungi - 0; Plants - 14; Viruses - 0; Other Eukaryotes - 0 (source: NCBI BLink).
AT5G46050	-0.834554	K14	peptide transporter 3
AT2G38790	-0.858961	K14	unknown protein; Has 21 Blast hits to 21 proteins in 5 species: Archae - 0; Bacteria - 0; Metazoa - 0; Fungi - 0; Plants - 19; Viruses - 0; Other Eukaryotes - 2 (source: NCBI BLink).
AT1G16220	-0.864811	K14	Protein phosphatase 2C family protein
AT5G19870	-0.88229	K14	Family of unknown function (DUF716)
AT4G21230	-0.896456	K14	cysteine-rich RLK (RECEPTOR-like protein kinase) 27
AT4G38080	-0.903575	K14	hydroxyproline-rich glycoprotein family protein
AT2G44300	-0.9841	K14	Bifunctional inhibitor/lipid-transfer protein/seed storage 2S albumin superfamily protein
AT3G01350	-1.003	K14	Major facilitator superfamily protein
AT5G05960	-1.04037	K14	Bifunctional inhibitor/lipid-transfer protein/seed storage 2S albumin superfamily protein
AT2G34940	-1.0506	K14	VACUOLAR SORTING RECEPTOR 5
AT4G15380	-1.06976	K14	cytochrome P450, family 705, subfamily A, polypeptide 4
AT2G15490	-1.09075	K14	UDP-glycosyltransferase 73B4
AT4G36220	-1.09756	K14	ferulic acid 5-hydroxylase 1
AT1G46480	-1.10854	K14	WUSCHEL related homeobox 4
AT5G22860	-1.11027	K14	Serine carboxypeptidase S28 family protein
AT5G25160	-1.1252	K14	zinc finger protein 3
AT5G50120	-1.17402	K14	Transducin/WD40 repeat-like superfamily protein
AT2G39800	-1.26392	K14	delta1-pyrroline-5-carboxylate synthase 1
AT1G29395	-1.29922	K14	COLD REGULATED 314 INNER MEMBRANE 1
AT5G10580	-1.30292	K14	Protein of unknown function, DUF599
AT5G06740	-1.36042	K14	Concanavalin A-like lectin protein kinase family protein
AT1G64400	-1.52604	K14	AMP-dependent synthetase and ligase family protein
AT1G35625	-1.63852	K14	RING/U-box superfamily protein
AT4G14250	-1.70527	K14	structural constituent of ribosome
AT2G22750	-1.7448	K14	basic helix-loop-helix (bHLH) DNA-binding superfamily protein
AT3G44550	-1.77987	K14	fatty acid reductase 5
AT5G62430	-1.81985	K14	cycling DOF factor 1
AT4G26200	-1.85078	K14	1-amino-cyclopropane-1-carboxylate synthase 7
AT1G77530	-1.87741	K14	O-methyltransferase family protein
AT5G24770	-1.88192	K14	vegetative storage protein 2
AT4G19970	-1.91177	K14	CONTAINS InterPro DOMAIN/s: Nucleotide-diphospho-sugar transferase, predicted (InterPro:IPR005069); BEST Arabidopsis thaliana protein match is: Nucleotide-diphospho-sugar transferase family protein (TAIR:AT5G44820.1); Has 801 Blast hits to 466 proteins in 35 species: Archae - 0; Bacteria - 0; Metazoa - 2; Fungi - 0; Plants - 750; Viruses - 0; Other Eukaryotes - 49 (source: NCBI BLink).
AT5G24410	-1.94808	K14	6-phosphogluconolactonase 4
AT2G38390	-2.06161	K14	Peroxidase superfamily protein
AT3G25190	-2.08536	K14	Vacuolar iron transporter (VIT) family protein
AT5G59320	-2.15099	K14	lipid transfer protein 3
AT5G37300	-2.31616	K14	O-acyltransferase (WSD1-like) family protein
AT5G23190	-2.37745	K14	cytochrome P450, family 86, subfamily B, polypeptide 1
AT4G10160	-2.44006	K14	RING/U-box superfamily protein
AT1G67110	-3.53517	K14	cytochrome P450, family 735, subfamily A, polypeptide 2
AT2G41230	5.77436	K23	Encodes an ER-localized plant hormone-responsive gene and appears to act redundantly with ARGOS and ARL during organ growth.
AT2G14610	5.06582	K23	pathogenesis-related gene 1
AT3G61930	4.17527	K23	unknown protein; FUNCTIONS IN: molecular_function unknown; INVOLVED IN: N-terminal protein myristoylation; EXPRESSED IN: 11 plant structures; EXPRESSED DURING: 4 anthesis, C globular stage, petal differentiation and expansion stage; Has 11 Blast hits to 11 proteins in 5 species: Archae - 0; Bacteria - 0; Metazoa - 0; Fungi - 0; Plants - 11; Viruses - 0; Other Eukaryotes - 0 (source: NCBI BLink).
AT1G23730	3.90613	K23	beta carbonic anhydrase 3
AT5G46960	3.59025	K23	Plant invertase/pectin methylesterase inhibitor superfamily protein
AT5G39520	2.33122	K23	Protein of unknown function (DUF1997)
AT1G06080	2.22848	K23	delta 9 desaturase 1
AT2G29090	2.13935	K23	cytochrome P450, family 707, subfamily A, polypeptide 2
AT5G13170	2.10988	K23	senescence-associated gene 29
AT3G27660	1.64031	K23	oleosin 4
AT1G02460	1.22962	K23	Pectin lyase-like superfamily protein
AT2G34430	1.22358	K23	light-harvesting chlorophyll-protein complex II subunit B1
AT4G21200	1.08334	K23	gibberellin 2-oxidase 8
AT1G80130	1.0755	K23	Tetratricopeptide repeat (TPR)-like superfamily protein
AT1G62510	1.03908	K23	Bifunctional inhibitor/lipid-transfer protein/seed storage 2S albumin superfamily protein
AT5G59040	0.942613	K23	copper transporter 3
AT5G44417	0.847592	K23	pseudogene, similar to CPRD2, blastp match of 42% identity and 7.0e-94 P-value to GP|13161397|dbj|BAB33033.1||AB056448 CPRD2 {Vigna unguiculata}
AT2G03500	0.846378	K23	Homeodomain-like superfamily protein
AT1G52890	0.81974	K23	NAC domain containing protein 19
AT5G54165	0.605112	K23	unknown protein; FUNCTIONS IN: molecular_function unknown; INVOLVED IN: biological_process unknown; LOCATED IN: cellular_component unknown; Has 30201 Blast hits to 17322 proteins in 780 species: Archae - 12; Bacteria - 1396; Metazoa - 17338; Fungi - 3422; Plants - 5037; Viruses - 0; Other Eukaryotes - 2996 (source: NCBI BLink).
AT4G14970	0.595324	K23	unknown protein; FUNCTIONS IN: molecular_function unknown; INVOLVED IN: biological_process unknown; LOCATED IN: chloroplast; EXPRESSED IN: 14 plant structures; EXPRESSED DURING: 6 growth stages; Has 257 Blast hits to 164 proteins in 70 species: Archae - 0; Bacteria - 4; Metazoa - 189; Fungi - 0; Plants - 38; Viruses - 0; Other Eukaryotes - 26 (source: NCBI BLink).
AT5G04895	0.589324	K23	DEA(D/H)-box RNA helicase family protein
AT1G32560	-0.612879	K23	Late embryogenesis abundant protein, group 1 protein
AT1G30730	-0.636555	K23	FAD-binding Berberine family protein
AT4G23870	-0.639836	K23	unknown protein; BEST Arabidopsis thaliana protein match is: unknown protein (TAIR:AT4G11020.1); Has 12 Blast hits to 12 proteins in 4 species: Archae - 0; Bacteria - 0; Metazoa - 0; Fungi - 0; Plants - 12; Viruses - 0; Other Eukaryotes - 0 (source: NCBI BLink).
AT3G16240	-0.669035	K23	delta tonoplast integral protein
AT1G12130	-0.672407	K23	Flavin-binding monooxygenase family protein
AT5G40730	-0.718831	K23	arabinogalactan protein 24
AT1G30700	-0.809562	K23	FAD-binding Berberine family protein
AT1G15010	-0.929866	K23	unknown protein; BEST Arabidopsis thaliana protein match is: unknown protein (TAIR:AT2G01300.1); Has 71 Blast hits to 71 proteins in 13 species: Archae - 0; Bacteria - 2; Metazoa - 0; Fungi - 0; Plants - 69; Viruses - 0; Other Eukaryotes - 0 (source: NCBI BLink).
AT2G34790	-0.937893	K23	FAD-binding Berberine family protein
AT1G58340	-1.11623	K23	MATE efflux family protein
AT2G47770	-1.12899	K23	TSPO(outer membrane tryptophan-rich sensory protein)-related
AT1G05310	-1.35406	K23	Pectin lyase-like superfamily protein
AT4G29030	-1.43903	K23	Putative membrane lipoprotein
AT5G01300	-1.47164	K23	PEBP (phosphatidylethanolamine-binding protein) family protein
AT4G30460	-1.48024	K23	glycine-rich protein
AT2G25090	-1.64289	K23	CBL-interacting protein kinase 16
AT5G09530	-1.76621	K23	hydroxyproline-rich glycoprotein family protein
AT3G09220	-1.82176	K23	laccase 7
AT4G12550	-2.69969	K23	Auxin-Induced in Root cultures 1
